# Supplementary material for: Feedback on the Rate and Depth of Chest Compressions during Cardiopulmonary Resuscitation Using Only Accelerometers
Source: PLoS One. 2016 Mar 1;11(3):e0150139. doi: 10.1371/journal.pone.0150139 (PMC4773040; doi:10.1371/journal.pone.0150139)
Supplement: S2 File — Estimated vs. Gold Standard depth and rate values for the whole dataset. (XLS) [file pone.0150139.s002.xls]

## Sheet: Couple 1
CC Number	Depth GS	Depth Est	Depth error	Rate GS	Rate Est	Rate error	CC Number	Depth GS	Depth Est	Depth error	Rate GS	Rate Est	Rate error	CC Number	Depth GS	Depth Est	Depth error	Rate GS	Rate Est	Rate error	CC Number	Depth GS	Depth Est	Depth error	Rate GS	Rate Est	Rate error
1	48.5253	51.7228	3.19746	98.3607	100	1.63934	1	56.086	57.2003	1.11426	122.449	125	2.55102	1	54.7877	56.3751	1.58741	139.535	136.364	-3.17125	1	44.3943	51.7908	7.39647	78.9474	77.9221	-1.02529
2	48.8091	52.6337	3.8246	98.3607	100	1.63934	2	50.4322	54.3748	3.94256	122.449	125	2.55102	2	56.4019	57.4051	1.00323	139.535	136.364	-3.17125	2	49.5683	52.8812	3.31293	78.9474	77.9221	-1.02529
3	48.8303	51.8685	3.03815	103.448	101.695	-1.75336	3	56.152	55.491	-0.660973	120	120	0	3	53.4567	54.7788	1.32209	139.535	142.857	3.32226	3	49.5959	55.3554	5.75946	80	80	0
4	46.2923	49.395	3.10274	101.695	105.263	3.56824	4	53.3287	56.7511	3.42236	115.385	115.385	0	4	54.2185	54.934	0.715497	139.535	139.535	5.96856e-13	4	51.0932	55.0655	3.97224	84.507	84.507	0
5	52.3587	53.3161	0.957369	103.448	100	-3.44828	5	54.1546	55.7399	1.58533	120	117.647	-2.35294	5	53.5785	53.5687	-0.00979843	136.364	136.364	0	5	52.9737	56.2349	3.26128	88.2353	86.9565	-1.27877
6	49.4931	54.0406	4.54754	100	100	2.98428e-13	6	56.4699	55.0463	-1.42361	120	120	0	6	60.037	61.2649	1.22784	142.857	139.535	-3.32226	6	54.5148	58.5385	4.02371	82.1918	81.0811	-1.1107
7	46.545	49.3507	2.80571	100	101.695	1.69492	7	56.4246	58.7809	2.35629	125	125	0	7	52.6081	54.331	1.7229	142.857	142.857	1.22213e-12	7	48.5162	52.5663	4.05004	77.9221	80	2.07792
8	48.5577	50.2997	1.74198	103.448	101.695	-1.75336	8	54.3673	57.5348	3.16747	122.449	125	2.55102	8	55.9776	56.8023	0.824753	142.857	142.857	1.22213e-12	8	49.9058	53.7617	3.85587	85.7143	84.507	-1.20724
9	45.792	49.8762	4.08413	100	101.695	1.69492	9	56.8583	59.6359	2.77758	125	122.449	-2.55102	9	54.8776	54.5588	-0.318788	142.857	142.857	-1.22213e-12	9	42.4555	49.2668	6.81131	80	82.1918	2.19178
10	48.3782	49.1907	0.812559	100	100	-2.98428e-13	10	56.5146	60.8218	4.30719	125	125	9.23706e-13	10	55.3499	55.7359	0.385965	146.341	146.341	0	10	48.5319	50.8782	2.34632	92.3077	90.9091	-1.3986
11	47.5584	50.2857	2.72727	101.695	103.448	1.75336	11	53.8569	55.0995	1.24258	125	125	9.23706e-13	11	56.5469	56.0557	-0.491221	142.857	139.535	-3.32226	11	44.8486	50.8919	6.04335	92.3077	90.9091	-1.3986
12	49.4418	53.2818	3.84002	109.091	105.263	-3.82775	12	53.2672	54.3212	1.05398	125	125	0	12	55.9874	57.5153	1.5279	142.857	142.857	0	12	43.8734	45.5735	1.70008	89.5522	92.3077	2.75545
13	51.8413	52.9065	1.0652	109.091	109.091	6.96332e-13	13	55.173	55.0907	-0.0822649	125	125	-9.23706e-13	13	54.2684	57.8344	3.56605	139.535	139.535	0	13	44.3837	49.3948	5.01114	80	80	0
14	52.2614	54.5717	2.31036	105.263	103.448	-1.81488	14	56.5485	57.4204	0.871911	125	125	0	14	58.5426	56.1838	-2.35884	142.857	146.341	3.48432	14	48.0273	50.149	2.12167	81.0811	81.0811	-3.83693e-13
15	51.9399	54.0923	2.15242	105.263	103.448	-1.81488	15	56.0717	58.264	2.19231	120	120	0	15	54.9937	55.1109	0.117196	136.364	133.333	-3.0303	15	48.4014	55.3354	6.93398	84.507	82.1918	-2.31526
16	55.2374	55.4538	0.216388	107.143	109.091	1.94805	16	54.8611	57.8702	3.00913	122.449	122.449	0	16	57.8339	57.1771	-0.656816	139.535	142.857	3.32226	16	46.7189	51.026	4.30714	81.0811	83.3333	2.25225
17	51.4796	55.6193	4.13973	105.263	105.263	0	17	55.5441	55.5715	0.0274237	120	122.449	2.44898	17	54.8036	57.6297	2.82614	139.535	139.535	0	17	54.5089	57.559	3.05005	90.9091	86.9565	-3.95257
18	52.6336	54.4536	1.82	105.263	105.263	-6.53699e-13	18	55.2244	57.1136	1.88921	125	122.449	-2.55102	18	58.0114	57.8927	-0.118649	146.341	142.857	-3.48432	18	53.1774	56.9136	3.73618	77.9221	80	2.07792
19	50.6872	53.3957	2.70853	105.263	105.263	0	19	57.4385	58.5645	1.12598	120	120	0	19	58.0218	54.644	-3.37788	136.364	139.535	3.17125	19	50.4327	52.0925	1.65976	88.2353	88.2353	-4.68958e-13
20	52.5403	55.1346	2.59435	105.263	105.263	0	20	56.7225	58.2168	1.49422	122.449	122.449	-8.95284e-13	20	55.9162	59.2858	3.36967	142.857	142.857	1.22213e-12	20	48.8177	53.0772	4.25953	88.2353	88.2353	-4.68958e-13
21	52.8468	54.2439	1.39706	109.091	111.111	2.0202	21	56.4304	58.2358	1.80543	122.449	122.449	8.95284e-13	21	57.6783	55.9867	-1.69165	146.341	146.341	0	21	50.582	54.5278	3.94582	90.9091	88.2353	-2.6738
22	52.5189	55.7476	3.2287	105.263	103.448	-1.81488	22	58.0527	58.2316	0.178914	120	122.449	2.44898	22	54.4764	57.1092	2.63283	139.535	139.535	0	22	47.7663	50.7276	2.9613	84.507	88.2353	3.72825
23	49.5738	53.4024	3.8286	113.208	111.111	-2.09644	23	56.5694	57.4554	0.886014	122.449	120	-2.44898	23	56.0123	55.7717	-0.240648	142.857	139.535	-3.32226	23	51.8163	55.0801	3.26379	86.9565	84.507	-2.44948
24	50.7056	51.9064	1.20078	105.263	109.091	3.82775	24	53.8736	57.8009	3.92739	120	120	0	24	57.9209	58.3517	0.430794	146.341	146.341	0	24	49.3712	54.5892	5.21801	84.507	85.7143	1.20724
25	47.5042	50.9689	3.46464	105.263	103.448	-1.81488	25	56.5055	57.0068	0.501299	122.449	125	2.55102	25	58.4367	59.8578	1.4211	133.333	136.364	3.0303	25	50.0704	55.3552	5.2848	85.7143	85.7143	0
26	53.1206	53.9445	0.823941	107.143	105.263	-1.8797	26	58.3797	59.8212	1.4415	120	120	0	26	54.3062	53.1599	-1.14636	142.857	142.857	0	26	48.5079	52.8554	4.34754	83.3333	84.507	1.17371
27	53.8698	54.9041	1.03438	111.111	111.111	0	27	56.5076	59.4391	2.9315	122.449	122.449	8.95284e-13	27	57.8405	57.7368	-0.103672	139.535	136.364	-3.17125	27	48.5838	51.8429	3.25911	83.3333	82.1918	-1.14155
28	54.4857	57.8233	3.33764	107.143	107.143	6.82121e-13	28	55.49	57.0619	1.57193	125	122.449	-2.55102	28	57.6491	60.1837	2.53456	139.535	142.857	3.32226	28	48.7639	50.9736	2.20973	82.1918	82.1918	0
29	53.5826	55.8288	2.2463	109.091	111.111	2.0202	29	55.0331	56.2126	1.17944	125	127.66	2.65957	29	58.413	60.3829	1.9699	139.535	139.535	0	29	51.2305	58.3686	7.1381	81.0811	81.0811	0
30	54.8846	55.2762	0.391625	107.143	107.143	6.82121e-13	30	56.7904	57.9537	1.16322	120	117.647	-2.35294	30	56.6977	55.2662	-1.43156	146.341	142.857	-3.48432	30	52.2112	55.0687	2.85747	83.3333	83.3333	0
31	51.5867	55.2499	3.66321	109.091	109.091	0	31	57.349	58.3188	0.969738	122.449	125	2.55102	31	59.4275	64.0503	4.62278	142.857	142.857	0	31	50.2095	55.8645	5.65505	88.2353	86.9565	-1.27877
32	51.7109	52.3574	0.646541	105.263	105.263	-6.53699e-13	32	57.4201	59.6083	2.18824	122.449	120	-2.44898	32	59.3812	58.4844	-0.896762	139.535	142.857	3.32226	32	47.8562	53.0156	5.15944	86.9565	88.2353	1.27877
33	49.9887	53.4357	3.44703	105.263	105.263	0	33	57.4658	58.9774	1.51165	117.647	120	2.35294	33	59.44	50.0687	-9.37132	142.857	139.535	-3.32226	33	50.2904	54.1469	3.85646	89.5522	89.5522	0
34	48.9714	51.6241	2.6527	105.263	105.263	0	34	52.1622	54.9452	2.78297	122.449	122.449	0	34	58.3176	64.0703	5.75268	142.857	142.857	0	34	51.8927	54.3341	2.44141	93.75	92.3077	-1.44231
35	48.6548	50.9154	2.26059	107.143	109.091	1.94805	35	52.7628	54.4782	1.71541	122.449	122.449	0	35	55.7275	60.794	5.06654	142.857	146.341	3.48432	35	50.222	57.2779	7.05588	86.9565	86.9565	0
36	48.4504	52.5332	4.0828	103.448	103.448	0	36	54.5592	53.9296	-0.629605	125	125	0	36	56.6807	59.5209	2.8402	142.857	146.341	3.48432	36	47.117	51.4249	4.30793	89.5522	89.5522	0
37	50.5817	51.8206	1.23892	105.263	105.263	0	37	54.2243	55.7431	1.51879	127.66	127.66	-9.66338e-13	37	55.9881	55.5485	-0.439598	136.364	139.535	3.17125	37	47.3104	51.1393	3.82894	84.507	85.7143	1.20724
38	54.6748	54.6192	-0.0555772	105.263	103.448	-1.81488	38	52.5426	56.5047	3.9621	130.435	130.435	0	38	56.8006	56.9303	0.129667	139.535	136.364	-3.17125	38	47.974	53.3933	5.4193	86.9565	85.7143	-1.24224
39	52.724	55.7971	3.07314	103.448	103.448	0	39	56.7776	56.1326	-0.644996	130.435	130.435	0	39	56.4046	56.5477	0.143053	139.535	139.535	0	39	48.9949	52.2146	3.2197	85.7143	86.9565	1.24224
40	53.65	53.6883	0.0382998	103.448	103.448	0	40	55.6074	57.743	2.13565	122.449	122.449	0	40	57.7222	59.0778	1.35567	139.535	142.857	3.32226	40	46.4458	52.2377	5.79199	84.507	84.507	8.52651e-13
41	53.983	57.5396	3.55656	101.695	101.695	0	41	56.8804	57.1826	0.302248	120	120	0	41	56.1156	54.8856	-1.22999	142.857	142.857	-2.41585e-12	41	51.5362	54.9585	3.42229	85.7143	84.507	-1.20724
42	52.1673	54.4902	2.32289	103.448	103.448	0	42	55.2518	57.2751	2.02331	122.449	122.449	0	42	57.0638	60.8241	3.76035	142.857	139.535	-3.32226	42	48.0366	52.9495	4.91294	81.0811	81.0811	0
43	48.3241	52.7075	4.38339	105.263	103.448	-1.81488	43	53.303	54.6448	1.34177	125	125	0	43	54.7005	53.1858	-1.51468	142.857	146.341	3.48432	43	46.384	52.7976	6.41352	82.1918	83.3333	1.14155
44	45.1336	47.8569	2.72334	109.091	109.091	1.40687e-12	44	53.9625	54.7737	0.811154	122.449	122.449	0	44	56.9685	57.7606	0.792124	142.857	139.535	-3.32226	44	50.2455	53.7268	3.48134	86.9565	85.7143	-1.24224
45	53.4935	56.4017	2.90819	107.143	109.091	1.94805	45	53.6912	54.9826	1.29143	120	122.449	2.44898	45	57.9938	57.967	-0.0268205	142.857	142.857	0	45	49.1765	53.7129	4.53646	83.3333	84.507	1.17371
46	50.6966	51.4432	0.746671	107.143	109.091	1.94805	46	54.0616	55.7604	1.69877	122.449	120	-2.44898	46	51.9603	53.1007	1.14039	136.364	142.857	6.49351	46	51.9685	55.8681	3.89957	90.9091	90.9091	0
47	54.8126	54.6057	-0.206936	107.143	107.143	0	47	53.2807	53.696	0.415291	122.449	122.449	-1.77636e-12	47	54.5158	54.1707	-0.345096	139.535	136.364	-3.17125	47	47.4326	52.1794	4.74676	85.7143	85.7143	0
48	53.4782	56.1038	2.62564	109.091	109.091	-1.40687e-12	48	52.1982	54.5116	2.31341	117.647	120	2.35294	48	54.1991	56.7912	2.59213	139.535	139.535	0	48	47.5534	52.5095	4.95613	85.7143	85.7143	0
49	54.3467	56.9851	2.6384	107.143	107.143	1.35003e-12	49	55.8288	56.1469	0.318155	122.449	120	-2.44898	49	54.1419	52.9681	-1.17377	142.857	139.535	-3.32226	49	47.4658	52.8806	5.41477	85.7143	86.9565	1.24224
50	55.76	56.6077	0.847753	111.111	109.091	-2.0202	50	56.9449	58.1909	1.246	122.449	122.449	0	50	56.4841	55.1762	-1.3079	139.535	142.857	3.32226	50	48.1861	54.5561	6.36998	84.507	83.3333	-1.17371
51	56.863	58.2791	1.4161	109.091	111.111	2.0202	51	55.4879	58.3618	2.8739	122.449	122.449	0	51	56.9276	53.8366	-3.09095	146.341	146.341	-2.52953e-12	51	47.7966	53.7852	5.98854	82.1918	82.1918	0
52	53.8066	56.7536	2.947	107.143	107.143	1.35003e-12	52	56.3097	57.7589	1.44926	122.449	122.449	0	52	54.4634	59.6495	5.18605	142.857	139.535	-3.32226	52	52.6743	55.6238	2.94942	84.507	84.507	-8.52651e-13
53	50.8283	53.2841	2.45582	103.448	103.448	-1.26477e-12	53	56.9256	56.3511	-0.574554	122.449	125	2.55102	53	57.1591	57.7097	0.550575	142.857	146.341	3.48432	53	47.9714	54.3531	6.38163	83.3333	83.3333	8.2423e-13
54	52.3026	53.4104	1.10783	107.143	105.263	-1.8797	54	55.2223	57.8032	2.58084	127.66	125	-2.65957	54	57.6768	56.224	-1.45279	142.857	139.535	-3.32226	54	49.4202	53.7563	4.33607	77.9221	78.9474	1.02529
55	51.5982	53.5827	1.98456	111.111	113.208	2.09644	55	57.1185	58.3639	1.24547	127.66	127.66	1.91847e-12	55	59.3786	56.9037	-2.47493	136.364	136.364	0	55	49.1423	56.355	7.21277	82.1918	81.0811	-1.1107
56	55.1707	57.3186	2.14792	107.143	107.143	0	56	57.1489	57.6643	0.515413	122.449	122.449	-1.77636e-12	56	55.1894	52.7595	-2.42983	136.364	139.535	3.17125	56	50.6	54.346	3.74605	88.2353	88.2353	0
57	53.6415	54.8549	1.21339	111.111	111.111	0	57	56.2753	60.7316	4.45623	117.647	117.647	1.64846e-12	57	56.2516	62.7002	6.44865	146.341	142.857	-3.48432	57	50.8022	56.7309	5.92868	83.3333	82.1918	-1.14155
58	52.286	55.8712	3.58517	109.091	107.143	-1.94805	58	55.5269	56.8229	1.29596	117.647	120	2.35294	58	55.7066	51.4528	-4.25384	139.535	142.857	3.32226	58	44.6589	51.1723	6.51338	83.3333	84.507	1.17371
59	54.6992	56.5528	1.8536	107.143	111.111	3.96825	59	53.8161	57.0407	3.22464	122.449	120	-2.44898	59	55.3723	57.1243	1.75197	146.341	142.857	-3.48432	59	48.3389	53.8686	5.52976	83.3333	84.507	1.17371
60	54.0637	56.2396	2.17597	105.263	103.448	-1.81488	60	54.6688	55.8542	1.18538	117.647	120	2.35294	60	55.7364	55.9912	0.254886	136.364	139.535	3.17125	60	48.1022	53.5273	5.42515	83.3333	83.3333	0
61	53.7399	56.272	2.53208	105.263	105.263	0	61	54.8644	56.5593	1.69491	125	125	-1.84741e-12	61	51.2865	49.3278	-1.9586	139.535	142.857	3.32226	61	49.3334	52.5276	3.19423	86.9565	85.7143	-1.24224
62	50.8127	54.5451	3.73247	103.448	103.448	-1.26477e-12	62	54.788	56.7087	1.92069	120	120	0	62	57.2821	56.767	-0.515055	153.846	146.341	-7.50469	62	48.0409	54.1813	6.14044	83.3333	83.3333	-1.64846e-12
63	52.319	55.1311	2.81203	105.263	105.263	1.3074e-12	63	55.9914	56.6639	0.672434	122.449	122.449	0	63	56.2744	59.0563	2.78196	142.857	142.857	0	63	50.6057	53.6916	3.0859	75	75.9494	0.949367
64	53.7661	55.2114	1.44525	105.263	105.263	0	64	53.7541	56.6306	2.87644	125	122.449	-2.55102	64	53.6508	54.4897	0.838899	142.857	142.857	0	64	45.194	52.2568	7.06279	84.507	83.3333	-1.17371
65	52.1464	55.343	3.1966	103.448	103.448	-1.26477e-12	65	57.9925	59.9128	1.92037	125	125	0	65	57.1047	55.6006	-1.50413	139.535	139.535	0	65	48.9702	51.077	2.10688	83.3333	83.3333	0
66	52.9433	54.534	1.5907	105.263	103.448	-1.81488	66	53.9779	59.3652	5.3873	125	125	0	66	55.5351	57.0639	1.52875	139.535	139.535	2.33058e-12	66	46.7097	52.0033	5.29358	81.0811	81.0811	-1.54898e-12
67	54.9108	54.9233	0.0124998	107.143	109.091	1.94805	67	50.2747	51.2275	0.952785	125	125	0	67	58.0332	58.2938	0.260636	139.535	136.364	-3.17125	67	49.7907	54.7387	4.948	83.3333	83.3333	1.64846e-12
68	55.0484	58.8865	3.83806	103.448	103.448	-1.26477e-12	68	50.655	51.6047	0.949708	122.449	125	2.55102	68	55.5713	55.3469	-0.2244	136.364	139.535	3.17125	68	51.9422	56.8421	4.89988	85.7143	85.7143	-1.73372e-12
69	54.1371	55.9915	1.85438	107.143	105.263	-1.8797	69	50.5522	53.5478	2.99554	122.449	122.449	-1.77636e-12	69	58.3707	60.3965	2.02576	142.857	139.535	-3.32226	69	50.9305	57.71	6.77955	82.1918	83.3333	1.14155
70	53.2017	53.6209	0.41916	103.448	107.143	3.69458	70	56.0503	56.4838	0.433441	122.449	120	-2.44898	70	58.5351	58.6691	0.133997	142.857	142.857	-2.41585e-12	70	50.8491	56.9115	6.06234	85.7143	85.7143	1.73372e-12
71	51.8758	54.3226	2.44681	107.143	107.143	0	71	56.5086	57.617	1.10833	125	125	1.84741e-12	71	56.294	57.7382	1.44425	136.364	139.535	3.17125	71	49.4675	55.4497	5.98214	82.1918	81.0811	-1.1107
72	51.2925	54.0191	2.72661	109.091	107.143	-1.94805	72	56.3724	58.2955	1.92313	125	125	-1.84741e-12	72	55.2186	54.2684	-0.950153	136.364	136.364	0	72	50.0584	53.713	3.65454	86.9565	88.2353	1.27877
73	53.9984	54.4706	0.472235	105.263	107.143	1.8797	73	55.7592	57.5611	1.80188	125	127.66	2.65957	73	58.3632	57.7368	-0.626472	142.857	139.535	-3.32226	73	49.6726	55.8665	6.1939	83.3333	83.3333	0
74	58.0364	58.2322	0.195802	113.208	111.111	-2.09644	74	54.6787	56.9542	2.27553	125	125	1.84741e-12	74	57.0648	59.8951	2.83028	139.535	142.857	3.32226	74	52.182	56.6549	4.47293	85.7143	84.507	-1.20724
75	49.6034	54.0585	4.45513	107.143	109.091	1.94805	75	53.2202	55.6203	2.40018	122.449	122.449	0	75	55.3902	52.0498	-3.34039	142.857	139.535	-3.32226	75	47.9586	51.1658	3.20716	85.7143	85.7143	0
76	50.7103	51.8187	1.10834	107.143	109.091	1.94805	76	55.5699	56.0074	0.437523	125	122.449	-2.55102	76	53.5653	55.6414	2.07611	142.857	142.857	-2.41585e-12	76	42.5202	49.7059	7.18572	85.7143	85.7143	0
77	51.9088	53.3079	1.39903	107.143	105.263	-1.8797	77	57.1678	58.3077	1.13994	122.449	122.449	0	77	54.3484	57.6281	3.27973	133.333	136.364	3.0303	77	47.3263	53.6556	6.32931	83.3333	83.3333	0
78	54.9769	56.8913	1.91434	111.111	111.111	0	78	56.4506	58.9886	2.53797	120	120	0	78	54.1897	56.8055	2.61583	139.535	139.535	0	78	51.2754	54.1656	2.89017	84.507	83.3333	-1.17371
79	57.1514	58.3445	1.19315	109.091	109.091	0	79	55.3704	56.6037	1.2333	125	127.66	2.65957	79	54.2769	53.3981	-0.878869	136.364	136.364	0	79	48.7621	55.0233	6.2612	77.9221	78.9474	1.02529
80	57.4444	60.1208	2.67639	107.143	107.143	0	80	55.6029	57.2805	1.67763	127.66	125	-2.65957	80	53.4756	53.5214	0.0458463	142.857	142.857	0	80	50.654	56.2763	5.62228	84.507	83.3333	-1.17371
81	56.687	58.8997	2.21265	105.263	105.263	2.62901e-12	81	53.4963	54.7148	1.21856	125	125	0	81	54.8112	51.5765	-3.23467	142.857	142.857	0	81	47.8395	53.0139	5.17442	80	81.0811	1.08108
82	50.5176	55.9326	5.41498	101.695	105.263	3.56824	82	52.7156	56.4318	3.71624	122.449	122.449	1.77636e-12	82	53.4038	60.1432	6.7394	142.857	139.535	-3.32226	82	48.7696	52.5511	3.78144	82.1918	82.1918	0
83	48.1423	51.8691	3.72681	103.448	100	-3.44828	83	55.1573	55.0774	-0.079874	122.449	122.449	-1.77636e-12	83	53.7886	52.5017	-1.28686	136.364	139.535	3.17125	83	49.6585	54.5674	4.90888	83.3333	82.1918	-1.14155
84	48.5847	50.6373	2.05263	107.143	107.143	0	84	50.1325	53.8759	3.74338	120	122.449	2.44898	84	51.058	53.3999	2.34196	142.857	139.535	-3.32226	84	50.7355	55.2002	4.46476	81.0811	82.1918	1.1107
85	50.5763	53.1457	2.5694	109.091	109.091	2.81375e-12	85	50.5724	52.6569	2.08442	125	125	0	85	56.3941	55.0977	-1.29639	136.364	136.364	0	85	50.1754	53.7212	3.54585	88.2353	88.2353	-1.84741e-12
86	49.5432	51.7202	2.177	115.385	115.385	-3.15481e-12	86	51.096	52.7884	1.69235	122.449	125	2.55102	86	56.6723	58.2053	1.53293	133.333	133.333	0	86	51.775	54.4964	2.72148	86.9565	86.9565	1.79057e-12
87	46.9791	50.7752	3.79616	107.143	107.143	2.71427e-12	87	48.4792	50.8693	2.39006	125	122.449	-2.55102	87	59.0288	57.6797	-1.34903	133.333	139.535	6.20155	87	51.6552	56.2123	4.55712	82.1918	83.3333	1.14155
88	50.4713	50.1862	-0.285158	101.695	101.695	-2.44427e-12	88	51.3662	53.4206	2.05437	122.449	122.449	0	88	58.0624	58.812	0.749576	139.535	136.364	-3.17125	88	48.8906	54.2528	5.36217	83.3333	81.0811	-2.25225
89	51.3248	52.0405	0.715644	103.448	105.263	1.81488	89	51.5762	51.7748	0.198594	125	122.449	-2.55102	89	57.4176	58.6125	1.19492	142.857	142.857	0	89	48.971	54.8631	5.89203	88.2353	89.5522	1.31694
90	52.8759	57.0137	4.1378	107.143	105.263	-1.8797	90	54.9939	56.246	1.25209	117.647	120	2.35294	90	59.4813	57.8136	-1.66772	146.341	146.341	2.52953e-12	90	48.4177	51.4043	2.98654	86.9565	88.2353	1.27877
91	51.6257	54.2418	2.61603	109.091	109.091	2.81375e-12	91	53.1057	55.4256	2.31992	125	122.449	-2.55102	91	55.2342	63.1508	7.9166	142.857	142.857	4.86011e-12	91	53.2619	58.7846	5.52262	86.9565	85.7143	-1.24224
92	57.3364	57.5829	0.246506	111.111	111.111	-2.92744e-12	92	53.2617	54.5705	1.30881	120	122.449	2.44898	92	55.8852	57.0105	1.12526	142.857	142.857	4.86011e-12	92	49.5106	55.5251	6.01444	85.7143	84.507	-1.20724
93	54.1552	58.958	4.80286	105.263	105.263	2.62901e-12	93	55.3348	57.129	1.79423	130.435	127.66	-2.77521	93	56.3876	55.6944	-0.693197	136.364	136.364	-4.40536e-12	93	51.1918	53.1568	1.965	85.7143	86.9565	1.24224
94	54.0542	56.7677	2.71351	103.448	105.263	1.81488	94	54.4851	58.7891	4.30399	122.449	125	2.55102	94	54.0064	53.8635	-0.142851	139.535	142.857	3.32226	94	47.6069	53.1898	5.58297	82.1918	83.3333	1.14155
95	56.0996	58.2666	2.16699	111.111	107.143	-3.96825	95	53.8455	54.3044	0.458942	122.449	125	2.55102	95	55.3812	54.3785	-1.00268	146.341	142.857	-3.48432	95	50.9437	53.3433	2.39965	86.9565	85.7143	-1.24224
96	54.8946	58.5489	3.65436	105.263	107.143	1.8797	96	53.9422	55.6837	1.74147	122.449	122.449	0	96	56.011	56.8948	0.883739	139.535	142.857	3.32226	96	48.392	53.7651	5.37312	88.2353	88.2353	0
97	53.9563	56.5227	2.56643	105.263	105.263	0	97	55.0208	57.376	2.35526	122.449	120	-2.44898	97	55.254	57.4033	2.14926	133.333	133.333	0	97	48.2248	53.453	5.22816	83.3333	82.1918	-1.14155
98	54.5591	55.7375	1.17839	109.091	109.091	0	98	55.813	58.2242	2.41129	120	120	0	98	51.5852	56.9955	5.41035	142.857	139.535	-3.32226	98	46.9556	51.6505	4.69491	80	83.3333	3.33333
99	47.8933	55.129	7.23569	103.448	105.263	1.81488	99	55.9105	57.6068	1.69628	120	122.449	2.44898	99	53.7301	52.2706	-1.45956	139.535	142.857	3.32226	99	49.2982	54.2631	4.9649	84.507	83.3333	-1.17371
100	51.1369	50.9279	-0.209022	107.143	107.143	-2.71427e-12	100	58.8255	60.7155	1.88998	120	117.647	-2.35294	100	54.5649	54.5137	-0.0511993	139.535	139.535	-4.63274e-12	100	54.3001	58.2833	3.98322	88.2353	85.7143	-2.52101
101	53.5366	56.3279	2.79127	107.143	105.263	-1.8797	101	56.5996	59.0078	2.40824	120	122.449	2.44898	101	55.4388	54.6517	-0.787146	139.535	139.535	4.63274e-12	101	55.0947	58.5455	3.45084	83.3333	83.3333	0
102	53.7614	55.2899	1.52848	105.263	105.263	0	102	55.3386	58.4398	3.10123	125	122.449	-2.55102	102	57.7585	57.7072	-0.0512844	142.857	139.535	-3.32226	102	52.9776	57.7199	4.74226	86.9565	89.5522	2.59572
103	52.5066	55.7308	3.22421	111.111	111.111	0	103	54.471	58.1752	3.70417	120	122.449	2.44898	103	55.0056	52.8186	-2.18693	142.857	142.857	0	103	49.6599	52.6991	3.03923	84.507	85.7143	1.20724
104	57.2585	56.9519	-0.306551	113.208	111.111	-2.09644	104	53.8121	54.9571	1.14499	120	120	0	104	56.0284	60.5506	4.52216	142.857	142.857	0	104	46.4644	51.0641	4.59966	84.507	85.7143	1.20724
105	52.7921	58.342	5.54993	109.091	107.143	-1.94805	105	56.1942	58.6339	2.43976	117.647	115.385	-2.26244	105	53.8707	53.981	0.110275	139.535	142.857	3.32226	105	48.0123	52.7589	4.74655	86.9565	85.7143	-1.24224
106	52.6788	54.8046	2.12576	109.091	107.143	-1.94805	106	55.3387	57.1986	1.85989	120	122.449	2.44898	106	51.6527	50.0209	-1.63173	142.857	142.857	4.86011e-12	106	50.2857	55.0923	4.80656	88.2353	88.2353	0
107	50.2942	52.0657	1.7715	107.143	109.091	1.94805	107	56.2592	56.9245	0.665241	117.647	117.647	0	107	53.0344	52.1876	-0.846748	146.341	142.857	-3.48432	107	52.0975	55.4763	3.37885	85.7143	85.7143	-1.73372e-12
108	45.1246	52.2166	7.09207	107.143	107.143	0	108	53.8321	56.7665	2.93441	122.449	122.449	0	108	56.2325	58.8883	2.6558	142.857	142.857	0	108	50.2999	55.4941	5.19425	83.3333	83.3333	1.64846e-12
109	52.6155	51.4076	-1.20794	109.091	109.091	0	109	52.4835	54.1097	1.62623	120	120	0	109	55.8876	55.1303	-0.757384	136.364	139.535	3.17125	109	54.7935	58.593	3.79947	83.3333	82.1918	-1.14155
110	51.9194	54.5696	2.65027	109.091	109.091	0	110	54.381	56.8316	2.45058	125	125	0	110	54.4766	53.8925	-0.584109	142.857	139.535	-3.32226	110	50.2373	54.3165	4.07913	83.3333	84.507	1.17371
111	49.7828	52.806	3.02321	111.111	111.111	0	111	51.8603	55.2499	3.38961	122.449	120	-2.44898	111	54.1855	50.4617	-3.72376	139.535	142.857	3.32226	111	50.6869	54.2822	3.59524	82.1918	82.1918	-1.59162e-12
112	51.5604	54.9759	3.41557	111.111	109.091	-2.0202	112	49.1413	50.1597	1.01834	122.449	127.66	5.21059	112	54.7123	60.1832	5.47091	146.341	142.857	-3.48432	112	47.3123	53.3014	5.98902	85.7143	85.7143	1.73372e-12
113	52.8762	53.8253	0.949029	103.448	105.263	1.81488	113	52.0956	54.8635	2.76789	125	120	-5	113	55.2132	55.2439	0.030777	136.364	139.535	3.17125	113	45.5002	52.9671	7.46696	82.1918	83.3333	1.14155
114	48.4691	51.8035	3.3344	107.143	111.111	3.96825	114	52.5341	54.5308	1.99667	120	122.449	2.44898	114	58.3669	59.4953	1.12836	139.535	139.535	4.63274e-12	114	45.7999	50.8428	5.04294	88.2353	86.9565	-1.27877
115	51.6939	56.0026	4.30868	113.208	107.143	-6.06469	115	53.2319	56.1047	2.87276	117.647	115.385	-2.26244	115	53.1443	53.9665	0.822255	139.535	139.535	-4.63274e-12	115	45.8316	52.7387	6.90712	85.7143	86.9565	1.24224
116	51.1616	53.9089	2.7473	103.448	105.263	1.81488	116	53.6687	55.892	2.22324	117.647	120	2.35294	116	55.651	54.9471	-0.703913	136.364	133.333	-3.0303	116	48.3444	51.6398	3.2954	84.507	84.507	1.69109e-12
117	49.2896	52.9701	3.68053	105.263	107.143	1.8797	117	53.6667	56.6866	3.01986	125	122.449	-2.55102	117	54.9453	56.8154	1.87008	142.857	142.857	0	117	52.0211	56.8076	4.78651	81.0811	80	-1.08108
118	51.1323	53.883	2.75066	105.263	103.448	-1.81488	118	54.1995	55.8435	1.64399	120	122.449	2.44898	118	54.8708	54.7049	-0.165959	142.857	146.341	3.48432	118	51.1047	55.9992	4.89448	83.3333	83.3333	0
119	54.4553	55.6363	1.181	111.111	111.111	0	119	54.7005	55.786	1.08546	122.449	120	-2.44898	119	51.3324	55.8703	4.53795	146.341	150	3.65854	119	50.243	54.5625	4.31953	83.3333	84.507	1.17371
120	50.6746	54.1917	3.51712	107.143	107.143	0	120	52.1851	54.8935	2.70844	117.647	120	2.35294	120	55.0547	54.8095	-0.245218	146.341	150	3.65854	120	49.5615	54.6146	5.05315	82.1918	83.3333	1.14155
121	52.2198	54.9175	2.69771	105.263	105.263	0	121	60.3985	61.7761	1.37761	122.449	120	-2.44898	121	55.5384	54.5815	-0.95693	139.535	139.535	4.63274e-12	121	52.2494	57.5193	5.26988	86.9565	84.507	-2.44948
122	47.8234	51.6098	3.78637	105.263	105.263	0	122	54.1664	58.1875	4.02108	122.449	122.449	3.55271e-12	122	54.4974	55.8828	1.38542	139.535	136.364	-3.17125	122	49.935	57.4433	7.50827	85.7143	85.7143	0
123	54.1624	54.9594	0.797037	103.448	105.263	1.81488	123	54.814	55.5545	0.740411	122.449	122.449	3.55271e-12	123	54.2856	55.9905	1.70485	139.535	139.535	0	123	51.5381	55.8971	4.35903	83.3333	84.507	1.17371
124	51.9393	56.4453	4.50601	109.091	105.263	-3.82775	124	55.7256	57.3481	1.62253	122.449	125	2.55102	124	56.8783	57.8418	0.96351	136.364	139.535	3.17125	124	49.9081	55.4221	5.51396	84.507	84.507	0
125	50.3106	54.0587	3.74817	103.448	105.263	1.81488	125	56.6015	58.8038	2.20225	125	122.449	-2.55102	125	52.6933	53.8288	1.13548	139.535	139.535	4.63274e-12	125	47.9346	55.3353	7.40067	85.7143	85.7143	0
126	52.3609	54.3647	2.00377	107.143	107.143	0	126	58.0033	60.5624	2.55911	125	122.449	-2.55102	126	51.2835	52.0383	0.754763	139.535	139.535	-4.63274e-12	126	48.8215	55.782	6.96053	84.507	84.507	1.69109e-12
127	55.6889	58.3958	2.70699	103.448	103.448	0	127	56.7401	60.7604	4.02034	117.647	122.449	4.80192	127	51.1774	50.6772	-0.500161	142.857	142.857	0	127	47.7171	53.8386	6.12152	84.507	84.507	-1.69109e-12
128	58.0298	60.4956	2.46578	105.263	105.263	0	128	54.9644	57.7745	2.8101	122.449	120	-2.44898	128	54.3308	54.2361	-0.0946457	139.535	139.535	4.63274e-12	128	48.6603	55.2225	6.56223	83.3333	82.1918	-1.14155
129	57.4978	61.7167	4.21897	107.143	105.263	-1.8797	129	56.0621	57.5041	1.442	120	120	0	129	48.0767	51.8515	3.77485	139.535	139.535	-4.63274e-12	129	48.0116	53.3291	5.31753	84.507	84.507	0
130	55.9829	58.7119	2.72896	107.143	109.091	1.94805	130	54.0478	56.6909	2.64304	122.449	122.449	3.55271e-12	130	50.1604	51.9797	1.81925	142.857	142.857	4.86011e-12	130	48.2388	54.1313	5.89249	81.0811	81.0811	0
131	54.9063	58.6251	3.71883	103.448	105.263	1.81488	131	52.6072	55.1692	2.562	122.449	122.449	-3.55271e-12	131	52.8618	53.3348	0.473088	139.535	139.535	0	131	49.039	55.0785	6.03956	81.0811	85.7143	4.6332
132	54.5246	55.4379	0.913307	109.091	107.143	-1.94805	132	49.6191	55.8462	6.22709	117.647	120	2.35294	132	55.6394	54.7779	-0.861496	139.535	139.535	-4.63274e-12	132	51.3951	59.9507	8.55559	89.5522	86.9565	-2.59572
133	56.7636	60.8907	4.12709	111.111	109.091	-2.0202	133	50.4005	52.7865	2.38604	125	125	0	133	56.2889	54.0625	-2.22644	142.857	142.857	4.86011e-12	133	48.5797	55.0682	6.4885	89.5522	86.9565	-2.59572
134	59.7066	62.2012	2.49461	109.091	109.091	0	134	52.2222	55.4465	3.22425	122.449	120	-2.44898	134	57.6894	60.0909	2.40157	146.341	142.857	-3.48432	134	50.3486	55.3652	5.01663	81.0811	82.1918	1.1107
135	52.6113	58.9171	6.30581	105.263	105.263	-2.62901e-12	135	52.2449	53.61	1.3651	120	122.449	2.44898	135	56.9693	58.6841	1.71479	139.535	139.535	0	135	49.618	57.4545	7.83653	76.9231	76.9231	0
136	50.0553	53.6129	3.55754	105.263	105.263	-2.62901e-12	136	49.6263	53.6915	4.06518	120	120	0	136	57.6043	55.8956	-1.70871	139.535	142.857	3.32226	136	49.9602	55.3842	5.42405	83.3333	82.1918	-1.14155
137	53.8415	53.3558	-0.485715	107.143	107.143	0	137	53.0365	54.9474	1.91096	122.449	120	-2.44898	137	53.6511	53.1819	-0.469124	142.857	139.535	-3.32226	137	50.9101	57.5851	6.67502	81.0811	82.1918	1.1107
138	53.1137	56.8536	3.73991	105.263	105.263	0	138	55.9205	56.7185	0.798072	122.449	122.449	3.55271e-12	138	54.5132	53.4267	-1.08649	136.364	139.535	3.17125	138	49.5763	55.4752	5.89896	80	80	0
139	51.769	55.6713	3.90228	107.143	107.143	0	139	51.4005	55.1234	3.72292	117.647	120	2.35294	139	53.0884	53.51	0.421671	139.535	139.535	4.63274e-12	139	50.9126	57.4903	6.57774	76.9231	75.9494	-0.97371
140	53.8252	56.6819	2.85667	107.143	107.143	0	140	53.5584	55.5352	1.97672	120	117.647	-2.35294	140	51.6866	52.1588	0.472118	139.535	139.535	-4.63274e-12	140	46.5305	53.6045	7.07394	81.0811	81.0811	-3.11218e-12
141	51.5957	55.1732	3.57753	109.091	109.091	0	141	54.9066	56.5715	1.66488	122.449	125	2.55102	141	54.9209	57.0318	2.11089	136.364	133.333	-3.0303	141	48.3527	54.9765	6.62376	83.3333	82.1918	-1.14155
142	51.2092	56.7687	5.55956	107.143	105.263	-1.8797	142	50.7751	54.563	3.78789	120	117.647	-2.35294	142	56.1445	55.7638	-0.380676	136.364	139.535	3.17125	142	44.7575	53.2716	8.51412	78.9474	80	1.05263
143	51.883	53.7271	1.84417	103.448	107.143	3.69458	143	54.4026	55.574	1.1714	122.449	122.449	0	143	54.614	56.3983	1.78423	139.535	139.535	-4.63274e-12	143	46.0295	51.9695	5.93995	78.9474	77.9221	-1.02529
144	50.9675	52.9254	1.95782	105.263	103.448	-1.81488	144	51.4336	55.0831	3.64946	115.385	120	4.61538	144	54.257	52.9654	-1.29164	136.364	139.535	3.17125	144	48.3484	55.044	6.69559	81.0811	81.0811	0
145	52.2902	55.7684	3.47818	105.263	105.263	-2.62901e-12	145	56.7671	58.4175	1.6504	122.449	120	-2.44898	145	53.7818	55.4892	1.70744	139.535	136.364	-3.17125	145	49.4402	55.691	6.25084	80	80	0
146	51.5288	54.9597	3.43086	107.143	107.143	0	146	57.6615	60.7365	3.07502	122.449	120	-2.44898	146	49.9725	51.4264	1.4539	142.857	142.857	0	146	52.35	55.5201	3.17006	75	76.9231	1.92308
147	52.3037	56.1489	3.84525	98.3607	100	1.63934	147	55.0271	56.7514	1.72436	120	122.449	2.44898	147	59.462	64.9088	5.44685	139.535	139.535	0	147	50.2145	58.2668	8.0523	80	78.9474	-1.05263
148	51.5866	55.5465	3.95986	105.263	103.448	-1.81488	148	57.1608	60.4902	3.32936	120	120	0	148	55.6935	57.3979	1.70439	139.535	139.535	0	148	50.2609	56.0203	5.75939	84.507	83.3333	-1.17371
149	53.1855	55.28	2.09451	103.448	107.143	3.69458	149	54.3232	58.3767	4.05347	125	122.449	-2.55102	149	56.3142	57.295	0.980714	136.364	139.535	3.17125	149	51.8132	56.7116	4.89842	81.0811	82.1918	1.1107
150	50.8202	55.1151	4.29488	103.448	101.695	-1.75336	150	51.8586	58.7585	6.89981	125	127.66	2.65957	150	53.0265	55.3298	2.30327	142.857	142.857	0	150	50.8805	58.1653	7.28474	81.0811	81.0811	-3.11218e-12
151	52.5431	55.1886	2.64547	105.263	103.448	-1.81488	151	55.8266	56.5937	0.767177	125	127.66	2.65957	151	50.7713	51.2358	0.464465	139.535	139.535	-4.63274e-12	151	53.1791	58.9606	5.78149	83.3333	82.1918	-1.14155
152	52.4248	57.5657	5.14095	101.695	103.448	1.75336	152	53.278	55.586	2.30796	127.66	125	-2.65957	152	51.3267	52.4485	1.12176	142.857	142.857	0	152	51.7199	58.318	6.5981	81.0811	83.3333	2.25225
153	51.252	54.0973	2.8453	107.143	105.263	-1.8797	153	52.9884	55.6594	2.67097	125	127.66	2.65957	153	53.2105	53.8206	0.610177	142.857	142.857	4.86011e-12	153	53.0455	59.3451	6.29966	77.9221	75.9494	-1.97271
154	51.5801	55.1308	3.55068	103.448	103.448	0	154	48.5864	53.2252	4.63882	127.66	127.66	0	154	52.5105	52.3077	-0.202859	142.857	142.857	0	154	47.4141	54.5747	7.16061	78.9474	82.1918	3.24441
155	48.7871	52.0465	3.25938	107.143	107.143	0	155	51.9421	53.5857	1.64359	127.66	127.66	0	155	56.2491	55.764	-0.485092	139.535	139.535	-4.63274e-12	155	49.637	55.8458	6.20886	81.0811	80	-1.08108
156	47.3988	52.3253	4.92642	101.695	101.695	2.44427e-12	156	54.8539	55.0621	0.208215	125	122.449	-2.55102	156	57.0024	57.533	0.530609	146.341	142.857	-3.48432	156	53.4786	59.29	5.81146	78.9474	77.9221	-1.02529
157	51.501	53.4338	1.93282	100	100	-2.37321e-12	157	51.9018	54.9812	3.07941	120	125	5	157	58.1393	54.3328	-3.8065	142.857	142.857	0	157	50.8017	57.9861	7.18438	74.0741	75	0.925926
158	51.9951	55.2482	3.25306	105.263	105.263	0	158	53.48	55.3302	1.85022	127.66	122.449	-5.21059	158	57.7531	61.6647	3.91161	139.535	142.857	3.32226	158	48.9797	57.5141	8.53443	80	80	0
159	49.7544	54.4054	4.65103	101.695	103.448	1.75336	159	52.1903	56.5205	4.33027	120	122.449	2.44898	159	54.3469	55.5061	1.15924	146.341	142.857	-3.48432	159	52.139	56.471	4.33208	78.9474	78.9474	-2.95586e-12
160	53.1535	55.3985	2.24507	103.448	101.695	-1.75336	160	53.9215	55.6377	1.71624	127.66	127.66	0	160	55.975	54.6977	-1.2773	146.341	146.341	0	160	52.1691	54.7349	2.5658	82.1918	82.1918	-3.19744e-12
161	50.403	55.8716	5.46854	103.448	101.695	-1.75336	161	52.3669	54.8251	2.4582	127.66	125	-2.65957	161	58.4319	58.3872	-0.0446729	139.535	139.535	0	161	50.0361	55.6191	5.58295	82.1918	82.1918	-3.19744e-12
162	50.2173	53.7315	3.51418	103.448	105.263	1.81488	162	54.7199	56.2615	1.54157	125	125	0	162	58.9183	58.694	-0.224347	139.535	139.535	0	162	49.3152	54.3615	5.04634	85.7143	86.9565	1.24224
163	49.8502	54.2606	4.41045	101.695	101.695	-2.44427e-12	163	57.2583	59.6903	2.43203	122.449	122.449	-3.55271e-12	163	55.967	56.1235	0.15655	142.857	142.857	-4.86011e-12	163	51.6702	56.5243	4.85414	82.1918	82.1918	0
164	56.447	58.1454	1.69839	105.263	105.263	0	164	53.1789	57.613	4.43407	120	122.449	2.44898	164	56.6594	58.0406	1.38119	139.535	142.857	3.32226	164	52.236	59.5622	7.32627	81.0811	81.0811	0
165	53.3435	57.9005	4.557	101.695	101.695	-4.88853e-12	165	55.6973	56.5546	0.857375	122.449	120	-2.44898	165	56.302	56.1347	-0.167377	142.857	142.857	0	165	44.4647	53.7794	9.31471	82.1918	81.0811	-1.1107
166	56.5103	54.3131	-2.1972	101.695	101.695	-4.88853e-12	166	55.3114	57.4492	2.13779	120	120	0	166	56.5952	54.8742	-1.72104	139.535	136.364	-3.17125	166	47.2258	53.8769	6.65111	75	75.9494	0.949367
167	54.2682	59.0529	4.78463	98.3607	98.3607	4.59011e-12	167	56.2627	57.8946	1.63191	120	120	0	167	57.5568	58.2156	0.658827	139.535	142.857	3.32226	167	49.4675	54.0215	4.55396	77.9221	77.9221	2.8848e-12
168	53.9013	55.2688	1.36757	101.695	101.695	0	168	54.8867	59.3824	4.4957	115.385	117.647	2.26244	168	54.9201	55.7414	0.821332	139.535	136.364	-3.17125	168	51.5962	59.4894	7.89316	82.1918	81.0811	-1.1107
169	55.0081	56.6326	1.62453	96.7742	96.7742	0	169	52.6546	56.1118	3.45726	122.449	120	-2.44898	169	54.6706	53.846	-0.824556	142.857	142.857	0	169	52.8805	58.6802	5.79963	76.9231	76.9231	0
170	58.1418	59.5686	1.42676	95.2381	95.2381	0	170	55.3063	57.4174	2.1111	117.647	120	2.35294	170	55.5592	54.9512	-0.607968	133.333	139.535	6.20155	170	51.5201	57.5927	6.07262	81.0811	82.1918	1.1107
171	53.7672	57.954	4.18677	100	100	0	171	52.8294	56.1865	3.35715	115.385	117.647	2.26244	171	55.3285	58.187	2.85848	139.535	136.364	-3.17125	171	51.7972	57.5601	5.76283	78.9474	78.9474	-2.95586e-12
172	55.9291	57.5982	1.66915	100	100	-4.74643e-12	172	53.1962	55.322	2.12589	117.647	115.385	-2.26244	172	56.8712	55.0677	-1.80357	142.857	139.535	-3.32226	172	45.4121	53.44	8.02793	80	81.0811	1.08108
173	51.2572	53.9067	2.64952	107.143	107.143	0	173	58.0427	60.0027	1.95998	117.647	117.647	-3.28271e-12	173	56.0586	56.5101	0.451507	142.857	142.857	4.86011e-12	173	45.6633	51.3886	5.7253	77.9221	77.9221	-2.8848e-12
174	55.9823	55.704	-0.278274	103.448	103.448	5.07328e-12	174	57.9293	60.4875	2.55822	117.647	117.647	0	174	56.4345	56.2554	-0.179071	146.341	146.341	0	174	49.2861	53.7491	4.46306	83.3333	81.0811	-2.25225
175	53.9157	56.2135	2.29778	100	100	0	175	58.9066	61.1136	2.20703	122.449	122.449	0	175	56.2211	59.1496	2.92848	139.535	142.857	3.32226	175	49.8827	56.6629	6.78016	75	75.9494	0.949367
176	55.6938	56.9567	1.26297	101.695	101.695	0	176	56.5888	62.6437	6.05483	120	120	0	176	50.2563	52.6981	2.44179	139.535	142.857	3.32226	176	44.9427	52.7559	7.81316	77.9221	78.9474	1.02529
177	55.0243	56.2907	1.26646	98.3607	96.7742	-1.58646	177	58.6216	60.5821	1.96057	127.66	127.66	0	177	53.08	53.1937	0.113735	142.857	142.857	0	177	46.8864	51.5821	4.69562	83.3333	81.0811	-2.25225
178	53.4046	54.7781	1.37348	100	101.695	1.69492	178	58.1818	67.0427	8.86081	115.385	117.647	2.26244	178	51.1678	55.0737	3.90584	139.535	139.535	-4.63274e-12	178	47.2272	54.991	7.76381	77.9221	78.9474	1.02529
179	54.4337	57.1228	2.68908	101.695	101.695	-4.88853e-12	179	58.1687	58.2721	0.10342	115.385	117.647	2.26244	179	49.836	51.8815	2.04544	142.857	142.857	4.86011e-12	179	45.9897	54.3625	8.37285	78.9474	80	1.05263
180	54.5185	56.3758	1.85727	98.3607	96.7742	-1.58646	180	58.5999	60.2369	1.63698	120	120	0	180	49.2609	49.3141	0.0531351	139.535	139.535	-4.63274e-12	180	45.7927	51.409	5.61633	85.7143	85.7143	-3.48166e-12
181	55.0317	56.8878	1.85611	103.448	105.263	1.81488	181	58.8795	62.7918	3.91237	125	125	-7.40386e-12	181	48.9952	50.2001	1.20491	139.535	139.535	4.63274e-12	181	52.4059	55.9715	3.56557	83.3333	82.1918	-1.14155
182	52.3285	56.3766	4.04808	103.448	103.448	5.07328e-12	182	58.7562	62.8745	4.11825	120	120	0	182	55.3019	55.5028	0.200825	136.364	136.364	-4.40536e-12	182	46.5493	54.7866	8.23727	77.9221	80	2.07792
183	50.8443	53.7964	2.95203	100	100	-4.74643e-12	183	58.6335	62.4245	3.79105	122.449	122.449	7.10543e-12	183	56.0445	56.2802	0.235667	142.857	139.535	-3.32226	183	47.1216	50.8796	3.75799	83.3333	80	-3.33333
184	52.9759	53.7108	0.734886	98.3607	100	1.63934	184	58.037	59.1893	1.15224	122.449	122.449	-7.10543e-12	184	56.6282	58.5555	1.92733	139.535	139.535	0	184	43.684	50.5374	6.85335	78.9474	80	1.05263
185	52.2637	55.4995	3.23581	105.263	103.448	-1.81488	185	56.2616	62.7001	6.43855	122.449	122.449	0	185	57.0413	57.3604	0.319089	142.857	142.857	-4.86011e-12	185	45.7112	49.9162	4.20501	84.507	84.507	0
186	56.5215	56.5054	-0.0160344	103.448	103.448	0	186	55.9024	58.1339	2.23156	122.449	122.449	7.10543e-12	186	57.9729	58.1026	0.129752	142.857	142.857	4.86011e-12	186	47.0058	52.5048	5.49903	83.3333	83.3333	0
187	55.4546	58.6751	3.2205	98.3607	96.7742	-1.58646	187	58.7861	57.5543	-1.23183	125	125	-7.40386e-12	187	55.7306	58.2329	2.5023	136.364	139.535	3.17125	187	47.3921	50.9624	3.5703	78.9474	80	1.05263
188	54.1251	57.4177	3.29259	96.7742	98.3607	1.58646	188	56.6989	62.1382	5.43931	122.449	122.449	7.10543e-12	188	55.3238	55.7827	0.45893	139.535	139.535	0	188	56.8681	60.7496	3.88154	83.3333	84.507	1.17371
189	50.9916	54.1719	3.18029	100	100	-4.74643e-12	189	57.7053	60.3975	2.69215	127.66	127.66	0	189	54.4513	55.6648	1.2135	136.364	136.364	-4.40536e-12	189	52.5527	61.9411	9.38838	83.3333	84.507	1.17371
190	51.2875	52.766	1.47852	98.3607	98.3607	4.59011e-12	190	59.0104	59.5803	0.569928	122.449	122.449	-7.10543e-12	190	57.5483	55.9104	-1.63794	142.857	142.857	0	190	54.8885	60.7556	5.86708	80	80	0
191	51.358	52.5731	1.2151	103.448	103.448	-5.07328e-12	191	55.9949	58.9572	2.96238	117.647	117.647	6.5512e-12	191	58.0109	61.4511	3.44019	133.333	130.435	-2.89855	191	51.2912	60.636	9.34477	81.0811	81.0811	0
192	57.5011	56.6802	-0.820825	100	101.695	1.69492	192	57.2557	61.6875	4.43178	125	122.449	-2.55102	192	56.3193	57.9249	1.60558	133.333	136.364	3.0303	192	48.876	57.8041	8.9281	77.9221	77.9221	2.8848e-12
193	55.2463	60.9865	5.74021	107.143	107.143	0	193	55.4676	58.0053	2.53769	120	122.449	2.44898	193	56.2987	55.614	-0.68471	139.535	139.535	0	193	45.1826	50.6029	5.42026	78.9474	80	1.05263
194	58.3089	57.8289	-0.479942	107.143	107.143	0	194	57.9169	58.3671	0.450184	120	120	0	194	59.2581	62.3695	3.11145	139.535	136.364	-3.17125	194	48.0372	53.2977	5.26055	83.3333	82.1918	-1.14155
195	57.5844	61.0206	3.43625	101.695	103.448	1.75336	195	57.0834	58.1816	1.09821	125	125	0	195	55.4787	56.3809	0.90225	139.535	142.857	3.32226	195	45.2684	53.5409	8.27245	83.3333	82.1918	-1.14155
196	55.3006	57.4751	2.17452	103.448	103.448	-5.07328e-12	196	58.4119	62.9469	4.53496	115.385	115.385	0	196	55.9609	57.052	1.09108	142.857	139.535	-3.32226	196	46.8956	53.4044	6.50879	81.0811	81.0811	0
197	57.1968	60.0136	2.81682	100	100	0	197	57.1205	60.1151	2.99453	122.449	120	-2.44898	197	53.0119	53.7304	0.718471	142.857	142.857	-9.6918e-12	197	45.1355	52.3918	7.25634	78.9474	81.0811	2.13371
198	53.808	57.1345	3.32648	100	100	4.74643e-12	198	56.5193	60.6357	4.11644	120	122.449	2.44898	198	57.9202	56.0784	-1.84183	136.364	139.535	3.17125	198	47.6281	53.8531	6.22507	76.9231	77.9221	0.999001
199	56.9756	58.3535	1.37792	101.695	101.695	-4.88853e-12	199	56.7722	56.0937	-0.678477	120	120	0	199	57.0745	58.0239	0.949405	142.857	139.535	-3.32226	199	43.522	52.9565	9.43456	76.9231	75	-1.92308
200	58.2155	61.9797	3.76413	96.7742	95.2381	-1.5361	200	58.3258	62.4259	4.1001	122.449	122.449	-7.10543e-12	200	52.8691	54.411	1.5419	139.535	142.857	3.32226	200	44.7665	49.7761	5.00959	77.9221	77.9221	2.8848e-12
201	54.1725	56.1589	1.98638	101.695	103.448	1.75336	201	58.5571	60.5167	1.95959	122.449	122.449	0	201	52.8255	54.5474	1.72192	139.535	139.535	0	201	48.5613	54.1527	5.59136	78.9474	78.9474	-2.95586e-12
202	54.1877	59.7571	5.56939	100	100	0	202	56.5251	57.1499	0.624741	127.66	127.66	0	202	49.6205	48.2949	-1.3256	142.857	146.341	3.48432	202	45.9262	54.4667	8.54046	77.9221	77.9221	2.8848e-12
203	50.4612	51.1853	0.724083	100	101.695	1.69492	203	57.2182	63.8254	6.60723	117.647	117.647	0	203	52.9328	63.0995	10.1667	146.341	150	3.65854	203	49.1028	56.0828	6.98003	77.9221	76.9231	-0.999001
204	51.7204	54.2504	2.52996	100	98.3607	-1.63934	204	58.5184	58.6725	0.154089	120	120	0	204	50.1181	56.9185	6.80047	146.341	150	3.65854	204	42.7752	50.2021	7.42691	80	81.0811	1.08108
205	51.5653	52.928	1.3627	96.7742	96.7742	0	205	59.5688	62.422	2.85323	120	120	0	205	56.6224	55.3081	-1.31434	139.535	139.535	9.23706e-12	205	45.2758	51.9857	6.70986	75	75.9494	0.949367
206	57.2277	56.7509	-0.476805	101.695	101.695	-4.88853e-12	206	59.7591	66.3043	6.54521	117.647	117.647	6.5512e-12	206	51.0298	55.6566	4.62676	136.364	133.333	-3.0303	206	49.3572	54.7542	5.39704	80	78.9474	-1.05263
207	54.855	58.1262	3.27116	100	100	4.74643e-12	207	57.5363	58.126	0.58965	117.647	117.647	6.5512e-12	207	54.6718	54.1227	-0.549076	146.341	146.341	0	207	45.3984	53.0991	7.70065	85.7143	85.7143	0
208	56.1572	57.0078	0.850618	103.448	105.263	1.81488	208	59.2343	76.2027	16.9684	125	125	-7.40386e-12	208	54.969	54.2868	-0.682234	139.535	139.535	0	208	48.3831	53.8032	5.42015	82.1918	83.3333	1.14155
209	54.2298	59.8197	5.58989	101.695	98.3607	-3.33426	209	59.1234	53.8861	-5.23732	120	120	0	209	55.9394	60.7827	4.84335	133.333	133.333	0	209	46.5131	53.8892	7.37609	83.3333	83.3333	0
210	52.4156	52.8092	0.393673	96.7742	100	3.22581	210	57.9877	57.1283	-0.859475	115.385	117.647	2.26244	210	53.1147	51.9685	-1.14625	142.857	142.857	0	210	46.1096	52.5238	6.4142	75.9494	75.9494	0
211	52.4209	55.2814	2.86048	100	98.3607	-1.63934	211	59.0366	63.785	4.74839	125	120	-5	211	51.7608	58.1926	6.43184	136.364	136.364	-8.78231e-12	211	45.85	50.4107	4.56071	76.9231	76.9231	0
212	54.3314	54.0044	-0.326909	101.695	101.695	4.88853e-12	212	58.2033	59.9857	1.78234	122.449	125	2.55102	212	49.6912	50.0214	0.330244	142.857	142.857	9.6918e-12	212	50.3407	56.2649	5.9242	80	78.9474	-1.05263
213	53.4422	56.8851	3.44288	103.448	103.448	0	213	55.619	65.1269	9.50789	122.449	122.449	-7.10543e-12	213	48.8142	47.0692	-1.745	142.857	142.857	0	213	47.9739	56.0371	8.06316	78.9474	78.9474	0
214	54.7838	54.5599	-0.223927	103.448	101.695	-1.75336	214	59.4746	55.9508	-3.52378	120	120	0	214	48.7507	53.5473	4.79663	139.535	139.535	0	214	46.2279	52.5549	6.32696	75	75.9494	0.949367
215	56.4845	57.4481	0.963558	96.7742	98.3607	1.58646	215	58.6935	59.9588	1.26524	125	125	7.40386e-12	215	51.7498	51.1845	-0.565323	142.857	146.341	3.48432	215	41.8153	50.2197	8.40434	80	80	0
216	54.8115	55.9331	1.12161	100	100	-4.74643e-12	216	56.5695	65.6504	9.08088	120	120	0	216	52.6872	52.3016	-0.385548	142.857	139.535	-3.32226	216	50.4265	53.3356	2.9091	76.9231	76.9231	0
217	51.4112	54.0363	2.62513	101.695	101.695	4.88853e-12	217	58.269	60.6792	2.41025	120	120	0	217	53.1436	43.7608	-9.3828	150	150	0	217	51.3428	58.0369	6.69404	76.9231	76.9231	0
218	51.6577	53.0518	1.3941	98.3607	100	1.63934	218	54.9679	53.3432	-1.6247	122.449	122.449	-7.10543e-12	218	48.6082	75.1742	26.566	136.364	136.364	0	218	46.344	55.1374	8.79347	77.9221	77.9221	-2.8848e-12
219	53.1673	54.2347	1.06734	103.448	101.695	-1.75336	219	59.4449	68.4774	9.03246	117.647	115.385	-2.26244	219	55.0034	44.9983	-10.0051	146.341	150	3.65854	219	44.5142	52.3795	7.8653	83.3333	83.3333	3.29692e-12
220	58.7103	58.8726	0.162267	100	100	0	220	57.338	56.7294	-0.60864	122.449	122.449	0	220	48.4675	51.0064	2.53886	133.333	133.333	0	220	50.1435	54.2701	4.12655	81.0811	83.3333	2.25225
221	54.6709	57.713	3.04208	100	100	0	221	55.4586	61.3409	5.88231	122.449	125	2.55102	221	53.0665	50.5005	-2.56594	136.364	136.364	0	221	46.1215	55.6387	9.51721	75.9494	74.0741	-1.87529
222	56.0969	56.6097	0.51284	100	100	0	222	58.4038	59.1752	0.771411	117.647	117.647	0	222	51.3171	53.1045	1.78734	142.857	142.857	0	222	45.0213	52.4394	7.41809	82.1918	82.1918	3.19744e-12
223	55.9678	60.0702	4.10233	96.7742	96.7742	0	223	58.1389	57.506	-0.632858	120	122.449	2.44898	223	49.8447	50.1737	0.329065	142.857	139.535	-3.32226	223	45.665	52.3835	6.71854	75	75.9494	0.949367
224	54.9796	59.41	4.43034	100	100	4.74643e-12	224	58.3125	63.6427	5.33018	122.449	120	-2.44898	224	50.2953	53.6029	3.30753	139.535	142.857	3.32226	224	44.2702	54.0627	9.79247	77.9221	76.9231	-0.999001
225	53.9034	58.5611	4.65773	98.3607	98.3607	0	225	58.4493	62.7561	4.30688	117.647	117.647	0	225	47.271	51.4646	4.19361	130.435	130.435	0	225	43.7192	49.5359	5.81671	77.9221	80	2.07792
226	59.4362	63.0585	3.62233	96.7742	96.7742	0	226	57.3788	61.0684	3.68954	125	122.449	-2.55102	226	43.1861	37.8734	-5.3127	146.341	146.341	0	226	37.9817	47.4402	9.45854	78.9474	78.9474	0
227	57.2324	60.6496	3.41718	101.695	101.695	0	227	56.6505	56.8761	0.225617	117.647	120	2.35294	227	43.915	52.2957	8.38068	139.535	136.364	-3.17125	227	39.5715	43.0857	3.51421	77.9221	76.9231	-0.999001
228	57.1698	59.7911	2.62125	96.7742	96.7742	0	228	55.2481	61.3989	6.15081	122.449	122.449	7.10543e-12	228	44.3072	47.1218	2.81464	136.364	139.535	3.17125	228	42.1006	48.6664	6.56584	81.0811	81.0811	-3.11218e-12
229	54.679	58.8126	4.13358	100	101.695	1.69492	229	57.1509	57.7157	0.564752	115.385	115.385	-6.30962e-12	229	44.2792	42.5314	-1.74789	146.341	146.341	0	229	40.8471	48.9744	8.12731	76.9231	76.9231	0
230	54.7436	56.2866	1.54302	100	98.3607	-1.63934	230	57.89	61.6003	3.71033	122.449	122.449	0	230	44.6894	46.7377	2.04838	139.535	136.364	-3.17125	230	40.449	45.9966	5.54761	78.9474	77.9221	-1.02529
231	56.4731	58.8611	2.38805	98.3607	98.3607	0	231	56.5256	58.6905	2.16492	117.647	117.647	0	231	50.0133	49.1463	-0.867022	142.857	146.341	3.48432	231	43.2475	48.1864	4.93888	84.507	85.7143	1.20724
232	52.5164	55.8729	3.35653	101.695	101.695	-4.88853e-12	232	57.6864	52.5197	-5.16673	120	120	0	232	52.3266	52.1567	-0.16986	142.857	139.535	-3.32226	232	44.3099	51.2682	6.95835	85.7143	86.9565	1.24224
233	54.7188	56.7172	1.99836	101.695	101.695	0	233	58.8404	72.5252	13.6848	120	120	0	233	47.7964	47.8998	0.103448	139.535	139.535	0	233	46.6648	53.8933	7.22852	75.9494	75	-0.949367
234	53.0743	56.4186	3.34425	100	100	0	234	54.4392	61.9804	7.54119	125	125	0	234	56.8825	63.0688	6.18639	142.857	142.857	0	234	42.5844	48.4825	5.89809	84.507	86.9565	2.44948
235	53.9819	56.8389	2.85702	100	100	4.74643e-12	235	58.6772	59.976	1.2988	125	125	0	235	53.0647	53.7372	0.672514	142.857	142.857	0	235	41.7112	49.895	8.18382	83.3333	82.1918	-1.14155
236	56.0836	58.1732	2.08963	101.695	101.695	0	236	56.1502	53.6212	-2.52891	125	125	7.40386e-12	236	53.6256	52.8305	-0.795097	142.857	142.857	0	236	42.3866	49.9658	7.57914	81.0811	78.9474	-2.13371
237	57.3867	61.3959	4.00918	101.695	100	-1.69492	237	57.3117	64.3843	7.07259	125	125	-7.40386e-12	237	53.1419	56.531	3.38911	139.535	139.535	0	237	45.0498	50.1968	5.14707	82.1918	83.3333	1.14155
238	56.1427	58.3332	2.19048	105.263	105.263	5.24381e-12	238	55.2823	59.5043	4.22194	130.435	127.66	-2.77521	238	51.1727	52.0781	0.905336	139.535	139.535	0	238	41.1944	50.1135	8.9191	75.9494	78.9474	2.998
239	54.8049	58.5302	3.72533	101.695	101.695	0	239	56.5675	53.3322	-3.23528	122.449	125	2.55102	239	51.8437	52.4065	0.562873	139.535	139.535	9.23706e-12	239	42.0699	51.2226	9.15267	77.9221	75	-2.92208
240	55.2999	56.0586	0.758706	100	103.448	3.44828	240	53.9508	58.2077	4.25692	122.449	122.449	0	240	47.9781	51.6074	3.62932	136.364	136.364	0	240	44.699	48.9037	4.20471	82.1918	82.1918	0
241	56.2406	58.2383	1.99774	101.695	100	-1.69492	241	51.5248	55.0881	3.56331	122.449	122.449	7.10543e-12	241	47.7309	48.5753	0.844374	139.535	139.535	-9.23706e-12	241	49.4002	56.5596	7.15948	78.9474	78.9474	0
242	55.7066	58.1112	2.40453	101.695	101.695	0	242	57.8544	57.5128	-0.341552	122.449	122.449	-7.10543e-12	242	49.0292	46.4045	-2.62467	153.846	150	-3.84615	242	49.5989	57.0034	7.40449	80	80	0
243	53.3415	57.0051	3.66366	101.695	101.695	-4.88853e-12	243	55.1588	61.895	6.73614	113.208	113.208	0	243	48.3687	55.9545	7.58577	136.364	136.364	0	243	55.3858	57.4246	2.03888	74.0741	75.9494	1.87529
244	56.1137	58.656	2.54225	103.448	101.695	-1.75336	244	50.6112	55.4888	4.8776	113.208	115.385	2.17707	244	50.6171	51.8648	1.24762	139.535	139.535	0	244	58.5625	73.8457	15.2832	86.9565	89.5522	2.59572
245	52.2071	54.8357	2.62857	105.263	107.143	1.8797	245	53.7253	54.7455	1.02019	117.647	115.385	-2.26244	245	45.6808	47.1709	1.49007	136.364	142.857	6.49351	245	54.4121	61.3105	6.89842	86.9565	89.5522	2.59572
246	57.166	58.6725	1.50651	93.75	93.75	4.16378e-12	246	50.0864	53.4335	3.34708	117.647	117.647	-6.5512e-12	246	47.7207	49.7536	2.03295	139.535	133.333	-6.20155	246	55.2838	55.0144	-0.269328	96.7742	95.2381	-1.5361
247	55.1023	58.0964	2.99408	98.3607	98.3607	-4.59011e-12	247	52.8057	52.5157	-0.290006	122.449	125	2.55102	247	51.5312	48.3707	-3.16051	133.333	139.535	6.20155	247	48.2113	52.1995	3.98827	93.75	95.2381	1.4881
248	58.477	60.8255	2.34842	98.3607	98.3607	4.59011e-12	248	52.3283	58.7051	6.37686	122.449	122.449	-7.10543e-12	248	47.3428	48.4187	1.07585	142.857	139.535	-3.32226	248	52.5214	55.1631	2.64164	95.2381	95.2381	0
249	59.725	63.9314	4.20635	98.3607	98.3607	-4.59011e-12	249	51.3397	52.9751	1.63537	125	125	7.40386e-12	249	49.0874	56.853	7.76565	136.364	136.364	8.78231e-12	249	49.7828	51.7051	1.92228	96.7742	96.7742	0
250	54.5066	61.2255	6.71888	98.3607	98.3607	-4.59011e-12	250	52.3175	52.6991	0.381667	125	125	0	250	44.041	45.7516	1.71055	139.535	136.364	-3.17125	250	49.6061	52.0567	2.45053	92.3077	93.75	1.44231
251	58.8071	61.4362	2.62911	107.143	107.143	0	251	52.5938	55.4409	2.84712	122.449	120	-2.44898	251	49.5367	47.8777	-1.659	136.364	142.857	6.49351	251	46.8024	51.7756	4.9732	89.5522	88.2353	-1.31694
252	56.6852	61.0073	4.32207	100	100	0	252	51.9962	55.3364	3.34025	120	120	0	252	45.1522	49.4532	4.30106	136.364	133.333	-3.0303	252	49.0493	48.8123	-0.236985	90.9091	92.3077	1.3986
253	56.5232	60.2711	3.74787	95.2381	95.2381	4.29168e-12	253	52.779	55.5853	2.80625	115.385	117.647	2.26244	253	43.408	43.2609	-0.147006	139.535	139.535	0	253	48.0406	51.9075	3.86694	88.2353	88.2353	0
254	54.0163	57.3387	3.32232	96.7742	98.3607	1.58646	254	50.8196	53.4754	2.65579	125	125	7.40386e-12	254	48.5254	50.9753	2.44983	136.364	136.364	0	254	49.9744	51.3238	1.34937	84.507	84.507	0
255	53.8672	55.5339	1.66669	105.263	103.448	-1.81488	255	49.8019	52.4852	2.68336	122.449	122.449	-7.10543e-12	255	45.054	48.8435	3.7895	136.364	136.364	0	255	46.5734	50.0099	3.43649	90.9091	89.5522	-1.35685
256	55.4216	58.0494	2.62774	100	100	0	256	52.231	56.4912	4.26023	113.208	111.111	-2.09644	256	46.4711	47.9924	1.52139	142.857	142.857	0	256	50.1376	52.1924	2.05472	92.3077	93.75	1.44231
257	56.0134	57.6529	1.63953	98.3607	100	1.63934	257	53.6609	53.8651	0.20425	125	125	7.40386e-12	257	45.5526	46.1665	0.613854	136.364	136.364	0	257	44.8569	50.8838	6.02683	90.9091	90.9091	0
258	56.0623	60.9703	4.90792	98.3607	96.7742	-1.58646	258	50.6941	53.6998	3.00577	125	125	-7.40386e-12	258	52.0822	51.8556	-0.226676	136.364	136.364	0	258	46.011	48.8994	2.88834	89.5522	90.9091	1.35685
259	51.419	55.4614	4.04242	101.695	103.448	1.75336	259	52.959	55.8846	2.92563	120	120	0	259	51.4044	56.3044	4.90008	136.364	136.364	0	259	44.7861	48.916	4.12986	92.3077	89.5522	-2.75545
260	53.2129	55.7369	2.52397	101.695	101.695	0	260	54.0452	50.3807	-3.66451	122.449	125	2.55102	260	50.3142	52.2135	1.89926	130.435	130.435	8.07177e-12	260	47.5395	49.2646	1.72516	92.3077	92.3077	0
261	57.4176	59.1251	1.70743	100	98.3607	-1.63934	261	55.4383	61.7335	6.29515	117.647	117.647	0	261	49.0781	46.6423	-2.43582	136.364	136.364	-8.78231e-12	261	47.6738	51.0465	3.37269	93.75	95.2381	1.4881
262	58.4129	58.4385	0.0256219	101.695	101.695	0	262	54.7379	62.7893	8.0514	122.449	122.449	-7.10543e-12	262	46.6282	52.2934	5.66515	133.333	133.333	0	262	49.388	52.2005	2.81257	90.9091	90.9091	0
263	54.4933	57.7177	3.22436	101.695	101.695	0	263	52.2597	52.3898	0.130143	122.449	122.449	-7.10543e-12	263	48.4822	48.4284	-0.0537264	136.364	136.364	0	263	47.9294	51.6327	3.70331	88.2353	89.5522	1.31694
264	49.3984	54.7932	5.39484	98.3607	100	1.63934	264	51.239	55.1201	3.88107	120	120	0	264	49.6547	52.3591	2.70438	133.333	133.333	8.41283e-12	264	47.3393	51.4372	4.09788	92.3077	89.5522	-2.75545
265	53.1423	54.0981	0.955817	98.3607	96.7742	-1.58646	265	55.6368	59.9561	4.31934	117.647	120	2.35294	265	53.7164	52.4475	-1.26885	136.364	139.535	3.17125	265	44.4888	46.7287	2.23992	88.2353	90.9091	2.6738
266	50.9568	53.4116	2.45484	98.3607	100	1.63934	266	50.3584	54.3912	4.03284	125	125	0	266	49.4147	51.526	2.11136	136.364	133.333	-3.0303	266	47.6376	52.2948	4.65714	92.3077	90.9091	-1.3986
267	54.6664	56.1343	1.46793	105.263	103.448	-1.81488	267	55.6038	56.1431	0.539334	120	117.647	-2.35294	267	50.7117	51.3731	0.661452	136.364	139.535	3.17125	267	45.2763	48.0725	2.79621	90.9091	90.9091	0
268	54.0745	55.7544	1.67993	96.7742	96.7742	0	268	53.2083	57.6217	4.41347	113.208	115.385	2.17707	268	51.009	52.2381	1.22907	136.364	136.364	0	268	46.0622	48.9874	2.92524	90.9091	92.3077	1.3986
269	52.1266	55.1588	3.03221	96.7742	96.7742	0	269	52.9649	56.8394	3.87448	113.208	113.208	0	269	52.3525	52.1307	-0.221814	136.364	133.333	-3.0303	269	47.0782	49.2589	2.18078	85.7143	84.507	-1.20724
270	50.3289	52.7907	2.46179	95.2381	96.7742	1.5361	270	51.7096	54.3968	2.68715	120	117.647	-2.35294	270	53.5583	61.0488	7.49051	142.857	142.857	-9.6918e-12	270	45.8472	49.4538	3.60662	88.2353	88.2353	0
271	54.1957	55.2172	1.0215	100	98.3607	-1.63934	271	48.2199	51.6558	3.43584	122.449	125	2.55102	271	59.1287	60.9783	1.8496	142.857	142.857	-9.6918e-12	271	44.8028	47.8995	3.09664	88.2353	88.2353	0
272	56.6709	57.7824	1.11146	101.695	101.695	0	272	52.3812	56.0398	3.65858	120	117.647	-2.35294	272	55.4993	52.3287	-3.17061	139.535	139.535	9.23706e-12	272	44.6855	46.4244	1.73886	85.7143	86.9565	1.24224
273	56.0355	59.0524	3.01689	98.3607	100	1.63934	273	52.8805	53.7571	0.876592	120	122.449	2.44898	273	57.4146	65.4413	8.02673	133.333	136.364	3.0303	273	44.7543	48.0999	3.34556	88.2353	88.2353	-7.37543e-12
274	54.9786	58.334	3.35532	100	98.3607	-1.63934	274	46.3676	52.422	6.05437	125	125	0	274	53.9953	53.9698	-0.025474	139.535	139.535	-9.23706e-12	274	48.1962	50.1928	1.9966	90.9091	88.2353	-2.6738
275	53.3724	56.0039	2.63156	103.448	103.448	0	275	51.2822	52.0869	0.804694	120	120	0	275	55.5506	53.9225	-1.62806	142.857	142.857	0	275	47.6889	52.1423	4.45343	92.3077	92.3077	-8.07177e-12
276	58.2603	58.9985	0.738171	100	101.695	1.69492	276	49.5567	50.8141	1.25743	120	120	0	276	53.33	57.6265	4.29646	136.364	133.333	-3.0303	276	45.9353	49.5229	3.58767	90.9091	92.3077	1.3986
277	56.6362	62.7106	6.07438	101.695	105.263	3.56824	277	48.9394	54.0311	5.09171	120	120	0	277	53.3819	52.9423	-0.43959	133.333	136.364	3.0303	277	46.8693	48.3551	1.48581	90.9091	92.3077	1.3986
278	57.3449	57.9772	0.632267	101.695	105.263	3.56824	278	45.0901	49.3967	4.30664	125	122.449	-2.55102	278	54.1485	53.4046	-0.743869	136.364	133.333	-3.0303	278	45.1978	49.6495	4.45168	89.5522	89.5522	0
279	56.5466	60.4247	3.87809	98.3607	96.7742	-1.58646	279	44.1823	48.9851	4.80282	122.449	125	2.55102	279	55.2743	57.9469	2.67262	130.435	130.435	0	279	45.1243	47.868	2.74372	95.2381	95.2381	0
280	57.5746	60.3066	2.73205	100	100	4.74643e-12	280	46.9616	49.1478	2.18621	117.647	117.647	-6.5512e-12	280	53.7396	61.454	7.71441	136.364	136.364	0	280	45.8137	50.0042	4.19052	89.5522	89.5522	0
281	57.8149	62.0988	4.28393	100	100	0	281	43.8873	48.2816	4.39429	120	117.647	-2.35294	281	53.7528	45.7629	-7.98995	136.364	139.535	3.17125	281	49.0658	50.9184	1.85257	92.3077	90.9091	-1.3986
282	57.9151	61.1481	3.23301	100	101.695	1.69492	282	49.3101	50.0492	0.739114	117.647	120	2.35294	282	53.9281	59.2384	5.31031	125	125	7.40386e-12	282	47.771	51.8497	4.07874	90.9091	92.3077	1.3986
283	56.8358	59.6244	2.78864	100	98.3607	-1.63934	283	48.2946	53.2067	4.91209	120	117.647	-2.35294	283	55.4354	57.5349	2.09955	127.66	130.435	2.77521	283	44.2431	49.3096	5.06652	86.9565	88.2353	1.27877
284	56.2868	58.613	2.32618	100	100	0	284	43.1643	48.2066	5.04227	122.449	122.449	-7.10543e-12	284	55.6966	55.5887	-0.107876	133.333	130.435	-2.89855	284	48.7142	50.0973	1.38302	93.75	90.9091	-2.84091
285	54.9371	57.9038	2.96667	101.695	101.695	0	285	45.6666	46.9683	1.30167	125	125	7.40386e-12	285	54.7961	58.2816	3.48546	136.364	136.364	0	285	46.6759	51.4567	4.78076	88.2353	89.5522	1.31694
286	56.7141	59.3029	2.58881	98.3607	98.3607	4.59011e-12	286	45.722	49.174	3.45201	122.449	125	2.55102	286	54.3168	52.8443	-1.47244	133.333	133.333	8.41283e-12	286	47.4172	49.1025	1.68525	86.9565	88.2353	1.27877
287	53.7107	56.3011	2.59046	98.3607	101.695	3.33426	287	50.7117	51.6947	0.982949	115.385	115.385	6.30962e-12	287	54.89	54.8012	-0.0887758	136.364	133.333	-3.0303	287	48.78	53.3501	4.5701	90.9091	88.2353	-2.6738
288	53.8746	57.8169	3.94223	96.7742	95.2381	-1.5361	288	45.0903	50.6045	5.51425	117.647	117.647	-6.5512e-12	288	53.9843	57.0965	3.11216	136.364	136.364	0	288	46.4977	50.9114	4.41374	86.9565	89.5522	2.59572
289	56.34	58.0157	1.67573	98.3607	96.7742	-1.58646	289	51.6768	50.9596	-0.717253	120	120	0	289	52.8121	54.7297	1.91763	136.364	136.364	0	289	43.8814	51.4658	7.58439	86.9565	86.9565	0
290	56.0571	58.2561	2.19899	100	101.695	1.69492	290	56.0896	62.6568	6.56724	122.449	120	-2.44898	290	50.1887	49.03	-1.15868	139.535	139.535	0	290	45.3503	47.7919	2.44158	85.7143	86.9565	1.24224
291	56.1178	58.9907	2.87282	100	98.3607	-1.63934	291	53.7778	52.4459	-1.33197	122.449	120	-2.44898	291	51.0994	53.2672	2.16778	139.535	142.857	3.32226	291	45.1313	50.3387	5.20741	89.5522	85.7143	-3.83795
292	54.575	57.0391	2.46407	100	101.695	1.69492	292	51.2672	63.0074	11.7402	115.385	117.647	2.26244	292	52.1881	53.7012	1.51317	130.435	130.435	0	292	47.9142	48.0772	0.162999	88.2353	89.5522	1.31694
293	54.1552	56.8259	2.67068	100	98.3607	-1.63934	293	52.4574	51.0722	-1.38526	120	120	0	293	54.7008	50.3538	-4.34708	139.535	139.535	0	293	47.1449	49.4796	2.33469	89.5522	89.5522	0
294	55.7504	57.8585	2.10811	98.3607	98.3607	0	294	50.4272	51.216	0.788782	122.449	120	-2.44898	294	52.0235	54.283	2.25954	142.857	139.535	-3.32226	294	47.9439	51.9716	4.02768	89.5522	90.9091	1.35685
295	52.4466	56.118	3.67139	95.2381	96.7742	1.5361	295	54.8885	56.4885	1.59997	122.449	125	2.55102	295	53.9783	51.099	-2.8793	136.364	136.364	0	295	48.6988	51.2997	2.60091	90.9091	89.5522	-1.35685
296	55.9003	55.2508	-0.649476	100	100	-4.74643e-12	296	54.3448	59.9256	5.58087	115.385	115.385	6.30962e-12	296	55.6706	66.6579	10.9873	133.333	136.364	3.0303	296	46.8634	50.4755	3.61208	86.9565	86.9565	0
297	53.6474	56.0608	2.41333	100	98.3607	-1.63934	297	55.4607	57.8879	2.42722	117.647	117.647	-6.5512e-12	297	57.2152	51.7813	-5.43395	139.535	142.857	3.32226	297	49.4062	50.3432	0.936978	88.2353	88.2353	0
298	54.6605	57.407	2.74645	101.695	101.695	0	298	53.0067	56.3604	3.35376	120	120	0	298	56.5609	51.0964	-5.46445	133.333	133.333	8.41283e-12	298	46.9119	52.1689	5.25695	86.9565	88.2353	1.27877
299	50.5899	53.3747	2.78478	100	101.695	1.69492	299	52.7206	53.8473	1.12668	122.449	122.449	7.10543e-12	299	58.9612	67.295	8.33373	136.364	136.364	0	299	44.6842	48.2451	3.56097	89.5522	89.5522	0
300	56.1481	56.6782	0.53014	100	100	0	300	48.337	53.1783	4.84125	120	117.647	-2.35294	300	57.2262	60.1351	2.90892	136.364	136.364	0	300	45.5077	50.9787	5.47102	90.9091	90.9091	0
301	53.7465	57.5836	3.83713	100	100	0	301	52.0696	53.1343	1.06462	115.385	117.647	2.26244	301	56.437	59.2494	2.81247	139.535	142.857	3.32226	301	45.261	49.7949	4.53392	85.7143	85.7143	0
302	54.6021	57.1252	2.52309	101.695	100	-1.69492	302	50.946	52.4577	1.51167	120	117.647	-2.35294	302	55.6409	52.7329	-2.90807	142.857	142.857	-9.6918e-12	302	45.2544	47.0726	1.81824	82.1918	88.2353	6.04351
303	53.7831	55.6688	1.88563	101.695	103.448	1.75336	303	51.8373	54.9079	3.07055	120	122.449	2.44898	303	58.2061	57.8584	-0.347693	139.535	136.364	-3.17125	303	45.8982	53.3002	7.40194	86.9565	81.0811	-5.87544
304	58.9069	59.2528	0.34586	103.448	103.448	-5.07328e-12	304	51.8748	55.1107	3.23583	115.385	115.385	-6.30962e-12	304	55.6975	58.6094	2.91182	142.857	146.341	3.48432	304	45.903	48.3621	2.45911	90.9091	92.3077	1.3986
305	55.9922	57.5561	1.56388	111.111	111.111	0	305	51.4505	54.1174	2.66697	117.647	115.385	-2.26244	305	56.2108	55.7383	-0.472495	139.535	136.364	-3.17125	305	48.5216	52.2921	3.77048	92.3077	89.5522	-2.75545
306	52.8773	56.7622	3.88482	111.111	111.111	0	306	47.1936	50.5387	3.34504	120	122.449	2.44898	306	55.9844	61.5895	5.60503	139.535	142.857	3.32226	306	49.0301	52.2881	3.25795	95.2381	93.75	-1.4881
307	55.0762	52.1201	-2.95611	115.385	117.647	2.26244	307	51.4142	53.107	1.69288	120	117.647	-2.35294	307	54.8156	48.6592	-6.15641	136.364	136.364	-8.78231e-12	307	49.3812	51.4405	2.05932	95.2381	93.75	-1.4881
308	55.8713	57.3722	1.50092	113.208	111.111	-2.09644	308	47.5629	51.9253	4.36243	120	122.449	2.44898	308	52.3489	52.217	-0.131901	146.341	142.857	-3.48432	308	46.2784	49.8194	3.54101	88.2353	89.5522	1.31694
309	55.9179	58.6726	2.75474	109.091	109.091	0	309	53.1112	53.9627	0.851491	120	120	0	309	54.8864	63.9553	9.06887	133.333	136.364	3.0303	309	50.0029	51.9045	1.90161	88.2353	86.9565	-1.27877
310	51.9052	55.7266	3.82135	109.091	111.111	2.0202	310	51.1619	53.7931	2.6312	120	120	0	310	54.3856	48.9532	-5.4324	139.535	139.535	0	310	52.246	53.3461	1.10013	96.7742	98.3607	1.58646
311	52.0335	55.0606	3.02716	107.143	105.263	-1.8797	311	51.4778	54.0916	2.61375	122.449	122.449	-7.10543e-12	311	52.8715	53.856	0.984532	136.364	136.364	0	311	52.3481	54.6642	2.31606	86.9565	85.7143	-1.24224
312	49.0174	52.8527	3.83531	105.263	105.263	0	312	48.8742	52.2695	3.3953	117.647	117.647	6.5512e-12	312	54.3306	60.9876	6.65694	130.435	130.435	0	312	46.6514	51.5131	4.86172	93.75	95.2381	1.4881
313	51.8926	53.9009	2.00826	100	101.695	1.69492	313	45.1509	47.4859	2.335	122.449	122.449	-7.10543e-12	313	48.6163	50.0881	1.47175	146.341	146.341	0	313	45.7657	49.303	3.53732	90.9091	90.9091	0
314	57.0759	57.0143	-0.0616535	103.448	101.695	-1.75336	314	47.5288	49.8445	2.31564	125	125	7.40386e-12	314	52.1551	50.2341	-1.92101	136.364	136.364	0	314	44.1617	48.8204	4.65871	92.3077	92.3077	0
315	58.9873	60.5584	1.57109	105.263	105.263	0	315	47.4631	51.2273	3.76418	120	117.647	-2.35294	315	50.2341	41.8623	-8.3718	150	146.341	-3.65854	315	48.4215	49.9511	1.52952	93.75	93.75	0
316	57.5845	60.545	2.96045	105.263	107.143	1.8797	316	50.3283	51.6799	1.35158	117.647	117.647	-6.5512e-12	316	51.9687	66.3084	14.3397	139.535	139.535	0	316	51.5281	53.3954	1.86729	90.9091	89.5522	-1.35685
317	55.6415	59.4016	3.76005	107.143	107.143	0	317	53.5703	51.7743	-1.79605	125	127.66	2.65957	317	52.3538	53.8797	1.52596	139.535	142.857	3.32226	317	45.7113	49.1694	3.45814	86.9565	89.5522	2.59572
318	52.1718	53.8028	1.631	111.111	111.111	5.85487e-12	318	50.4714	57.079	6.6076	117.647	117.647	6.5512e-12	318	51.0206	48.7151	-2.30546	139.535	139.535	0	318	45.7068	50.518	4.81127	92.3077	90.9091	-1.3986
319	53.9884	53.621	-0.367358	107.143	105.263	-1.8797	319	53.3134	53.6435	0.330055	117.647	117.647	6.5512e-12	319	51.0198	50.8472	-0.172616	139.535	139.535	0	319	46.7711	49.3373	2.56622	88.2353	88.2353	0
320	54.5423	57.5365	2.99426	101.695	103.448	1.75336	320	50.4291	58.8615	8.43236	120	122.449	2.44898	320	53.2841	52.0376	-1.24657	142.857	142.857	0	320	46.5324	49.5783	3.04586	90.9091	90.9091	0
321	54.2691	55.4054	1.1363	101.695	101.695	0	321	55.7453	52.042	-3.70326	120	120	0	321	53.2411	58.0593	4.81821	133.333	133.333	0	321	45.99	48.8604	2.87037	89.5522	90.9091	1.35685
322	52.5673	55.9866	3.41928	105.263	105.263	5.24381e-12	322	55.0721	61.0613	5.98916	117.647	115.385	-2.26244	322	53.6905	48.1933	-5.49723	142.857	142.857	0	322	47.3644	50.9682	3.60379	85.7143	85.7143	0
323	50.9846	50.9479	-0.036679	103.448	103.448	-5.07328e-12	323	56.7896	57.8561	1.06656	115.385	117.647	2.26244	323	51.6654	60.7982	9.13277	139.535	139.535	0	323	46.6725	48.8627	2.1902	86.9565	88.2353	1.27877
324	52.0055	54.0954	2.08992	103.448	103.448	5.07328e-12	324	55.4373	60.8534	5.41609	115.385	115.385	-6.30962e-12	324	53.3577	50.6314	-2.72627	142.857	142.857	0	324	45.4786	51.6349	6.15626	85.7143	84.507	-1.20724
325	51.1674	53.0513	1.88387	101.695	103.448	1.75336	325	56.7511	58.1296	1.3785	113.208	113.208	0	325	53.9465	53.4797	-0.466843	139.535	139.535	0	325	42.921	46.9036	3.98253	89.5522	88.2353	-1.31694
326	51.5782	52.4085	0.830278	105.263	103.448	-1.81488	326	53.986	58.7028	4.71674	111.111	109.091	-2.0202	326	59.164	53.9755	-5.18853	142.857	142.857	9.6918e-12	326	46.6093	49.9511	3.34174	92.3077	90.9091	-1.3986
327	51.399	52.6689	1.26987	101.695	103.448	1.75336	327	54.4522	55.0883	0.636147	122.449	122.449	0	327	53.7048	68.2927	14.5879	146.341	146.341	0	327	46.3489	50.586	4.23707	83.3333	85.7143	2.38095
328	51.9583	53.6288	1.67044	101.695	100	-1.69492	328	50.897	58.2083	7.31131	115.385	117.647	2.26244	328	55.9939	58.4089	2.41495	146.341	146.341	0	328	49.2375	50.1189	0.881423	84.507	85.7143	1.20724
329	51.0321	53.4284	2.39629	105.263	103.448	-1.81488	329	48.882	51.2819	2.39992	125	125	-7.40386e-12	329	52.3672	50.7939	-1.57331	146.341	146.341	0	329	51.3882	57.2295	5.84137	84.507	81.0811	-3.42596
330	54.2441	54.6285	0.384381	103.448	103.448	0	330	51.8504	54.0492	2.19879	120	120	0	330	54.6058	51.2322	-3.37363	139.535	142.857	3.32226	330	45.8812	51.0956	5.21443	82.1918	84.507	2.31526
331	49.6654	54.8276	5.16222	100	103.448	3.44828	331	57.1305	59.5712	2.44063	120	117.647	-2.35294	331	56.7015	54.5084	-2.19308	146.341	146.341	0	331	47.6153	52.3714	4.75611	84.507	83.3333	-1.17371
332	51.3565	51.7218	0.365332	109.091	109.091	0	332	51.1882	55.0355	3.84729	117.647	120	2.35294	332	55.1347	61.2217	6.08696	139.535	139.535	9.23706e-12	332	48.3111	51.3634	3.05231	86.9565	86.9565	0
333	49.0842	53.3192	4.23496	107.143	105.263	-1.8797	333	52.3189	56.1604	3.84155	117.647	117.647	6.5512e-12	333	53.8999	55.4393	1.53943	139.535	139.535	-9.23706e-12	333	49.8467	51.8863	2.03967	88.2353	89.5522	1.31694
334	49.7713	54.4936	4.72227	105.263	103.448	-1.81488	334	51.3874	53.4957	2.10827	125	122.449	-2.55102	334	52.4794	49.2994	-3.18004	146.341	146.341	1.01466e-11	334	46.517	50.1647	3.64763	92.3077	90.9091	-1.3986
335	55.3829	52.3935	-2.98938	105.263	103.448	-1.81488	335	53.7692	55.2843	1.5151	117.647	117.647	0	335	50.1886	55.5638	5.37523	136.364	136.364	0	335	46.1868	49.376	3.18922	92.3077	90.9091	-1.3986
336	52.1592	57.1825	5.02327	105.263	109.091	3.82775	336	49.8914	53.4252	3.53378	125	125	0	336	54.561	53.9866	-0.574452	139.535	139.535	-9.23706e-12	336	44.7518	48.2999	3.54819	83.3333	84.507	1.17371
337	51.5529	54.4619	2.90904	105.263	103.448	-1.81488	337	46.5124	52.5522	6.03986	122.449	122.449	7.10543e-12	337	51.2779	50.3864	-0.891544	146.341	142.857	-3.48432	337	45.3313	48.9316	3.60032	84.507	85.7143	1.20724
338	54.3593	54.391	0.0316341	107.143	107.143	0	338	51.7739	51.2693	-0.504556	117.647	120	2.35294	338	52.4677	53.5835	1.11577	139.535	142.857	3.32226	338	48.9388	53.7335	4.7947	89.5522	88.2353	-1.31694
339	56.6638	57.5606	0.896777	103.448	103.448	1.01466e-11	339	44.0058	50.6291	6.62329	120	120	0	339	47.7397	52.6432	4.90351	142.857	142.857	9.6918e-12	339	47.7426	51.116	3.3734	84.507	86.9565	2.44948
340	54.705	57.8522	3.14725	105.263	105.263	0	340	53.237	54.0704	0.83339	117.647	117.647	-6.5512e-12	340	49.6133	51.168	1.55472	136.364	139.535	3.17125	340	47.6392	53.2542	5.61498	82.1918	81.0811	-1.1107
341	53.9271	55.3475	1.42042	105.263	105.263	0	341	45.6858	47.9922	2.30639	120	120	0	341	52.1323	50.2779	-1.8544	139.535	136.364	-3.17125	341	46.9366	50.8348	3.89816	86.9565	85.7143	-1.24224
342	53.0209	55.3233	2.30245	105.263	105.263	0	342	50.2095	56.4223	6.21278	117.647	117.647	0	342	53.3105	57.2678	3.95732	133.333	133.333	-8.41283e-12	342	48.3345	51.1636	2.82909	84.507	84.507	0
343	54.005	54.8423	0.837332	107.143	107.143	0	343	49.0056	49.2972	0.291628	122.449	122.449	0	343	54.4121	54.1647	-0.24742	139.535	136.364	-3.17125	343	46.0746	52.5129	6.43825	83.3333	83.3333	0
344	53.4088	54.6833	1.2745	103.448	101.695	-1.75336	344	53.8064	57.0898	3.28337	117.647	117.647	0	344	54.678	54.5477	-0.13031	136.364	139.535	3.17125	344	50.4274	52.7803	2.35288	85.7143	84.507	-1.20724
345	54.2676	56.4234	2.15575	103.448	105.263	1.81488	345	51.8416	55.2908	3.44921	120	120	0	345	55.0651	55.9282	0.863118	139.535	139.535	9.23706e-12	345	43.7202	48.7415	5.02134	81.0811	83.3333	2.25225
346	50.7233	52.6391	1.91582	103.448	103.448	1.01466e-11	346	51.3174	59.752	8.43459	120	122.449	2.44898	346	49.7289	53.1551	3.42621	136.364	136.364	0	346	43.9609	48.6813	4.72034	89.5522	89.5522	7.60281e-12
347	51.6971	55.1993	3.50215	100	100	-9.47864e-12	347	50.8526	51.7136	0.86102	120	122.449	2.44898	347	52.9866	52.0717	-0.914909	142.857	139.535	-3.32226	347	44.7634	48.2114	3.44804	92.3077	89.5522	-2.75545
348	51.6301	53.4021	1.77202	101.695	103.448	1.75336	348	49.6297	52.4188	2.78917	120	120	0	348	49.7274	51.4671	1.73969	136.364	139.535	3.17125	348	44.3915	49.1475	4.75592	89.5522	90.9091	1.35685
349	55.9656	56.6065	0.640863	100	98.3607	-1.63934	349	53.9403	57.2191	3.27887	120	120	0	349	53.864	52.7104	-1.15365	142.857	142.857	9.6918e-12	349	46.5527	49.874	3.32126	88.2353	88.2353	0
350	52.3673	56.7559	4.38857	100	100	9.47864e-12	350	54.145	56.1172	1.9722	120	120	0	350	55.8029	56.3898	0.586898	136.364	136.364	0	350	41.6959	47.7618	6.06591	84.507	84.507	0
351	50.4342	54.7748	4.34057	98.3607	100	1.63934	351	49.2788	52.9144	3.63559	122.449	120	-2.44898	351	52.8815	55.7105	2.82897	136.364	136.364	-8.78231e-12	351	43.121	44.8423	1.72126	85.7143	85.7143	0
352	55.9334	56.0757	0.142272	101.695	100	-1.69492	352	52.0082	54.3647	2.35643	113.208	115.385	2.17707	352	54.6657	52.7122	-1.95345	136.364	136.364	0	352	44.5228	49.2771	4.75432	92.3077	92.3077	-8.07177e-12
353	52.8999	54.6856	1.78571	96.7742	100	3.22581	353	48.3416	52.558	4.21634	113.208	113.208	0	353	53.2123	50.8451	-2.36717	142.857	142.857	0	353	43.7416	46.9342	3.19258	84.507	85.7143	1.20724
354	53.2828	56.4097	3.12688	96.7742	95.2381	-1.5361	354	51.9522	52.1965	0.244275	122.449	122.449	7.10543e-12	354	57.2187	61.3498	4.13117	142.857	139.535	-3.32226	354	44.1696	49.5829	5.41326	88.2353	88.2353	0
355	52.4691	56.0346	3.56543	98.3607	98.3607	0	355	49.8001	55.2769	5.47681	115.385	117.647	2.26244	355	56.2393	64.0777	7.83841	139.535	142.857	3.32226	355	43.6247	46.8412	3.21645	88.2353	90.9091	2.6738
356	56.3264	56.8322	0.505714	103.448	101.695	-1.75336	356	48.1689	53.2703	5.10142	117.647	115.385	-2.26244	356	56.8281	55.493	-1.33503	139.535	142.857	3.32226	356	45.4695	51.2971	5.82761	86.9565	83.3333	-3.62319
357	53.9547	58.0859	4.13127	103.448	103.448	-1.01466e-11	357	48.8699	51.0282	2.15834	117.647	117.647	-6.5512e-12	357	55.2335	51.2407	-3.99288	142.857	142.857	-9.6918e-12	357	45.7012	50.4643	4.76312	89.5522	88.2353	-1.31694
358	56.9273	58.6593	1.73202	103.448	103.448	1.01466e-11	358	52.0582	55.4351	3.37686	117.647	117.647	6.5512e-12	358	58.8033	67.1466	8.34329	139.535	136.364	-3.17125	358	45.6113	49.6929	4.08158	85.7143	88.2353	2.52101
359	53.047	56.3902	3.3432	100	100	0	359	48.3782	51.4426	3.06431	117.647	117.647	0	359	56.5527	53.9967	-2.55592	139.535	142.857	3.32226	359	47.2264	53.4674	6.24099	88.2353	86.9565	-1.27877
360	53.5136	58.0154	4.50179	101.695	103.448	1.75336	360	50.7793	54.9439	4.16463	120	120	0	360	57.2153	58.6363	1.42102	139.535	139.535	0	360	46.5659	50.2807	3.71472	88.2353	88.2353	0
361	55.182	57.0698	1.88778	101.695	101.695	0	361	50.656	53.7895	3.1335	113.208	113.208	0	361	55.8307	57.6797	1.84898	142.857	142.857	9.6918e-12	361	50.298	53.6937	3.39566	83.3333	83.3333	0
362	53.9128	59.1534	5.2406	109.091	107.143	-1.94805	362	45.7166	50.22	4.50346	125	125	-7.40386e-12	362	54.8129	51.0644	-3.74853	139.535	139.535	-9.23706e-12	362	52.9381	58.0168	5.07869	85.7143	86.9565	1.24224
363	55.9891	56.7274	0.738315	109.091	107.143	-1.94805	363	50.1746	53.5275	3.3529	120	120	0	363	53.6977	61.1998	7.50209	139.535	139.535	0	363	47.6237	51.3845	3.76085	85.7143	86.9565	1.24224
364	53.3289	57.3897	4.06079	105.263	109.091	3.82775	364	50.3492	48.3882	-1.96099	122.449	122.449	7.10543e-12	364	55.0803	49.9186	-5.16168	139.535	139.535	0	364	50.2456	53.2999	3.05426	89.5522	88.2353	-1.31694
365	56.211	57.0911	0.880168	107.143	103.448	-3.69458	365	52.4783	57.7134	5.23509	122.449	120	-2.44898	365	54.3726	57.5436	3.171	139.535	136.364	-3.17125	365	47.2857	51.9143	4.62862	84.507	84.507	0
366	55.5057	59.1096	3.6039	105.263	107.143	1.8797	366	52.6056	56.5771	3.97152	115.385	117.647	2.26244	366	55.1554	56.7261	1.57075	130.435	136.364	5.92885	366	45.2758	49.2134	3.93761	86.9565	88.2353	1.27877
367	55.3228	56.6865	1.36379	107.143	105.263	-1.8797	367	55.0516	55.834	0.782475	117.647	117.647	6.5512e-12	367	51.385	53.3656	1.98058	139.535	133.333	-6.20155	367	49.7358	51.8364	2.10059	86.9565	86.9565	0
368	57.0906	56.5208	-0.569775	109.091	111.111	2.0202	368	54.2856	58.8725	4.58687	115.385	115.385	0	368	52.9788	51.6707	-1.30814	136.364	136.364	0	368	46.0947	51.0483	4.95358	86.9565	85.7143	-1.24224
369	50.5943	56.3694	5.77504	101.695	101.695	9.79128e-12	369	52.8953	57.0793	4.18409	117.647	117.647	0	369	55.6415	54.6953	-0.946266	133.333	136.364	3.0303	369	47.6905	49.5474	1.85683	89.5522	90.9091	1.35685
370	51.2226	50.1183	-1.10437	103.448	105.263	1.81488	370	49.7239	44.5474	-5.17652	122.449	120	-2.44898	370	51.1856	52.3454	1.15979	142.857	139.535	-3.32226	370	50.4669	52.7137	2.24682	93.75	93.75	0
371	51.8608	55.5545	3.6937	103.448	103.448	0	371	45.8576	61.9965	16.1389	120	120	0	371	54.6594	57.7173	3.05794	139.535	139.535	0	371	48.3939	52.115	3.7211	86.9565	86.9565	0
372	49.648	53.2107	3.56267	103.448	103.448	0	372	45.1325	44.3785	-0.753911	120	122.449	2.44898	372	54.0005	51.631	-2.36947	139.535	142.857	3.32226	372	48.546	51.6057	3.05966	89.5522	88.2353	-1.31694
373	52.0789	52.6876	0.60867	105.263	103.448	-1.81488	373	51.4166	49.6558	-1.76084	120	120	0	373	50.7138	52.4415	1.72769	139.535	136.364	-3.17125	373	44.2851	46.6199	2.33479	88.2353	89.5522	1.31694
374	54.8964	57.6924	2.79602	109.091	107.143	-1.94805	374	45.974	52.6212	6.64724	122.449	120	-2.44898	374	51.2837	49.9928	-1.29092	142.857	146.341	3.48432	374	42.1861	47.7408	5.55471	84.507	85.7143	1.20724
375	53.9929	56.66	2.66717	103.448	105.263	1.81488	375	51.1438	51.0508	-0.0930041	122.449	125	2.55102	375	51.5332	48.3467	-3.18647	146.341	142.857	-3.48432	375	42.775	46.1649	3.38984	86.9565	86.9565	0
376	56.9165	59.0514	2.13496	105.263	105.263	0	376	46.9318	51.7808	4.84902	117.647	117.647	-1.31166e-11	376	51.9343	56.1819	4.24754	142.857	146.341	3.48432	376	44.9211	47.4193	2.49822	86.9565	85.7143	-1.24224
377	56.4668	58.7156	2.2488	100	100	0	377	47.9883	51.6582	3.66991	127.66	127.66	1.54472e-11	377	48.2659	50.9403	2.67443	136.364	139.535	3.17125	377	49.4008	52.1239	2.72304	81.0811	81.0811	0
378	55.1832	58.7876	3.60436	100	101.695	1.69492	378	55.7875	53.4644	-2.32317	122.449	127.66	5.21059	378	52.5582	51.4464	-1.11174	136.364	133.333	-3.0303	378	47.6096	54.0262	6.41656	88.2353	88.2353	0
379	53.9824	55.9845	2.00206	101.695	100	-1.69492	379	54.3954	54.5072	0.111766	139.535	139.535	-1.84457e-11	379	49.6604	48.9044	-0.75593	136.364	136.364	0	379	51.1091	52.7038	1.59472	86.9565	88.2353	1.27877
380	54.2042	55.7919	1.58766	101.695	103.448	1.75336	380	58.0509	63.0982	5.0473	139.535	139.535	-1.84457e-11	380	52.7676	52.0137	-0.75389	142.857	139.535	-3.32226	380	46.8464	53.1417	6.29528	82.1918	82.1918	6.4091e-12
381	51.8531	56.2613	4.40826	100	100	0	381	59.4803	61.1516	1.67132	127.66	130.435	2.77521	381	52.1114	56.3402	4.2288	136.364	139.535	3.17125	381	47.6176	52.3293	4.71179	85.7143	85.7143	-6.94911e-12
382	53.7589	55.8424	2.08352	100	100	0	382	58.4784	60.4556	1.97721	136.364	136.364	0	382	51.1441	52.6401	1.49605	142.857	142.857	9.6918e-12	382	45.76	48.7033	2.94329	83.3333	82.1918	-1.14155
383	49.3718	53.259	3.88726	105.263	107.143	1.8797	383	57.4869	58.4845	0.997583	136.364	133.333	-3.0303	383	29.4817	36.2949	6.81318	139.535	136.364	-3.17125	383	48.2085	50.285	2.07647	92.3077	93.75	1.44231
384	48.842	53.3404	4.49838	105.263	103.448	-1.81488	384	58.5723	59.0066	0.434368	130.435	133.333	2.89855	384	56.2289	55.0638	-1.16512	139.535	142.857	3.32226	384	46.2377	51.774	5.5363	89.5522	88.2353	-1.31694
385	48.432	51.3058	2.87384	105.263	103.448	-1.81488	385	58.0844	59.0556	0.971274	130.435	130.435	1.61151e-11	385	55.5793	58.7126	3.13335	139.535	142.857	3.32226	385	44.0625	47.7879	3.72538	81.0811	82.1918	1.1107
386	52.4605	55.312	2.85142	98.3607	98.3607	-9.166e-12	386	54.9275	57.384	2.45646	127.66	127.66	-1.54472e-11	386	58.0283	57.3919	-0.636362	150	146.341	-3.65854	386	43.1132	47.4105	4.29731	88.2353	86.9565	-1.27877
387	51.8669	57.4841	5.61726	98.3607	98.3607	9.166e-12	387	53.1026	53.6197	0.517149	125	127.66	2.65957	387	60.2224	59.5732	-0.649242	153.846	153.846	0	387	44.5157	45.2462	0.730559	88.2353	88.2353	0
388	51.0525	52.5437	1.49126	100	100	0	388	55.3662	54.6929	-0.673316	130.435	125	-5.43478	388	57.6083	60.1878	2.57944	139.535	139.535	0	388	46.4106	49.188	2.77735	86.9565	86.9565	0
389	50.907	55.602	4.69494	107.143	107.143	0	389	52.9561	55.0704	2.11424	125	127.66	2.65957	389	57.5764	58.673	1.0966	142.857	142.857	0	389	45.3042	51.8447	6.54057	76.9231	76.9231	0
390	57.003	58.9154	1.91235	105.263	105.263	0	390	51.4063	52.363	0.956684	125	125	0	390	53.9294	53.7076	-0.22188	139.535	142.857	3.32226	390	49.4632	51.8701	2.40692	86.9565	85.7143	-1.24224
391	52.1168	56.5292	4.41235	105.263	105.263	0	391	52.3791	51.234	-1.14515	130.435	130.435	0	391	51.2266	51.6153	0.388697	142.857	142.857	-9.6918e-12	391	43.9834	48.8653	4.88193	93.75	93.75	0
392	52.6877	52.7599	0.0721485	103.448	103.448	0	392	54.7379	54.641	-0.0968939	127.66	127.66	0	392	50.4138	52.1595	1.74566	139.535	139.535	9.23706e-12	392	49.8727	49.6579	-0.214781	93.75	93.75	0
393	53.5905	56.1387	2.54827	100	101.695	1.69492	393	52.3131	55.6391	3.32596	125	125	-1.47935e-11	393	53.798	54.448	0.650023	136.364	136.364	-8.78231e-12	393	48.5275	56.86	8.33247	85.7143	84.507	-1.20724
394	54.3383	57.6979	3.35955	105.263	103.448	-1.81488	394	55.0871	54.9341	-0.152993	127.66	127.66	1.54472e-11	394	52.7311	55.0894	2.35832	133.333	133.333	0	394	50.072	50.5621	0.490075	85.7143	88.2353	2.52101
395	52.6512	56.6332	3.98193	101.695	101.695	0	395	50.7073	52.6086	1.90131	127.66	127.66	-1.54472e-11	395	53.6228	54.7391	1.11628	142.857	142.857	9.6918e-12	395	46.5191	54.205	7.68596	85.7143	84.507	-1.20724
396	56.2475	55.2055	-1.04192	103.448	105.263	1.81488	396	48.6044	51.2466	2.64216	125	127.66	2.65957	396	52.56	53.6284	1.06841	139.535	139.535	-9.23706e-12	396	44.3353	50.2609	5.92562	83.3333	82.1918	-1.14155
397	57.1998	59.1767	1.97684	105.263	103.448	-1.81488	397	54.3576	53.0988	-1.25877	125	125	0	397	53.7578	55.5028	1.74506	146.341	142.857	-3.48432	397	44.392	50.0209	5.62889	86.9565	86.9565	0
398	53.2032	58.4672	5.26403	109.091	109.091	-1.12834e-11	398	50.0995	53.065	2.96547	127.66	125	-2.65957	398	57.4618	57.8054	0.343558	139.535	142.857	3.32226	398	42.2936	46.5493	4.25572	93.75	95.2381	1.4881
399	55.3934	55.7061	0.312767	105.263	105.263	0	399	55.9139	55.8435	-0.070343	127.66	130.435	2.77521	399	56.9339	57.042	0.10812	139.535	136.364	-3.17125	399	39.222	48.6062	9.38422	95.2381	93.75	-1.4881
400	54.6292	59.2823	4.65305	105.263	105.263	1.05018e-11	400	54.0468	54.7763	0.72957	125	125	-1.47935e-11	400	57.3048	59.5251	2.22032	136.364	139.535	3.17125	400	42.7763	44.9204	2.1441	100	101.695	1.69492
401	55.3912	58.8085	3.41732	105.263	105.263	0	401	53.1221	55.873	2.75095	122.449	122.449	1.42109e-11	401	58.3402	58.4208	0.0806001	139.535	139.535	0	401	46.0503	49.6621	3.6118	96.7742	96.7742	0
402	51.4046	55.7408	4.33621	101.695	103.448	1.75336	402	53.8257	54.6781	0.852349	125	122.449	-2.55102	402	54.4171	56.1563	1.73914	139.535	139.535	-9.23706e-12	402	42.8421	50.101	7.25893	85.7143	85.7143	0
403	51.3359	52.7308	1.39489	105.263	107.143	1.8797	403	54.3358	56.2895	1.95368	127.66	130.435	2.77521	403	58.8596	59.2984	0.438727	136.364	133.333	-3.0303	403	42.595	46.5848	3.98978	88.2353	86.9565	-1.27877
404	55.0062	57.5452	2.53904	101.695	98.3607	-3.33426	404	51.932	53.9151	1.98301	120	117.647	-2.35294	404	55.4294	57.2829	1.85348	136.364	136.364	0	404	41.369	47.3075	5.93856	84.507	85.7143	1.20724
405	54.8319	57.6977	2.86584	100	100	-9.47864e-12	405	54.8538	53.1027	-1.75114	133.333	133.333	1.68257e-11	405	57.6997	57.2499	-0.449767	136.364	136.364	0	405	40.1795	44.9581	4.77861	85.7143	85.7143	0
406	56.236	58.0446	1.80856	101.695	101.695	9.79128e-12	406	53.3941	55.3841	1.99001	125	127.66	2.65957	406	53.7238	54.5074	0.783545	142.857	146.341	3.48432	406	40.0817	44.9696	4.88787	85.7143	85.7143	0
407	58.5833	61.4469	2.86361	107.143	107.143	0	407	55.3729	55.0223	-0.350502	130.435	127.66	-2.77521	407	55.5388	56.155	0.616186	142.857	139.535	-3.32226	407	36.5455	42.8205	6.27502	82.1918	82.1918	0
408	54.3159	59.3534	5.03745	100	100	-9.47864e-12	408	53.8291	56.4614	2.63229	127.66	127.66	0	408	58.8021	59.3345	0.5324	139.535	139.535	0	408	44.0423	46.7389	2.69659	90.9091	89.5522	-1.35685
409	53.6302	56.1777	2.54751	101.695	103.448	1.75336	409	52.2828	54.1456	1.86273	127.66	127.66	0	409	54.4445	56.3481	1.90359	136.364	136.364	0	409	45.1122	51.6818	6.56964	89.5522	89.5522	0
410	54.7279	58.0538	3.32598	103.448	101.695	-1.75336	410	54.5365	53.3448	-1.19166	127.66	130.435	2.77521	410	57.1938	60.212	3.01826	133.333	136.364	3.0303	410	48.4399	50.7077	2.26782	92.3077	93.75	1.44231
411	57.4334	60.7691	3.33572	98.3607	98.3607	0	411	54.3599	57.3045	2.94453	130.435	125	-5.43478	411	57.9643	55.7051	-2.25923	142.857	139.535	-3.32226	411	49.3243	53.6846	4.36033	86.9565	85.7143	-1.24224
412	51.29	58.4499	7.15989	96.7742	98.3607	1.58646	412	53.2409	54.5016	1.26077	125	127.66	2.65957	412	59.8177	59.8338	0.016064	146.341	146.341	-2.02931e-11	412	50.7808	54.3221	3.54133	88.2353	89.5522	1.31694
413	51.7673	53.3058	1.53847	105.263	105.263	0	413	54.502	55.1434	0.64137	127.66	130.435	2.77521	413	50.4501	59.5888	9.13866	139.535	142.857	3.32226	413	47.515	53.9328	6.41777	90.9091	90.9091	-7.83018e-12
414	51.5129	55.9144	4.40155	98.3607	98.3607	0	414	52.1545	55.7729	3.61842	127.66	125	-2.65957	414	53.5214	53.4081	-0.113349	139.535	142.857	3.32226	414	45.4527	51.966	6.51328	85.7143	86.9565	1.24224
415	52.9516	55.8578	2.90616	101.695	100	-1.69492	415	50.1535	51.5129	1.35935	127.66	127.66	1.54472e-11	415	51.4269	49.507	-1.91993	146.341	142.857	-3.48432	415	48.2595	50.3984	2.13886	88.2353	85.7143	-2.52101
416	55.5472	58.9007	3.35354	103.448	103.448	-1.01466e-11	416	51.6175	53.6747	2.05728	125	125	-1.47935e-11	416	54.3153	55.1485	0.833198	142.857	146.341	3.48432	416	45.5054	52.2887	6.78328	88.2353	90.9091	2.6738
417	53.6578	58.3668	4.70896	98.3607	98.3607	9.166e-12	417	55.028	54.6539	-0.37406	127.66	127.66	1.54472e-11	417	54.5843	54.4582	-0.126143	139.535	136.364	-3.17125	417	50.7405	52.7172	1.97671	88.2353	86.9565	-1.27877
418	53.5036	57.759	4.25539	101.695	103.448	1.75336	418	55.1279	56.1351	1.00725	122.449	125	2.55102	418	55.0828	56.5763	1.49348	142.857	142.857	1.93552e-11	418	44.1233	50.4321	6.30884	81.0811	81.0811	0
419	51.3624	52.551	1.1886	101.695	103.448	1.75336	419	55.2686	57.1081	1.83947	125	125	-1.47935e-11	419	54.1051	57.7996	3.69446	142.857	146.341	3.48432	419	42.0998	46.8589	4.75907	90.9091	89.5522	-1.35685
420	52.8891	57.3636	4.47456	100	100	0	420	57.4212	57.3375	-0.083717	127.66	127.66	1.54472e-11	420	52.9278	52.6617	-0.266176	139.535	142.857	3.32226	420	42.5818	49.8307	7.24884	98.3607	98.3607	-9.166e-12
421	54.3531	56.7882	2.43504	109.091	107.143	-1.94805	421	56.1363	57.9466	1.81027	120	117.647	-2.35294	421	56.0436	55.5813	-0.462309	142.857	136.364	-6.49351	421	42.2954	47.7242	5.4288	95.2381	96.7742	1.5361
422	54.6137	57.4996	2.88597	101.695	101.695	0	422	57.6806	58.0027	0.322095	130.435	127.66	-2.77521	422	58.8281	59.3619	0.533812	142.857	146.341	3.48432	422	43.2281	46.9481	3.72002	96.7742	96.7742	-8.86757e-12
423	54.7436	55.424	0.680422	100	100	0	423	50.3104	55.6099	5.29944	120	122.449	2.44898	423	59.1282	59.3787	0.250541	146.341	142.857	-3.48432	423	46.2543	52.3795	6.12519	85.7143	85.7143	6.94911e-12
424	54.4913	57.3579	2.86657	100	100	0	424	53.5207	53.3941	-0.126613	127.66	130.435	2.77521	424	57.3592	56.3003	-1.05894	139.535	142.857	3.32226	424	46.9977	50.8865	3.88882	88.2353	88.2353	0
425	55.0128	56.9522	1.93937	101.695	103.448	1.75336	425	49.4141	53.0712	3.65705	127.66	125	-2.65957	425	59.308	58.634	-0.673982	139.535	136.364	-3.17125	425	51.4281	56.2657	4.83759	89.5522	89.5522	0
426	49.605	54.9142	5.30925	101.695	101.695	0	426	49.9451	52.2664	2.32138	120	122.449	2.44898	426	55.9635	64.4383	8.47483	142.857	142.857	1.93552e-11	426	48.0804	54.3686	6.28819	82.1918	82.1918	0
427	51.8084	53.8071	1.99867	107.143	105.263	-1.8797	427	47.9416	50.7037	2.76209	127.66	125	-2.65957	427	49.713	48.0778	-1.63523	133.333	139.535	6.20155	427	46.7712	51.0577	4.2865	82.1918	83.3333	1.14155
428	51.5199	56.8125	5.29259	100	101.695	1.69492	428	54.0824	53.7982	-0.284129	122.449	122.449	0	428	55.9873	55.3176	-0.669621	136.364	133.333	-3.0303	428	51.6335	53.3938	1.76038	82.1918	81.0811	-1.1107
429	49.964	53.0198	3.05581	105.263	105.263	0	429	52.0135	54.8437	2.83015	122.449	125	2.55102	429	54	53.1454	-0.854536	142.857	142.857	0	429	47.8075	52.7813	4.97379	84.507	82.1918	-2.31526
430	53.4314	55.8322	2.40079	107.143	105.263	-1.8797	430	52.7997	54.4124	1.61265	125	122.449	-2.55102	430	58.6881	60.6706	1.9825	139.535	136.364	-3.17125	430	49.9638	56.7911	6.82735	84.507	82.1918	-2.31526
431	49.1695	55.8252	6.65565	103.448	103.448	0	431	53.8976	56.2222	2.32456	122.449	122.449	1.42109e-11	431	54.6347	56.3562	1.72153	139.535	142.857	3.32226	431	51.9188	57.5443	5.62559	84.507	84.507	6.76437e-12
432	53.998	54.6196	0.621554	101.695	103.448	1.75336	432	50.5926	52.0383	1.44565	127.66	130.435	2.77521	432	58.6794	58.5958	-0.0835857	142.857	139.535	-3.32226	432	53.4838	58.1741	4.69036	86.9565	88.2353	1.27877
433	53.9136	57.5047	3.59113	105.263	103.448	-1.81488	433	49.6774	49.632	-0.0453941	122.449	122.449	-1.42109e-11	433	58.6086	60.3693	1.76068	136.364	139.535	3.17125	433	51.9983	57.6164	5.61809	84.507	84.507	0
434	56.2198	58.5368	2.317	100	100	0	434	55.3946	55.1332	-0.261433	127.66	122.449	-5.21059	434	55.6161	51.8436	-3.77248	146.341	146.341	2.02931e-11	434	52.2979	57.2145	4.91656	85.7143	84.507	-1.20724
435	55.4213	57.8787	2.45738	103.448	105.263	1.81488	435	58.3746	58.9102	0.535604	117.647	122.449	4.80192	435	58.9608	62.5058	3.54505	146.341	142.857	-3.48432	435	48.1522	55.1163	6.96406	90.9091	93.75	2.84091
436	51.7673	56.5617	4.79431	107.143	105.263	-1.8797	436	52.4854	57.5567	5.07128	130.435	133.333	2.89855	436	54.9236	57.6993	2.77566	133.333	136.364	3.0303	436	48.2446	55.1426	6.89803	95.2381	92.3077	-2.9304
437	54.7857	55.7896	1.00388	101.695	101.695	-9.79128e-12	437	54.2384	55.029	0.790635	130.435	133.333	2.89855	437	56.38	55.1948	-1.18516	139.535	139.535	0	437	43.6861	48.9449	5.25876	90.9091	92.3077	1.3986
438	56.16	58.0017	1.84166	105.263	105.263	1.05018e-11	438	51.8758	52.7158	0.840015	130.435	127.66	-2.77521	438	55.7705	57.0152	1.24471	142.857	142.857	-1.93552e-11	438	44.2176	50.446	6.2284	86.9565	88.2353	1.27877
439	53.3007	57.264	3.96339	100	101.695	1.69492	439	52.1216	55.0579	2.93624	125	125	-1.47935e-11	439	56.5637	56.5369	-0.0268685	139.535	139.535	0	439	43.3829	50.5942	7.21123	92.3077	90.9091	-1.3986
440	50.8014	56.4059	5.60446	98.3607	98.3607	0	440	56.3248	53.8653	-2.45948	122.449	125	2.55102	440	57.0108	56.1649	-0.845958	146.341	146.341	2.02931e-11	440	43.5694	49.5448	5.97533	80	81.0811	1.08108
441	48.6614	51.0824	2.42097	103.448	103.448	0	441	56.2087	58.9615	2.75286	122.449	122.449	0	441	53.7589	57.1258	3.36697	139.535	142.857	3.32226	441	39.6527	47.5687	7.91597	83.3333	83.3333	0
442	50.3086	54.2264	3.91781	101.695	100	-1.69492	442	52.5039	56.1579	3.65405	125	122.449	-2.55102	442	53.0616	52.6559	-0.40568	139.535	142.857	3.32226	442	51.0551	53.6311	2.57607	88.2353	88.2353	0
443	52.1367	56.1439	4.0072	103.448	103.448	0	443	51.3726	52.8591	1.48657	127.66	127.66	0	443	53.9934	57.4945	3.50117	146.341	142.857	-3.48432	443	49.7629	57.1281	7.36521	82.1918	81.0811	-1.1107
444	48.7363	52.6936	3.95725	98.3607	100	1.63934	444	49.6918	50.3651	0.673294	122.449	122.449	0	444	56.3282	54.911	-1.41728	142.857	146.341	3.48432	444	42.4263	51.475	9.04869	76.9231	78.9474	2.02429
445	55.9932	56.5015	0.508282	107.143	105.263	-1.8797	445	51.1875	52.8151	1.6276	125	125	0	445	55.0351	57.153	2.11782	150	146.341	-3.65854	445	45.3202	50.4557	5.13545	78.9474	77.9221	-1.02529
446	56.2833	60.1557	3.87236	103.448	103.448	0	446	49.6	50.9296	1.32964	130.435	130.435	0	446	52.4484	54.9642	2.51584	139.535	142.857	3.32226	446	40.7061	49.3589	8.65277	84.507	84.507	0
447	49.4748	53.7426	4.26776	105.263	105.263	0	447	54.4785	53.7918	-0.686725	133.333	133.333	-1.68257e-11	447	52.8642	52.648	-0.216262	142.857	142.857	-1.93552e-11	447	46.4337	49.3209	2.88719	85.7143	85.7143	0
448	52.134	53.1601	1.0261	105.263	105.263	0	448	57.7668	58.8462	1.07939	130.435	130.435	1.61151e-11	448	53.2467	52.6266	-0.620041	146.341	142.857	-3.48432	448	44.3364	52.7245	8.38804	83.3333	83.3333	0
449	51.4086	54.658	3.24946	103.448	103.448	0	449	52.3504	55.5694	3.21897	125	127.66	2.65957	449	51.2197	56.4453	5.22568	136.364	139.535	3.17125	449	46.4212	52.423	6.00186	86.9565	85.7143	-1.24224
450	48.412	54.3538	5.94179	105.263	105.263	0	450	58.7936	59.5136	0.719941	130.435	127.66	-2.77521	450	52.3436	51.2003	-1.14329	146.341	146.341	0	450	47.2847	52.5661	5.28138	76.9231	77.9221	0.999001
451	50.4358	51.895	1.45919	105.263	105.263	0	451	58.8793	61.12	2.2407	122.449	122.449	-1.42109e-11	451	54.2253	54.0826	-0.142704	139.535	136.364	-3.17125	451	45.5033	51.604	6.10074	83.3333	82.1918	-1.14155
452	52.3675	55.2324	2.86487	101.695	103.448	1.75336	452	59.2968	61.9817	2.6849	130.435	130.435	1.61151e-11	452	54.873	53.5562	-1.3168	142.857	146.341	3.48432	452	40.3684	49.8836	9.51517	80	82.1918	2.19178
453	50.2898	54.4008	4.11098	105.263	103.448	-1.81488	453	55.3831	59.862	4.47891	122.449	122.449	0	453	52.8626	56.6407	3.77806	139.535	139.535	1.84457e-11	453	41.2023	46.2366	5.03428	93.75	90.9091	-2.84091
454	49.1504	53.8366	4.68612	105.263	105.263	0	454	58.6388	60.4901	1.85131	122.449	122.449	-1.42109e-11	454	55.6972	57.4061	1.70896	142.857	139.535	-3.32226	454	34.5084	44.7176	10.2092	90.9091	92.3077	1.3986
455	51.1114	52.9184	1.80698	107.143	107.143	0	455	54.1219	55.8295	1.70757	125	127.66	2.65957	455	54.1446	53.7113	-0.433352	139.535	142.857	3.32226	455	39.7944	42.5462	2.75184	90.9091	89.5522	-1.35685
456	54.2458	57.3921	3.14627	105.263	105.263	0	456	54.4741	56.5486	2.07453	122.449	122.449	0	456	56.5256	54.3811	-2.1445	139.535	139.535	0	456	40.8964	46.0475	5.15117	85.7143	88.2353	2.52101
457	49.986	55.0418	5.05576	98.3607	100	1.63934	457	55.5887	58.1385	2.54982	122.449	122.449	0	457	54.8911	57.1562	2.26505	142.857	139.535	-3.32226	457	44.4098	50.2217	5.81196	80	80	0
458	47.4221	51.7599	4.33772	105.263	105.263	0	458	53.0398	55.8489	2.80914	127.66	125	-2.65957	458	50.483	55.172	4.689	139.535	139.535	0	458	42.0423	49.3817	7.33936	90.9091	89.5522	-1.35685
459	53.225	53.6459	0.420853	103.448	101.695	-1.75336	459	57.0235	56.0378	-0.985731	125	125	1.47935e-11	459	52.0796	52.1429	0.0633013	139.535	139.535	0	459	52.5279	55.8953	3.36747	89.5522	88.2353	-1.31694
460	51.3063	55.6103	4.304	101.695	103.448	1.75336	460	55.6256	60.1338	4.50818	122.449	125	2.55102	460	52.8057	52.1709	-0.634804	139.535	142.857	3.32226	460	53.1948	55.5657	2.37086	80	81.0811	1.08108
461	49.0605	51.974	2.91349	103.448	103.448	0	461	59.4813	61.9417	2.46037	127.66	125	-2.65957	461	51.6831	52.7829	1.09975	142.857	139.535	-3.32226	461	49.2221	56.8248	7.60271	80	81.0811	1.08108
462	49.4046	52.4793	3.07467	101.695	101.695	0	462	58.231	59.3301	1.09916	122.449	122.449	0	462	52.4058	53.6296	1.22384	139.535	142.857	3.32226	462	52.0669	59.2813	7.21443	84.507	82.1918	-2.31526
463	50.0658	54.1802	4.11439	103.448	103.448	0	463	59.0443	61.315	2.27071	125	125	1.47935e-11	463	56.56	56.515	-0.0450577	142.857	139.535	-3.32226	463	46.4838	51.2796	4.79578	73.1707	75	1.82927
464	49.044	54.2568	5.21278	98.3607	98.3607	0	464	53.9385	59.4748	5.53635	130.435	133.333	2.89855	464	55.6015	54.4952	-1.10638	142.857	142.857	1.93552e-11	464	48.6911	55.1502	6.45904	85.7143	83.3333	-2.38095
465	50.9919	54.7804	3.78847	100	98.3607	-1.63934	465	56.7195	55.7605	-0.959054	130.435	133.333	2.89855	465	53.9168	56.9949	3.07804	139.535	142.857	3.32226	465	49.6214	56.1538	6.53237	80	82.1918	2.19178
466	52.3381	53.7708	1.43274	103.448	103.448	0	466	53.7663	54.524	0.757659	130.435	130.435	1.61151e-11	466	53.0137	52.3949	-0.618787	142.857	142.857	0	466	49.6839	56.4903	6.80648	81.0811	80	-1.08108
467	49.7462	55.6892	5.94296	96.7742	98.3607	1.58646	467	51.7755	54.0579	2.28242	127.66	125	-2.65957	467	53.9751	54.4496	0.474484	136.364	136.364	0	467	44.2807	52.0531	7.77236	77.9221	80	2.07792
468	49.4393	54.9296	5.49024	103.448	101.695	-1.75336	468	53.3513	54.8059	1.45466	125	127.66	2.65957	468	48.3634	52.1249	3.76142	146.341	146.341	-2.02931e-11	468	46.569	52.4638	5.89484	71.4286	69.7674	-1.66113
469	53.8788	54.5319	0.653127	103.448	103.448	1.01466e-11	469	54.7483	56.8367	2.08838	122.449	122.449	0	469	55.5887	59.7373	4.14855	142.857	142.857	0	469	48.5997	53.2325	4.63281	80	80	0
470	53.2169	57.7447	4.52785	103.448	103.448	0	470	54.5166	58.6811	4.16444	125	125	0	470	56.4159	58.1476	1.73164	142.857	142.857	0	470	46.392	54.1818	7.78987	82.1918	82.1918	0
471	52.7056	58.4434	5.73784	101.695	103.448	1.75336	471	55.745	57.3187	1.57367	122.449	122.449	-1.42109e-11	471	54.4814	53.1298	-1.35162	146.341	150	3.65854	471	44.7645	49.5818	4.81731	76.9231	76.9231	0
472	47.9616	52.0013	4.0397	103.448	103.448	0	472	51.8736	55.5647	3.69109	122.449	122.449	0	472	58.0875	58.2288	0.141335	146.341	142.857	-3.48432	472	44.3084	51.4755	7.1671	76.9231	77.9221	0.999001
473	55.2277	52.9227	-2.30495	105.263	107.143	1.8797	473	54.184	52.59	-1.59402	127.66	127.66	1.54472e-11	473	58.5394	58.6764	0.137008	142.857	146.341	3.48432	473	42.045	50.2285	8.18344	83.3333	82.1918	-1.14155
474	58.0511	66.1586	8.10749	111.111	105.263	-5.84795	474	55.9288	62.1973	6.26846	122.449	122.449	0	474	57.4337	58.4209	0.987215	146.341	142.857	-3.48432	474	43.3317	48.8768	5.54514	76.9231	77.9221	0.999001
475	54.2108	63.5795	9.3687	101.695	101.695	-9.79128e-12	475	55.8911	55.4832	-0.407897	130.435	130.435	0	475	57.0821	58.3408	1.25871	142.857	146.341	3.48432	475	45.37	52.3551	6.98509	82.1918	81.0811	-1.1107
476	58.0941	55.0671	-3.027	101.695	101.695	-9.79128e-12	476	55.8538	58.3361	2.48226	122.449	125	2.55102	476	55.1575	56.4247	1.26721	142.857	139.535	-3.32226	476	45.039	50.7448	5.70584	80	81.0811	1.08108
477	53.4109	57.6351	4.22428	93.75	95.2381	1.4881	477	54.8489	57.0589	2.20999	125	125	-1.47935e-11	477	53.9456	55.0041	1.05852	142.857	142.857	0	477	50.9578	57.8805	6.92272	80	78.9474	-1.05263
478	54.6073	55.5648	0.957558	98.3607	98.3607	-9.166e-12	478	53.0696	55.502	2.43243	122.449	122.449	0	478	53.393	54.8781	1.48513	142.857	146.341	3.48432	478	46.7854	53.9141	7.12878	80	81.0811	1.08108
479	53.9427	55.7651	1.82245	98.3607	100	1.63934	479	52.531	56.2372	3.70621	125	125	1.47935e-11	479	54.3572	55.2749	0.917727	142.857	139.535	-3.32226	479	45.4863	53.7382	8.25186	80	78.9474	-1.05263
480	56.9622	58.4882	1.52597	100	98.3607	-1.63934	480	54.766	55.3014	0.535389	127.66	125	-2.65957	480	53.6118	53.8309	0.219113	139.535	139.535	-1.84457e-11	480	44.0956	52.8112	8.71556	78.9474	78.9474	0
481	55.0117	57.7986	2.78688	98.3607	96.7742	-1.58646	481	54.3564	56.618	2.26162	127.66	127.66	0	481	55.2116	57.1581	1.94657	139.535	139.535	0	481	41.7519	47.196	5.44411	84.507	85.7143	1.20724
482	50.0318	54.0029	3.97115	92.3077	93.75	1.44231	482	55.3156	59.4538	4.13819	120	120	0	482	55.0714	55.0581	-0.0133783	136.364	136.364	0	482	50.4233	54.5295	4.10624	81.0811	78.9474	-2.13371
483	49.2007	52.821	3.62037	101.695	100	-1.69492	483	53.1862	55.3942	2.20795	120	122.449	2.44898	483	55.9092	56.6772	0.768033	142.857	146.341	3.48432	483	48.3273	56.4997	8.17244	78.9474	82.1918	3.24441
484	54.5737	52.936	-1.63771	107.143	107.143	0	484	54.8413	56.2816	1.44029	117.647	115.385	-2.26244	484	57.4856	57.4968	0.0112275	139.535	136.364	-3.17125	484	49.9245	59.3529	9.42844	81.0811	77.9221	-3.159
485	49.9111	55.4348	5.52369	101.695	103.448	1.75336	485	56.502	58.055	1.55295	125	125	1.47935e-11	485	58.6112	58.7259	0.114795	139.535	139.535	1.84457e-11	485	45.8977	53.7129	7.81523	80	81.0811	1.08108
486	48.9211	51.4058	2.48469	100	100	0	486	56.165	60.7029	4.53784	120	120	0	486	54.5453	57.0585	2.51319	142.857	146.341	3.48432	486	48.1333	51.2606	3.12732	72.2892	76.9231	4.63392
487	49.6125	50.8634	1.25091	96.7742	96.7742	0	487	56.7498	57.8056	1.0558	125	127.66	2.65957	487	55.0055	55.8376	0.832131	139.535	139.535	-1.84457e-11	487	56.19	59.432	3.24193	83.3333	83.3333	0
488	44.3215	48.9759	4.65448	101.695	101.695	0	488	58.2947	61.3927	3.09801	120	117.647	-2.35294	488	56.5235	56.4449	-0.0786766	139.535	139.535	0	488	50.323	58.0242	7.70122	83.3333	83.3333	0
489	52.351	51.2395	-1.11159	103.448	103.448	0	489	60.0288	64.2047	4.17596	125	122.449	-2.55102	489	53.8979	53.109	-0.788972	146.341	142.857	-3.48432	489	51.1318	57.7198	6.58802	83.3333	83.3333	0
490	51.8671	52.1709	0.30379	100	100	0	490	56.6615	58.4188	1.7573	115.385	117.647	2.26244	490	50.6466	54.0042	3.35758	139.535	139.535	0	490	54.9074	60.2353	5.32785	85.7143	84.507	-1.20724
491	51.6347	53.0444	1.4097	103.448	103.448	0	491	57.5833	61.2127	3.62942	122.449	122.449	-1.42109e-11	491	53.6025	55.8175	2.21499	139.535	139.535	0	491	53.3678	59.4489	6.08116	77.9221	80	2.07792
492	53.5725	54.9393	1.36678	103.448	101.695	-1.75336	492	57.9654	60.8098	2.84443	127.66	125	-2.65957	492	50.6309	51.0905	0.45953	142.857	142.857	-1.93552e-11	492	52.2331	60.8423	8.60911	77.9221	76.9231	-0.999001
493	50.9945	52.9863	1.99176	98.3607	100	1.63934	493	55.3175	60.7502	5.43274	127.66	130.435	2.77521	493	56.8979	57.1572	0.259363	142.857	142.857	0	493	48.5271	55.6379	7.1108	76.9231	76.9231	0
494	50.352	52.566	2.21403	101.695	100	-1.69492	494	59.3459	58.9731	-0.372856	127.66	130.435	2.77521	494	51.4585	53.0865	1.6279	136.364	139.535	3.17125	494	43.7757	50.2621	6.48642	78.9474	80	1.05263
495	51.6987	53.5273	1.82859	100	100	9.47864e-12	495	58.2957	59.3986	1.1029	127.66	127.66	-1.54472e-11	495	56.6566	51.234	-5.42264	142.857	139.535	-3.32226	495	49.3968	54.0735	4.67674	75.9494	75	-0.949367
496	50.6028	52.0067	1.40392	100	100	-9.47864e-12	496	54.8078	59.5398	4.73197	127.66	127.66	1.54472e-11	496	59.2888	64.0019	4.71318	146.341	146.341	-2.02931e-11	496	45.7134	55.13	9.41665	81.0811	81.0811	0
497	56.0039	54.2135	-1.79039	103.448	105.263	1.81488	497	55.677	58.333	2.65597	125	125	0	497	54.4248	57.587	3.16222	150	150	-2.13163e-11	497	45.3541	50.2292	4.87502	83.3333	86.9565	3.62319
498	53.0322	56.6215	3.58931	101.695	100	-1.69492	498	50.7106	52.7414	2.03074	125	127.66	2.65957	498	58.7065	56.7078	-1.99872	150	150	-2.13163e-11	498	46.0888	55.3303	9.24155	80	77.9221	-2.07792
499	50.8206	53.6824	2.86173	103.448	103.448	0	499	51.3098	54.257	2.9472	125	125	1.47935e-11	499	58.7174	61.9248	3.20741	146.341	146.341	2.02931e-11	499	49.3728	55.2048	5.83192	80	80	0
500	53.501	54.7204	1.21942	100	101.695	1.69492	500	56.3277	56.5551	0.227448	125	125	0	500	58.3131	61.1683	2.85522	142.857	142.857	-1.93552e-11	500	45.2541	53.3621	8.10802	78.9474	78.9474	5.91172e-12
501	49.5029	54.9143	5.41132	98.3607	96.7742	-1.58646	501	51.8703	55.6127	3.74241	130.435	127.66	-2.77521	501	57.946	57.0426	-0.90341	139.535	142.857	3.32226	501	46.537	52.4185	5.88144	83.3333	83.3333	-6.57963e-12
502	48.1561	49.3767	1.2206	101.695	101.695	-9.79128e-12	502	55.5035	55.6138	0.110369	125	125	0	502	58.3955	58.8718	0.476349	139.535	139.535	1.84457e-11	502	51.2401	58.3713	7.1312	76.9231	75.9494	-0.97371
503	48.8556	51.0265	2.17094	101.695	103.448	1.75336	503	51.7424	56.9883	5.24588	125	125	-1.47935e-11	503	58.0171	61.1181	3.10094	142.857	139.535	-3.32226	503	47.3857	55.7983	8.41254	80	81.0811	1.08108
504	48.8426	49.4326	0.590061	98.3607	98.3607	0	504	54.4636	57.2452	2.78165	125	125	1.47935e-11	504	55.3023	57.3463	2.04406	142.857	142.857	-1.93552e-11	504	50.1623	55.3963	5.23391	83.3333	82.1918	-1.14155
505	54.6784	53.1629	-1.51544	101.695	101.695	0	505	50.6709	54.9281	4.25716	125	122.449	-2.55102	505	55.5178	52.3919	-3.12588	142.857	146.341	3.48432	505	48.4548	55.354	6.89926	78.9474	80	1.05263
506	52.0189	55.3905	3.37159	103.448	105.263	1.81488	506	48.5985	52.7463	4.14782	120	122.449	2.44898	506	51.4888	52.7216	1.2328	142.857	142.857	1.93552e-11	506	41.424	49.1863	7.76226	75	76.9231	1.92308
507	56.0948	56.0828	-0.0119963	103.448	105.263	1.81488	507	48.0581	48.6593	0.60118	130.435	130.435	-1.61151e-11	507	55.8509	57.6415	1.79064	146.341	142.857	-3.48432	507	50.6858	57.2361	6.55032	82.1918	78.9474	-3.24441
508	52.9389	56.7924	3.85354	105.263	105.263	0	508	48.0561	50.0716	2.01551	127.66	130.435	2.77521	508	57.2963	57.7093	0.413039	139.535	142.857	3.32226	508	47.3789	55.4176	8.03869	80	81.0811	1.08108
509	54.149	59.3438	5.19478	100	98.3607	-1.63934	509	51.5453	55.188	3.64268	125	125	-1.47935e-11	509	55.4878	55.9072	0.419311	136.364	136.364	0	509	45.2448	52.1767	6.93192	80	81.0811	1.08108
510	49.5909	53.9082	4.31724	98.3607	98.3607	9.166e-12	510	57.6815	57.969	0.287558	122.449	120	-2.44898	510	55.4642	56.0465	0.582258	139.535	139.535	0	510	47.5734	54.1016	6.52825	83.3333	81.0811	-2.25225
511	47.4234	50.5975	3.17413	98.3607	100	1.63934	511	51.2286	54.5761	3.3475	127.66	130.435	2.77521	511	54.7203	54.8167	0.0964215	142.857	142.857	1.93552e-11	511	50.2014	56.1426	5.94114	75.9494	76.9231	0.97371
512	50.4466	52.2202	1.77364	98.3607	98.3607	0	512	54.4092	56.3918	1.98262	122.449	122.449	0	512	55.8254	59.5393	3.71388	139.535	136.364	-3.17125	512	44.1007	53.7056	9.60488	78.9474	80	1.05263
513	48.07	53.1088	5.03872	96.7742	96.7742	0	513	57.545	59.051	1.50596	122.449	122.449	-1.42109e-11	513	57.5566	56.2371	-1.31946	142.857	146.341	3.48432	513	43.4496	50.8163	7.36673	76.9231	76.9231	5.61329e-12
514	44.6008	47.6657	3.06486	96.7742	98.3607	1.58646	514	58.9168	60.6391	1.72223	125	122.449	-2.55102	514	58.2954	59.5971	1.30171	139.535	136.364	-3.17125	514	49.201	53.8293	4.62833	74.0741	73.1707	-0.903342
515	46.9901	48.802	1.81188	98.3607	96.7742	-1.58646	515	58.8117	61.5694	2.75773	122.449	122.449	0	515	57.0042	56.5416	-0.462597	142.857	142.857	0	515	42.8217	53.6423	10.8206	74.0741	74.0741	0
516	44.9017	49.2846	4.38287	98.3607	98.3607	0	516	59.4987	61.889	2.39024	122.449	125	2.55102	516	59.4283	60.7395	1.31128	142.857	142.857	1.93552e-11	516	57.0746	59.6451	2.57046	92.3077	90.9091	-1.3986
517	51.2405	51.3283	0.087715	100	100	0	517	55.3942	57.7095	2.31532	127.66	125	-2.65957	517	55.281	58.5419	3.26095	133.333	133.333	-1.68257e-11	517	55.2224	55.4306	0.208221	92.3077	90.9091	-1.3986
518	52.6877	54.6254	1.93766	98.3607	98.3607	-9.166e-12	518	57.5447	60.5806	3.03595	125	125	1.47935e-11	518	56.6561	56.8006	0.144469	142.857	142.857	1.93552e-11	518	53.8813	56.2356	2.35424	86.9565	88.2353	1.27877
519	50.8963	54.2925	3.39624	101.695	101.695	9.79128e-12	519	56.7824	58.7047	1.92233	125	125	0	519	54.4447	54.7064	0.261761	139.535	142.857	3.32226	519	51.7693	54.0612	2.29193	90.9091	90.9091	7.83018e-12
520	53.0337	55.2458	2.21208	100	100	-9.47864e-12	520	55.8857	57.0795	1.19389	127.66	130.435	2.77521	520	52.2606	56.8529	4.59229	136.364	136.364	0	520	50.518	54.969	4.45101	88.2353	88.2353	0
521	54.4974	57.7636	3.26619	100	100	9.47864e-12	521	59.1918	64.9905	5.79869	130.435	133.333	2.89855	521	53.2518	53.3963	0.144478	139.535	139.535	0	521	46.0089	50.192	4.18314	80	80	0
522	51.3708	55.8487	4.47795	100	100	0	522	58.389	60.0963	1.70728	130.435	133.333	2.89855	522	54.1666	52.2511	-1.91554	139.535	139.535	0	522	47.0895	47.5597	0.470185	81.0811	82.1918	1.1107
523	52.1956	55.1659	2.97024	98.3607	100	1.63934	523	58.5538	60.1023	1.5485	127.66	127.66	0	523	51.5762	54.0894	2.51322	139.535	139.535	-1.84457e-11	523	45.7446	50.4629	4.7183	77.9221	76.9231	-0.999001
524	51.2129	55.5312	4.31836	101.695	100	-1.69492	524	57.2985	60.584	3.28547	125	127.66	2.65957	524	54.5933	54.7855	0.192157	146.341	146.341	2.02931e-11	524	48.3741	50.1535	1.77942	95.2381	95.2381	0
525	48.6816	52.579	3.89736	101.695	101.695	0	525	56.5955	58.7083	2.11289	125	125	-1.47935e-11	525	48.4423	56.1099	7.66759	139.535	139.535	0	525	49.6366	52.382	2.7454	88.2353	90.9091	2.6738
526	47.0194	52.5296	5.51015	98.3607	98.3607	0	526	54.3569	56.4582	2.10127	125	125	1.47935e-11	526	46.4546	49.0219	2.56733	139.535	139.535	0	526	50.9663	52.2426	1.27631	89.5522	88.2353	-1.31694
527	47.3361	49.0107	1.67464	101.695	101.695	-9.79128e-12	527	52.8734	53.7685	0.895121	127.66	127.66	0	527	47.8307	44.9117	-2.91904	139.535	139.535	0	527	49.6741	54.4189	4.74481	86.9565	85.7143	-1.24224
528	53.3164	54.1141	0.797691	101.695	101.695	9.79128e-12	528	58.4815	60.0011	1.51967	127.66	127.66	0	528	48.8757	52.1226	3.24687	139.535	139.535	-1.84457e-11	528	45.0975	49.5755	4.47798	90.9091	92.3077	1.3986
529	54.5328	56.6357	2.10282	101.695	103.448	1.75336	529	55.9236	58.2629	2.33931	127.66	125	-2.65957	529	53.0928	54.6373	1.54454	142.857	142.857	0	529	48.435	50.203	1.76799	90.9091	89.5522	-1.35685
530	51.6326	55.631	3.99843	100	100	0	530	52.6708	55.5529	2.88207	127.66	127.66	-1.54472e-11	530	55.3965	55.6736	0.27705	142.857	142.857	1.93552e-11	530	47.251	51.6991	4.44809	90.9091	90.9091	-7.83018e-12
531	49.4858	51.888	2.4022	98.3607	96.7742	-1.58646	531	56.0594	55.9853	-0.0740788	125	127.66	2.65957	531	55.0115	52.8074	-2.20417	146.341	146.341	-2.02931e-11	531	46.5932	50.9486	4.35544	85.7143	86.9565	1.24224
532	50.4308	51.6812	1.25035	100	101.695	1.69492	532	54.8063	58.3565	3.55016	120	120	0	532	55.1272	59.9761	4.84891	142.857	142.857	0	532	45.3271	49.2795	3.95234	86.9565	86.9565	0
533	52.8983	55.8627	2.96434	96.7742	95.2381	-1.5361	533	55.989	57.6489	1.65983	127.66	127.66	-1.54472e-11	533	55.0493	57.3888	2.33955	139.535	142.857	3.32226	533	50.0476	52.6943	2.64673	86.9565	86.9565	0
534	54.7635	56.4597	1.69629	105.263	103.448	-1.81488	534	55.6972	57.4348	1.73755	127.66	122.449	-5.21059	534	56.9381	54.2627	-2.67537	142.857	142.857	0	534	54.4509	54.7513	0.30035	88.2353	88.2353	0
535	51.9542	55.6535	3.69927	105.263	103.448	-1.81488	535	52.6061	55.837	3.23091	120	125	5	535	57.8302	56.4326	-1.39761	142.857	139.535	-3.32226	535	51.4619	54.4114	2.94953	90.9091	92.3077	1.3986
536	55.713	55.7084	-0.00465596	107.143	109.091	1.94805	536	54.4801	56.0502	1.57007	125	122.449	-2.55102	536	57.9222	63.3307	5.40852	142.857	142.857	0	536	49.5466	53.1589	3.6122	90.9091	92.3077	1.3986
537	58.3272	62.5336	4.20638	101.695	101.695	-9.79128e-12	537	53.351	55.8383	2.48732	127.66	127.66	-1.54472e-11	537	55.9927	55.1054	-0.887354	136.364	139.535	3.17125	537	51.0338	53.1007	2.0669	93.75	92.3077	-1.44231
538	55.4682	59.2287	3.76053	101.695	101.695	9.79128e-12	538	58.0448	61.1121	3.0673	122.449	125	2.55102	538	58.9182	61.395	2.47679	139.535	136.364	-3.17125	538	49.0792	54.1842	5.10502	88.2353	88.2353	7.37543e-12
539	53.2639	57.7693	4.50541	96.7742	96.7742	0	539	53.9771	58.7105	4.73349	130.435	130.435	-1.61151e-11	539	58.309	57.8269	-0.482093	133.333	136.364	3.0303	539	54.1027	53.3146	-0.78815	88.2353	88.2353	0
540	50.1192	54.7198	4.60066	98.3607	98.3607	0	540	54.3299	55.0708	0.740863	130.435	130.435	-1.61151e-11	540	54.8887	59.1197	4.23103	136.364	136.364	0	540	51.6929	54.492	2.79908	84.507	85.7143	1.20724
541	55.6143	57.8055	2.19117	100	100	0	541	53.9673	55.8839	1.91661	127.66	127.66	1.54472e-11	541	55.834	54.1944	-1.63966	139.535	142.857	3.32226	541	53.1686	53.9274	0.758834	86.9565	86.9565	0
542	53.4581	57.6371	4.17896	101.695	101.695	0	542	56.4506	57.997	1.54632	127.66	130.435	2.77521	542	54.1144	54.1966	0.0821407	139.535	136.364	-3.17125	542	50.3166	53.2223	2.90569	85.7143	85.7143	0
543	56.2157	58.644	2.42833	98.3607	98.3607	-9.166e-12	543	55.2919	58.5413	3.24947	125	125	1.47935e-11	543	56.126	56.9131	0.787144	139.535	136.364	-3.17125	543	51.9515	55.5224	3.57091	88.2353	86.9565	-1.27877
544	53.3463	57.3136	3.96737	101.695	101.695	9.79128e-12	544	55.6594	58.862	3.20253	127.66	125	-2.65957	544	52.7113	55.3729	2.66153	136.364	139.535	3.17125	544	50.5744	51.6827	1.10831	90.9091	93.75	2.84091
545	52.7831	57.3256	4.54249	101.695	101.695	0	545	58.0297	59.2735	1.24378	125	125	-1.47935e-11	545	51.7152	52.1084	0.393168	142.857	139.535	-3.32226	545	49.4821	54.4838	5.00166	89.5522	89.5522	0
546	51.3	54.2537	2.95365	100	100	0	546	55.338	56.9478	1.60983	127.66	127.66	1.54472e-11	546	53.1347	54.4019	1.26717	142.857	146.341	3.48432	546	47.9702	53.1695	5.19925	84.507	83.3333	-1.17371
547	56.1319	57.4449	1.31303	98.3607	98.3607	0	547	56.8046	58.7834	1.97879	127.66	127.66	-1.54472e-11	547	53.1486	54.1211	0.97251	142.857	142.857	0	547	49.4613	50.9751	1.51375	86.9565	85.7143	-1.24224
548	48.4206	55.0065	6.58591	96.7742	98.3607	1.58646	548	57.1435	60.9016	3.75813	125	125	1.47935e-11	548	54.2248	53.6203	-0.604551	139.535	139.535	1.84457e-11	548	46.5284	52.5942	6.06573	88.2353	90.9091	2.6738
549	53.7195	53.4273	-0.292232	98.3607	96.7742	-1.58646	549	54.6983	56.5764	1.87805	130.435	130.435	-1.61151e-11	549	50.1243	52.6378	2.51348	142.857	139.535	-3.32226	549	43.8232	49.0618	5.23862	89.5522	89.5522	0
550	49.4627	56.7473	7.28465	98.3607	98.3607	0	550	54.706	56.6911	1.98507	127.66	127.66	1.54472e-11	550	50.4817	50.2283	-0.253323	142.857	142.857	-1.93552e-11	550	48.3527	49.207	0.854301	85.7143	85.7143	1.39124e-11
551	51.6109	52.2675	0.656558	101.695	101.695	-9.79128e-12	551	54.7978	57.2609	2.46305	122.449	122.449	0	551	46.8523	48.4386	1.58632	142.857	146.341	3.48432	551	45.0593	51.1342	6.07487	84.507	85.7143	1.20724
552	51.2009	55.7125	4.5116	103.448	103.448	1.01466e-11	552	58.4433	61.3126	2.86927	122.449	122.449	0	552	54.1388	54.0157	-0.123057	142.857	142.857	1.93552e-11	552	48.3832	51.601	3.21779	89.5522	86.9565	-2.59572
553	51.1695	52.8746	1.70505	100	101.695	1.69492	553	57.6292	61.1727	3.54352	117.647	120	2.35294	553	51.2143	55.5871	4.37285	146.341	142.857	-3.48432	553	44.6972	49.1497	4.45249	84.507	84.507	1.35287e-11
554	45.6236	51.299	5.67539	100	98.3607	-1.63934	554	53.2666	55.6738	2.40726	130.435	127.66	-2.77521	554	50.2281	54.1458	3.91767	146.341	142.857	-3.48432	554	48.1056	50.0854	1.9798	84.507	84.507	-1.35287e-11
555	52.8782	52.0603	-0.817848	103.448	103.448	0	555	53.6154	55.0978	1.48242	127.66	127.66	0	555	54.7917	55.4868	0.695048	142.857	142.857	-1.93552e-11	555	46.8479	51.0502	4.20231	83.3333	84.507	1.17371
556	51.1328	56.9865	5.85375	96.7742	98.3607	1.58646	556	55.5705	57.5269	1.95635	127.66	127.66	0	556	55.4191	56.0662	0.647097	142.857	142.857	0	556	47.5733	52.9293	5.35602	83.3333	83.3333	1.31593e-11
557	48.8402	52.0622	3.22198	96.7742	96.7742	0	557	55.7602	58.141	2.38083	125	125	0	557	54.5873	53.8813	-0.706029	142.857	146.341	3.48432	557	46.8867	49.797	2.91031	100	96.7742	-3.22581
558	50.0924	50.8643	0.771916	100	98.3607	-1.63934	558	53.9601	56.5458	2.58566	125	125	0	558	55.2707	55.5394	0.268667	146.341	142.857	-3.48432	558	48.275	51.0702	2.79523	88.2353	88.2353	-1.47509e-11
559	49.4893	52.7224	3.23306	101.695	101.695	0	559	51.2832	55.0257	3.74248	122.449	122.449	-1.42109e-11	559	56.108	56.893	0.785002	139.535	139.535	0	559	45.3936	50.3839	4.99038	90.9091	93.75	2.84091
560	52.7253	53.5838	0.858525	96.7742	98.3607	1.58646	560	56.3922	57.1128	0.720568	127.66	127.66	1.54472e-11	560	53.5874	57.7305	4.14313	139.535	142.857	3.32226	560	45.1441	48.9255	3.78143	88.2353	88.2353	1.47509e-11
561	51.8977	55.1796	3.28191	96.7742	96.7742	0	561	55.5252	58.1568	2.63168	122.449	122.449	0	561	51.487	52.6858	1.19879	142.857	139.535	-3.32226	561	50.4113	54.6623	4.25101	88.2353	84.507	-3.72825
562	53.8076	60.386	6.5784	101.695	101.695	-9.79128e-12	562	52.6312	57.2522	4.62101	120	120	0	562	52.899	51.8995	-0.999579	139.535	142.857	3.32226	562	42.0749	47.5264	5.45152	86.9565	90.9091	3.95257
563	54.1369	57.5737	3.43686	101.695	101.695	-9.79128e-12	563	56.101	55.5247	-0.57637	122.449	125	2.55102	563	50.6077	51.8793	1.27164	139.535	136.364	-3.17125	563	49.2836	50.0894	0.805776	95.2381	93.75	-1.4881
564	52.8599	55.3939	2.53391	96.7742	98.3607	1.58646	564	55.9042	59.9245	4.02026	122.449	120	-2.44898	564	51.0373	53.8503	2.81295	139.535	142.857	3.32226	564	48.5151	52.1963	3.68118	89.5522	90.9091	1.35685
565	52.0756	56.1744	4.09882	100	98.3607	-1.63934	565	53.4375	56.7626	3.32511	127.66	130.435	2.77521	565	49.7202	50.4324	0.712286	142.857	139.535	-3.32226	565	45.7441	50.1139	4.36977	89.5522	90.9091	1.35685
566	51.661	56.1233	4.46228	103.448	101.695	-1.75336	566	53.665	54.0269	0.361859	130.435	127.66	-2.77521	566	52.7627	52.0984	-0.664254	139.535	142.857	3.32226	566	46.15	51.2942	5.14423	86.9565	86.9565	-1.43245e-11
567	53.5436	55.7025	2.1589	100	101.695	1.69492	567	54.318	57.3554	3.03736	122.449	122.449	0	567	56.1143	53.8919	-2.22241	142.857	142.857	1.93552e-11	567	45.8875	49.6737	3.78628	86.9565	86.9565	1.43245e-11
568	52.8979	54.9553	2.05734	98.3607	98.3607	0	568	51.9813	51.9384	-0.0429511	122.449	122.449	0	568	51.8587	57.3353	5.4766	139.535	136.364	-3.17125	568	47.118	47.9973	0.879246	84.507	83.3333	-1.17371
569	50.9994	55.2705	4.27106	96.7742	96.7742	0	569	45.715	50.577	4.86201	120	120	0	569	53.7801	54.0228	0.242663	136.364	139.535	3.17125	569	49.0529	53.8406	4.78771	84.507	86.9565	2.44948
570	48.7129	54.3614	5.64855	98.3607	100	1.63934	570	46.1351	48.1533	2.01821	117.647	120	2.35294	570	55.2968	55.7256	0.4288	146.341	142.857	-3.48432	570	47.4574	51.835	4.37765	86.9565	84.507	-2.44948
571	49.1719	51.7083	2.53642	96.7742	96.7742	0	571	45.8837	47.4365	1.55276	117.647	117.647	0	571	52.4014	55.6438	3.24234	136.364	136.364	0	571	47.3846	52.1401	4.75559	88.2353	86.9565	-1.27877
572	50.9141	54.9192	4.00507	101.695	100	-1.69492	572	50.6069	52.1845	1.57751	122.449	120	-2.44898	572	55.7451	54.1976	-1.54753	139.535	142.857	3.32226	572	53.239	54.6121	1.37309	90.9091	90.9091	0
573	50.7901	53.4312	2.64111	100	100	0	573	50.7472	50.1702	-0.57691	117.647	120	2.35294	573	54.4519	59.387	4.93511	136.364	133.333	-3.0303	573	52.1568	56.9339	4.77713	93.75	93.75	0
574	48.868	53.3828	4.51474	95.2381	96.7742	1.5361	574	51.3888	57.5647	6.17587	115.385	113.208	-2.17707	574	57.2265	56.1585	-1.06796	139.535	142.857	3.32226	574	51.1317	55.2536	4.1219	89.5522	92.3077	2.75545
575	51.5025	54.3512	2.84874	100	98.3607	-1.63934	575	50.4193	49.4695	-0.949832	122.449	122.449	-1.42109e-11	575	57.6455	56.9811	-0.664391	139.535	136.364	-3.17125	575	48.2109	50.434	2.22305	82.1918	83.3333	1.14155
576	48.0207	52.3746	4.35387	98.3607	100	1.63934	576	52.1493	53.9583	1.80905	117.647	117.647	1.31166e-11	576	49.4892	54.3811	4.89196	136.364	142.857	6.49351	576	44.7508	51.5336	6.78281	85.7143	84.507	-1.20724
577	52.4231	54.9802	2.55711	96.7742	96.7742	0	577	49.4596	52.3487	2.88908	120	120	0	577	54.0902	55.197	1.10681	120	117.647	-2.35294	577	42.7606	47.9846	5.2239	85.7143	84.507	-1.20724
578	47.5648	53.2529	5.68813	98.3607	96.7742	-1.58646	578	49.549	51.722	2.17295	120	122.449	2.44898	578	55.8759	46.5056	-9.37031	139.535	139.535	0	578	43.7824	48.0001	4.21761	86.9565	86.9565	-1.43245e-11
579	45.0837	50.169	5.08532	100	101.695	1.69492	579	50.6292	51.4669	0.837607	115.385	115.385	0	579	55.8432	62.2201	6.37697	139.535	136.364	-3.17125	579	45.8822	50.0615	4.17935	85.7143	85.7143	1.39124e-11
580	48.3689	48.1607	-0.208232	98.3607	98.3607	0	580	53.6566	58.1572	4.50059	115.385	113.208	-2.17707	580	54.8582	55.7868	0.928586	139.535	142.857	3.32226	580	44.7888	47.6473	2.85851	86.9565	88.2353	1.27877
581	43.394	50.1106	6.71657	103.448	101.695	-1.75336	581	48.0344	49.9914	1.95693	120	117.647	-2.35294	581	56.4587	64.2919	7.83315	139.535	142.857	3.32226	581	48.8103	51.6004	2.79007	85.7143	85.7143	0
582	49.2639	49.8166	0.552771	103.448	103.448	-1.01466e-11	582	49.4945	54.6652	5.17075	120	122.449	2.44898	582	55.2264	66.8224	11.5961	139.535	142.857	3.32226	582	47.7473	53.3884	5.64106	85.7143	84.507	-1.20724
583	48.3332	51.9298	3.59663	101.695	103.448	1.75336	583	49.244	46.1922	-3.05181	120	120	0	583	56.589	52.8127	-3.77631	142.857	142.857	-1.93552e-11	583	47.0992	48.5614	1.4622	86.9565	85.7143	-1.24224
584	46.2481	49.6583	3.41016	103.448	103.448	0	584	51.6492	58.0126	6.36345	122.449	122.449	1.42109e-11	584	57.3007	53.3225	-3.9782	139.535	139.535	0	584	43.7099	49.5789	5.86903	89.5522	93.75	4.19776
585	47.1931	48.9872	1.79402	100	100	0	585	53.0664	52.5106	-0.555763	120	120	0	585	56.7273	61.5434	4.81611	133.333	133.333	0	585	45.3025	49.0125	3.70997	89.5522	88.2353	-1.31694
586	48.8658	51.8422	2.97638	96.7742	95.2381	-1.5361	586	53.0747	51.4685	-1.60617	125	127.66	2.65957	586	56.5697	53.9436	-2.62608	130.435	130.435	1.61151e-11	586	42.5451	50.0646	7.51955	88.2353	86.9565	-1.27877
587	51.1687	52.4536	1.28489	103.448	103.448	0	587	54.6077	53.8157	-0.792043	125	125	-1.47935e-11	587	53.8982	64.0292	10.131	139.535	139.535	0	587	42.4954	44.7236	2.22813	83.3333	84.507	1.17371
588	47.6503	54.883	7.23273	98.3607	98.3607	0	588	48.5311	52.5993	4.0682	127.66	125	-2.65957	588	53.1561	54.212	1.05589	139.535	139.535	-1.84457e-11	588	46.1291	48.494	2.36486	85.7143	85.7143	1.39124e-11
589	50.8033	50.5126	-0.290698	100	101.695	1.69492	589	47.1849	49.117	1.93205	117.647	120	2.35294	589	56.4667	52.5886	-3.87814	133.333	136.364	3.0303	589	47.0008	51.1182	4.11747	88.2353	86.9565	-1.27877
590	50.9585	58.8666	7.90811	93.75	93.75	8.32756e-12	590	51.0432	49.0579	-1.98535	120	117.647	-2.35294	590	55.2875	55.4111	0.123595	139.535	139.535	0	590	50.1785	53.1569	2.97838	90.9091	89.5522	-1.35685
591	50.3651	52.9715	2.60644	93.75	93.75	8.32756e-12	591	46.5108	48.2135	1.70272	125	127.66	2.65957	591	57.3065	59.3443	2.03784	133.333	133.333	0	591	51.2708	53.6856	2.41477	88.2353	89.5522	1.31694
592	48.4546	51.6952	3.24056	100	100	0	592	52.2854	53.4836	1.19827	117.647	117.647	0	592	57.71	63.2579	5.54791	125	125	-1.47935e-11	592	50.0164	53.9105	3.8941	85.7143	85.7143	0
593	49.5202	53.0094	3.48919	101.695	101.695	0	593	54.423	52.9555	-1.4675	117.647	117.647	0	593	53.543	54.6037	1.06061	133.333	130.435	-2.89855	593	45.3292	47.9543	2.62512	88.2353	88.2353	1.47509e-11
594	51.2207	54.8274	3.60669	100	100	0	594	57.8323	58.4619	0.629555	117.647	117.647	0	594	58.1327	53.0668	-5.06591	130.435	130.435	0	594	43.9926	46.2032	2.21059	88.2353	88.2353	1.47509e-11
595	47.8191	53.5575	5.73837	98.3607	98.3607	0	595	55.6418	61.6276	5.98575	125	125	1.47935e-11	595	54.5047	63.5547	9.05006	125	127.66	2.65957	595	46.8906	50.1034	3.21287	84.507	85.7143	1.20724
596	50.5371	52.0929	1.55582	93.75	95.2381	1.4881	596	55.0824	52.4093	-2.67313	125	125	1.47935e-11	596	53.7349	60.8361	7.10121	133.333	133.333	0	596	44.6501	48.9422	4.29211	88.2353	86.9565	-1.27877
597	47.8264	53.7528	5.92641	95.2381	93.75	-1.4881	597	56.416	58.4945	2.07852	125	125	0	597	56.7118	54.306	-2.4058	127.66	127.66	-1.54472e-11	597	44.4524	46.7599	2.30755	88.2353	88.2353	-1.47509e-11
598	48.9006	51.6005	2.69996	96.7742	98.3607	1.58646	598	51.5671	55.5545	3.9874	117.647	120	2.35294	598	51.5576	53.0595	1.50195	133.333	133.333	1.68257e-11	598	48.6716	51.8038	3.13218	88.2353	88.2353	1.47509e-11
599	54.0153	54.8029	0.787536	98.3607	98.3607	0	599	49.4875	50.2638	0.776241	122.449	122.449	0	599	52.3048	56.9959	4.69108	130.435	130.435	0	599	45.3989	51.3412	5.94228	85.7143	85.7143	-1.39124e-11
600	49.5125	55.9985	6.48599	95.2381	95.2381	0	600	55.0437	56.6865	1.64275	115.385	113.208	-2.17707	600	54.8652	52.3441	-2.52113	136.364	133.333	-3.0303	600	42.479	46.8807	4.40176	83.3333	84.507	1.17371
601	52.4876	55.0226	2.53494	100	98.3607	-1.63934	601	52.7419	53.7402	0.998279	117.647	117.647	0	601	56.1657	65.9676	9.80198	130.435	133.333	2.89855	601	43.9268	47.0941	3.16731	82.1918	82.1918	0
602	50.9776	53.182	2.20446	98.3607	98.3607	-9.166e-12	602	54.2044	54.6616	0.457158	120	120	0	602	53.8914	57.2128	3.32142	130.435	130.435	1.61151e-11	602	44.4589	48.9742	4.51525	86.9565	85.7143	-1.24224
603	46.047	51.275	5.22796	95.2381	96.7742	1.5361	603	54.0806	53.4215	-0.659114	117.647	117.647	-1.31166e-11	603	52.4605	48.3735	-4.087	142.857	142.857	-1.93552e-11	603	44.0306	48.3484	4.31782	89.5522	89.5522	1.51914e-11
604	50.8507	51.6968	0.846039	101.695	101.695	0	604	53.7972	56.8136	3.01643	115.385	117.647	2.26244	604	54.9617	60.5908	5.62907	133.333	133.333	1.68257e-11	604	44.6668	47.0702	2.40334	85.7143	86.9565	1.24224
605	52.6528	57.3905	4.73773	92.3077	93.75	1.44231	605	53.2465	51.2685	-1.97804	120	120	0	605	53.5432	56.3482	2.80505	127.66	127.66	-1.54472e-11	605	43.7058	46.5696	2.86379	85.7143	85.7143	1.39124e-11
606	50.1192	55.19	5.07081	98.3607	96.7742	-1.58646	606	49.3968	53.6881	4.29127	115.385	113.208	-2.17707	606	52.1309	51.7515	-0.379332	125	125	1.47935e-11	606	44.2515	48.2039	3.9524	89.5522	89.5522	-1.51914e-11
607	49.3252	53.7203	4.39506	101.695	100	-1.69492	607	49.9519	49.4036	-0.548296	120	122.449	2.44898	607	52.9475	58.5803	5.6328	125	127.66	2.65957	607	43.0049	48.5615	5.5566	88.2353	88.2353	1.47509e-11
608	51.7167	54.1489	2.43224	101.695	101.695	0	608	51.5386	52.0021	0.463569	120	120	0	608	54.4854	55.2055	0.720047	136.364	136.364	0	608	42.5911	46.2114	3.62031	85.7143	85.7143	-1.39124e-11
609	49.224	54.3704	5.14645	100	101.695	1.69492	609	53.0669	54.0384	0.971508	122.449	122.449	0	609	53.1215	56.5224	3.40091	130.435	127.66	-2.77521	609	45.3869	46.5012	1.11431	92.3077	92.3077	1.61435e-11
610	48.8196	51.076	2.25643	96.7742	96.7742	0	610	52.3943	53.5533	1.15898	117.647	117.647	0	610	59.5585	60.4033	0.844854	136.364	136.364	0	610	45.0902	49.3782	4.28794	88.2353	86.9565	-1.27877
611	54.044	56.842	2.79802	100	98.3607	-1.63934	611	49.9665	50.808	0.8415	117.647	117.647	0	611	57.2821	75.0967	17.8146	136.364	136.364	0	611	46.611	48.4988	1.88783	83.3333	84.507	1.17371
612	48.0117	53.0291	5.01733	101.695	101.695	0	612	51.6029	53.1895	1.58663	120	117.647	-2.35294	612	56.4425	61.9221	5.47956	136.364	136.364	0	612	44.4412	48.2582	3.81705	83.3333	82.1918	-1.14155
613	48.9724	53.1314	4.15894	98.3607	96.7742	-1.58646	613	47.4425	50.0076	2.56513	125	125	0	613	57.2417	50.7225	-6.51919	136.364	139.535	3.17125	613	45.055	47.1106	2.05564	82.1918	84.507	2.31526
614	51.8266	53.0163	1.18966	100	101.695	1.69492	614	49.91	50.9551	1.04511	120	122.449	2.44898	614	53.9384	59.0802	5.14186	136.364	133.333	-3.0303	614	45.211	51.1917	5.98075	86.9565	84.507	-2.44948
615	50.8226	54.5811	3.75849	101.695	100	-1.69492	615	46.0023	47.9011	1.89877	125	125	-1.47935e-11	615	54.1976	56.8302	2.63262	133.333	136.364	3.0303	615	45.5599	48.7045	3.14455	88.2353	89.5522	1.31694
616	50.9017	54.2159	3.31419	96.7742	98.3607	1.58646	616	48.2855	48.849	0.5635	120	120	0	616	58.2918	54.759	-3.53278	139.535	139.535	0	616	44.9161	51.4156	6.49952	88.2353	85.7143	-2.52101
617	53.065	53.8376	0.772581	100	98.3607	-1.63934	617	48.3743	49.9543	1.57999	122.449	122.449	1.42109e-11	617	57.7079	60.788	3.0801	136.364	133.333	-3.0303	617	43.3303	46.0089	2.67864	89.5522	90.9091	1.35685
618	51.4242	57.8391	6.41491	103.448	103.448	0	618	51.0303	52.2844	1.25414	115.385	113.208	-2.17707	618	58.3595	69.3381	10.9785	125	127.66	2.65957	618	41.9474	47.3733	5.4259	85.7143	88.2353	2.52101
619	47.68	52.6477	4.96769	103.448	103.448	0	619	49.3675	51.3181	1.95065	111.111	113.208	2.09644	619	57.5112	58.6137	1.1025	127.66	127.66	1.54472e-11	619	42.6839	46.8987	4.21486	86.9565	85.7143	-1.24224
620	52.5922	52.9315	0.339253	101.695	103.448	1.75336	620	48.5191	48.841	0.321886	122.449	122.449	0	620	57.824	56.4306	-1.3934	125	125	-1.47935e-11	620	45.2732	50.0095	4.73629	88.2353	88.2353	1.47509e-11
621	48.4887	55.3258	6.83717	105.263	101.695	-3.56824	621	53.8686	54.1026	0.234038	117.647	115.385	-2.26244	621	57.8032	57.7874	-0.0157854	133.333	130.435	-2.89855	621	43.018	46.8143	3.79628	86.9565	88.2353	1.27877
622	44.7002	49.6563	4.95609	105.263	105.263	0	622	55.4921	55.1933	-0.298812	120	120	0	622	56.0259	64.6202	8.59438	130.435	130.435	-1.61151e-11	622	47.223	49.9921	2.76915	86.9565	88.2353	1.27877
623	46.9089	48.9614	2.05254	103.448	105.263	1.81488	623	55.989	54.226	-1.76302	107.143	109.091	1.94805	623	56.4123	56.5533	0.140965	130.435	133.333	2.89855	623	46.6321	50.4021	3.76995	90.9091	89.5522	-1.35685
624	48.8605	53.0463	4.18576	105.263	105.263	0	624	47.1724	47.9288	0.756469	136.364	133.333	-3.0303	624	53.4102	56.773	3.36282	130.435	130.435	1.61151e-11	624	42.6055	50.1893	7.58386	88.2353	88.2353	-1.47509e-11
625	46.0319	51.5657	5.5338	96.7742	98.3607	1.58646	625	53.6864	58.0253	4.33887	127.66	127.66	0	625	52.8922	55.2453	2.35311	136.364	133.333	-3.0303	625	41.6676	43.7671	2.09954	86.9565	89.5522	2.59572
626	51.3191	52.6508	1.33171	100	100	0	626	51.8053	53.775	1.96972	127.66	127.66	0	626	56.7218	58.0561	1.3343	130.435	133.333	2.89855	626	46.7211	50.0716	3.35046	85.7143	83.3333	-2.38095
627	51.4741	56.5003	5.02629	98.3607	98.3607	-9.166e-12	627	53.7578	54.2526	0.49483	122.449	122.449	-1.42109e-11	627	52.6637	56.0039	3.34014	133.333	133.333	-1.68257e-11	627	47.7969	51.4923	3.69545	84.507	84.507	1.35287e-11
628	50.3183	55.3465	5.02817	88.2353	86.9565	-1.27877	628	54.2105	53.4012	-0.809316	117.647	117.647	1.31166e-11	628	53.0102	54.2494	1.23923	133.333	133.333	1.68257e-11	628	47.4338	51.8831	4.44929	86.9565	86.9565	-1.43245e-11
629	48.2743	53.3787	5.10441	96.7742	96.7742	8.86757e-12	629	54.5838	53.4114	-1.17239	127.66	125	-2.65957	629	55.6053	59.2375	3.63215	127.66	127.66	0	629	47.6983	52.389	4.69071	83.3333	83.3333	0
630	46.1784	49.8492	3.67088	96.7742	98.3607	1.58646	630	55.2919	59.7325	4.44057	115.385	117.647	2.26244	630	57.2205	52.3892	-4.83129	136.364	136.364	0	630	46.3024	50.4265	4.12415	81.0811	83.3333	2.25225
631	49.2291	52.88	3.65085	98.3607	96.7742	-1.58646	631	53.6528	55.4483	1.79547	122.449	120	-2.44898	631	56.9288	63.8602	6.93141	136.364	133.333	-3.0303	631	47.263	51.7194	4.45636	82.1918	80	-2.19178
632	50.7135	53.7647	3.0512	101.695	103.448	1.75336	632	50.6787	51.2946	0.615915	125	125	1.47935e-11	632	57.2258	50.7318	-6.49401	130.435	133.333	2.89855	632	45.2944	48.9921	3.69765	80	81.0811	1.08108
633	49.1819	54.0087	4.82682	101.695	100	-1.69492	633	50.4186	51.5187	1.10011	120	122.449	2.44898	633	54.9444	67.8666	12.9222	130.435	130.435	1.61151e-11	633	45.1903	49.0163	3.82599	80	80	0
634	48.8304	50.8809	2.0505	101.695	101.695	0	634	49.5583	50.7698	1.21147	122.449	122.449	0	634	52.2653	53.7655	1.5002	127.66	127.66	-1.54472e-11	634	46.403	50.8275	4.42443	86.9565	85.7143	-1.24224
635	48.8735	52.2517	3.37827	98.3607	100	1.63934	635	48.1564	49.8122	1.65582	122.449	122.449	0	635	54.815	51.0965	-3.71854	127.66	127.66	1.54472e-11	635	43.2041	48.6955	5.49141	83.3333	84.507	1.17371
636	46.1888	50.5101	4.32131	100	98.3607	-1.63934	636	50.3554	52.9414	2.58605	120	120	0	636	52.7873	54.9717	2.18445	133.333	133.333	0	636	48.5091	49.4854	0.976362	85.7143	85.7143	1.39124e-11
637	50.8475	53.0513	2.20386	96.7742	98.3607	1.58646	637	50.7805	52.3923	1.6118	122.449	120	-2.44898	637	53.7682	54.6295	0.861377	133.333	130.435	-2.89855	637	46.9369	52.4283	5.49137	84.507	83.3333	-1.17371
638	45.9636	51.4155	5.45198	101.695	100	-1.69492	638	46.2984	49.6039	3.30546	127.66	130.435	2.77521	638	51.561	58.0247	6.46364	130.435	133.333	2.89855	638	44.5061	49.253	4.74686	83.3333	84.507	1.17371
639	46.946	49.4886	2.54263	100	100	0	639	50.6683	49.6261	-1.04215	125	122.449	-2.55102	639	53.7454	51.0955	-2.64987	130.435	127.66	-2.77521	639	42.9637	45.4261	2.46243	84.507	85.7143	1.20724
640	47.9248	49.9959	2.07116	100	100	0	640	46.9639	49.3266	2.36266	122.449	122.449	-1.42109e-11	640	50.4016	55.518	5.11637	133.333	133.333	0	640	43.6323	49.3013	5.669	86.9565	85.7143	-1.24224
641	47.6357	50.89	3.25429	101.695	101.695	0	641	50.0512	50.7715	0.720274	122.449	125	2.55102	641	58.2806	66.9744	8.69383	130.435	130.435	-1.61151e-11	641	42.5942	46.6739	4.07969	86.9565	86.9565	1.43245e-11
642	47.8661	51.3437	3.47762	100	100	0	642	50.5915	52.1148	1.52326	115.385	115.385	0	642	58.8431	60.403	1.55993	130.435	130.435	-1.61151e-11	642	41.8125	47.4418	5.62931	84.507	83.3333	-1.17371
643	48.4721	50.848	2.37586	98.3607	100	1.63934	643	46.8723	50.7078	3.83549	120	120	0	643	57.627	57.1863	-0.440668	130.435	133.333	2.89855	643	42.5025	45.6898	3.18729	84.507	84.507	-1.35287e-11
644	45.8953	51.0452	5.14995	95.2381	95.2381	0	644	53.7705	52.6563	-1.11417	120	120	0	644	55.3411	59.223	3.8819	136.364	130.435	-5.92885	644	40.7949	46.4481	5.65317	82.1918	83.3333	1.14155
645	51.2171	50.1533	-1.06379	95.2381	96.7742	1.5361	645	52.7734	54.8024	2.02894	117.647	117.647	0	645	53.1564	57.8546	4.6982	130.435	133.333	2.89855	645	43.6507	47.3016	3.65093	88.2353	88.2353	1.47509e-11
646	55.6747	59.7944	4.11966	113.208	113.208	-1.21361e-11	646	51.0128	52.9741	1.96129	122.449	122.449	0	646	57.1923	57.5671	0.374751	136.364	136.364	0	646	44.4267	49.223	4.79621	82.1918	83.3333	1.14155
647	56.079	57.613	1.53398	113.208	113.208	-1.21361e-11	647	52.336	54.156	1.82	122.449	122.449	-1.42109e-11	647	54.5967	58.5375	3.94071	130.435	130.435	-1.61151e-11	647	43.9865	48.5652	4.57874	83.3333	81.0811	-2.25225
648	53.9407	55.0504	1.10978	109.091	111.111	2.0202	648	51.7879	54.2056	2.41776	120	120	0	648	56.1136	55.3436	-0.770026	136.364	136.364	0	648	48.2735	51.2433	2.9698	81.0811	81.0811	0
649	56.8657	57.281	0.415271	109.091	107.143	-1.94805	649	52.6858	54.0207	1.33486	122.449	122.449	1.42109e-11	649	52.1387	55.367	3.2283	136.364	136.364	0	649	50.3663	51.3715	1.00529	89.5522	88.2353	-1.31694
650	54.5097	57.4151	2.90546	107.143	107.143	0	650	51.7592	53.4611	1.70191	113.208	113.208	0	650	54.1089	57.2618	3.15289	130.435	130.435	1.61151e-11	650	50.88	52.9187	2.03872	89.5522	88.2353	-1.31694
651	54.1975	56.2076	2.01006	107.143	107.143	0	651	53.1269	51.9228	-1.20413	117.647	117.647	0	651	53.2167	54.3961	1.17948	133.333	133.333	0	651	47.203	52.3566	5.15363	83.3333	85.7143	2.38095
652	54.3016	54.8944	0.592862	105.263	107.143	1.8797	652	56.9389	57.6264	0.687494	115.385	115.385	0	652	51.0899	56.1833	5.09338	130.435	130.435	-1.61151e-11	652	47.8194	51.3505	3.53104	85.7143	84.507	-1.20724
653	53.84	55.8455	2.00547	105.263	103.448	-1.81488	653	53.9587	50.0365	-3.92215	127.66	127.66	0	653	53.2864	53.8853	0.598956	130.435	133.333	2.89855	653	46.9922	51.2388	4.24658	86.9565	86.9565	-1.43245e-11
654	52.8204	54.7805	1.96002	105.263	107.143	1.8797	654	55.8084	66.8748	11.0664	127.66	127.66	0	654	55.6454	57.3341	1.68871	127.66	125	-2.65957	654	45.2949	50.5221	5.22721	85.7143	86.9565	1.24224
655	53.7181	54.8017	1.0836	107.143	107.143	0	655	52.6362	51.0601	-1.57609	125	127.66	2.65957	655	55.514	56.0168	0.502793	133.333	130.435	-2.89855	655	47.5729	49.386	1.81312	89.5522	88.2353	-1.31694
656	52.3921	54.9367	2.54453	105.263	105.263	0	656	53.1318	52.0463	-1.08553	120	120	0	656	53.209	55.5535	2.3445	130.435	133.333	2.89855	656	49.8024	53.1796	3.37717	84.507	84.507	1.35287e-11
657	47.1224	48.806	1.6836	107.143	109.091	1.94805	657	48.5075	54.1316	5.62409	125	122.449	-2.55102	657	53.0801	56.468	3.38785	133.333	130.435	-2.89855	657	48.5142	53.943	5.42872	84.507	83.3333	-1.17371
658	52.5294	52.9505	0.421067	103.448	101.695	-1.75336	658	49.6652	51.7258	2.06068	117.647	117.647	0	658	53.5398	55.056	1.51622	130.435	136.364	5.92885	658	47.2655	48.6305	1.36503	88.2353	89.5522	1.31694
659	48.3464	53.1965	4.85006	107.143	105.263	-1.8797	659	52.0972	51.1507	-0.946423	117.647	120	2.35294	659	50.2668	54.5396	4.27278	133.333	133.333	1.68257e-11	659	49.1176	50.955	1.8374	83.3333	84.507	1.17371
660	48.9369	50.1804	1.24352	109.091	109.091	0	660	55.2859	57.05	1.76411	117.647	115.385	-2.26244	660	52.9236	54.0971	1.17354	127.66	125	-2.65957	660	47.0843	53.2514	6.16704	81.0811	82.1918	1.1107
661	47.4608	50.457	2.99626	109.091	111.111	2.0202	661	53.0752	54.4259	1.3507	122.449	122.449	0	661	56.2622	54.6936	-1.56865	130.435	130.435	-1.61151e-11	661	45.6012	49.5722	3.97096	83.3333	82.1918	-1.14155
662	48.5864	51.1208	2.53442	107.143	107.143	0	662	51.4651	53.4063	1.94123	122.449	122.449	1.42109e-11	662	54.0252	59.4298	5.40463	122.449	125	2.55102	662	43.9074	48.8351	4.9277	81.0811	82.1918	1.1107
663	47.8376	49.4088	1.57122	113.208	113.208	-1.21361e-11	663	50.1145	51.4599	1.34539	120	122.449	2.44898	663	52.1131	54.5091	2.39602	130.435	130.435	0	663	47.75	49.6587	1.90875	81.0811	78.9474	-2.13371
664	43.2129	46.8735	3.6606	109.091	109.091	1.12834e-11	664	49.5905	54.4492	4.85869	120	120	0	664	55.3633	55.5114	0.148077	127.66	125	-2.65957	664	45.2664	49.4489	4.18252	83.3333	84.507	1.17371
665	46.8192	47.2235	0.404255	109.091	109.091	0	665	50.3722	49.343	-1.02919	115.385	115.385	-1.26192e-11	665	55.0842	55.7339	0.649723	133.333	130.435	-2.89855	665	46.4173	48.2538	1.83641	83.3333	84.507	1.17371
666	48.7181	51.1569	2.43878	107.143	109.091	1.94805	666	48.5923	48.7937	0.20138	120	120	0	666	57.6155	60.3947	2.77924	133.333	136.364	3.0303	666	44.8059	50.3761	5.57025	81.0811	81.0811	0
667	50.0181	53.0441	3.02606	107.143	105.263	-1.8797	667	46.7663	50.3517	3.58542	122.449	122.449	1.42109e-11	667	54.9872	58.8562	3.86898	130.435	133.333	2.89855	667	44.4989	49.9236	5.42467	83.3333	81.0811	-2.25225
668	57.3617	56.1674	-1.19425	109.091	107.143	-1.94805	668	47.7951	51.0319	3.23679	117.647	120	2.35294	668	58.5485	59.0287	0.480213	133.333	133.333	0	668	44.1836	48.2408	4.05723	78.9474	80	1.05263
669	55.7469	59.8301	4.08317	105.263	107.143	1.8797	669	54.4857	52.1399	-2.34572	125	122.449	-2.55102	669	56.345	61.1305	4.7855	125	125	0	669	45.3415	49.7483	4.40686	81.0811	81.0811	0
670	53.7694	54.6111	0.84173	101.695	103.448	1.75336	670	48.0692	52.7302	4.66093	115.385	117.647	2.26244	670	56.7599	53.6928	-3.06712	125	125	0	670	45.0959	48.3095	3.21366	86.9565	88.2353	1.27877
671	57.6204	58.6003	0.97981	109.091	105.263	-3.82775	671	51.3648	52.741	1.3762	115.385	113.208	-2.17707	671	57.1427	67.74	10.5973	136.364	136.364	0	671	44.651	48.615	3.96401	90.9091	88.2353	-2.6738
672	54.2181	57.6636	3.44547	105.263	105.263	-2.10036e-11	672	47.2239	50.3562	3.13226	120	117.647	-2.35294	672	55.3685	57.942	2.57357	130.435	133.333	2.89855	672	46.4363	50.2871	3.85075	85.7143	86.9565	1.24224
673	53.9823	53.376	-0.606282	113.208	115.385	2.17707	673	43.7263	45.7519	2.02558	117.647	120	2.35294	673	57.3096	54.256	-3.05364	139.535	136.364	-3.17125	673	46.086	52.1409	6.05489	88.2353	86.9565	-1.27877
674	54.7505	56.9364	2.18594	105.263	103.448	-1.81488	674	46.9416	48.7045	1.76289	111.111	111.111	0	674	51.8142	52.6864	0.872218	130.435	130.435	-1.61151e-11	674	42.503	46.626	4.12302	88.2353	89.5522	1.31694
675	49.3654	50.6848	1.31943	109.091	111.111	2.0202	675	48.0342	48.3278	0.29363	120	120	0	675	50.2964	55.4895	5.19315	133.333	136.364	3.0303	675	43.2382	47.0282	3.78995	88.2353	86.9565	-1.27877
676	49.8227	54.7594	4.93673	115.385	117.647	2.26244	676	49.9781	51.4098	1.4317	120	117.647	-2.35294	676	55.523	55.7873	0.2643	130.435	127.66	-2.77521	676	46.6004	49.4403	2.83987	81.0811	83.3333	2.25225
677	52.2305	51.3969	-0.83356	115.385	117.647	2.26244	677	46.7516	48.738	1.98631	117.647	120	2.35294	677	53.238	53.7605	0.52252	133.333	133.333	0
678	51.04	55.6432	4.60314	109.091	109.091	-2.25526e-11	678	46.7378	49.4606	2.72283	120	120	0	678	55.7637	57.9235	2.15985	136.364	136.364	0
679	52.9561	52.3129	-0.643169	111.111	111.111	0	679	44.1878	45.6015	1.4137	120	120	0	679	55.3874	55.974	0.586589	136.364	133.333	-3.0303
680	53.5128	56.6246	3.11179	111.111	109.091	-2.0202	680	46.7257	48.0978	1.3721	117.647	117.647	0	680	55.2523	58.2392	2.98691	133.333	139.535	6.20155
681	53.7776	55.4179	1.64033	111.111	113.208	2.09644	681	56.2682	61.4263	5.15819	122.449	127.66	5.21059	681	55.0202	58.463	3.44287	136.364	133.333	-3.0303
682	52.0127	55.0169	3.00427	109.091	107.143	-1.94805	682	55.0696	58.2241	3.15451	122.449	127.66	5.21059	682	55.2684	55.3333	0.064958	136.364	136.364	0
683	54.9302	56.2428	1.31262	109.091	109.091	0	683	52.6856	54.2785	1.59295	122.449	122.449	0	683	56.0246	57.082	1.05734	133.333	133.333	0
684	54.8706	59.1876	4.31696	100	101.695	1.69492	684	47.5279	50.8114	3.28353	125	122.449	-2.55102	684	56.6661	60.4096	3.74352	133.333	133.333	1.68257e-11
685	54.4322	57.1837	2.7515	103.448	103.448	-2.02789e-11	685	55.2895	47.3657	-7.92383	125	125	-1.47935e-11	685	53.9917	51.6367	-2.35499	136.364	136.364	0
686	53.7943	57.2788	3.48441	107.143	105.263	-1.8797	686	50.8944	64.2303	13.3359	122.449	120	-2.44898	686	55.7288	61.6834	5.9546	133.333	133.333	0
687	48.572	53.0917	4.51977	101.695	101.695	-1.95968e-11	687	56.631	49.9962	-6.63479	122.449	125	2.55102	687	50.1599	54.2924	4.13243	133.333	133.333	0
688	51.1677	52.396	1.22835	107.143	107.143	0	688	51.5206	57.7122	6.19161	113.208	115.385	2.17707	688	54.1884	52.3814	-1.80691	133.333	133.333	-1.68257e-11
689	52.7927	56.5932	3.80045	103.448	105.263	1.81488	689	49.0198	49.6757	0.655927	115.385	115.385	1.26192e-11	689	56.9951	57.7407	0.745574	133.333	133.333	1.68257e-11
690	53.8037	55.5177	1.71392	107.143	105.263	-1.8797	690	47.2691	49.8376	2.56856	117.647	117.647	0	690	56.2318	61.32	5.08828	130.435	130.435	0
691	47.8367	52.7155	4.87882	105.263	107.143	1.8797	691	47.4561	49.0368	1.58074	122.449	120	-2.44898	691	54.7444	55.6076	0.863241	130.435	130.435	-1.61151e-11
692	52.3963	53.3009	0.904575	101.695	101.695	-1.95968e-11	692	48.9558	54.3146	5.35872	115.385	115.385	0	692	55.5462	57.2907	1.74457	122.449	125	2.55102
693	51.0185	52.4457	1.42722	113.208	111.111	-2.09644	693	47.5599	50.7866	3.22669	120	120	0	693	54.703	55.0186	0.315532	133.333	130.435	-2.89855
694	50.3785	57.536	7.15745	101.695	101.695	-1.95968e-11	694	51.5769	49.3157	-2.26123	120	120	0	694	52.1461	57.2898	5.14371	133.333	133.333	0
695	50.1163	50.5983	0.48199	111.111	111.111	2.34053e-11	695	49.5963	55.1366	5.54026	120	120	0	695	53.5703	54.3719	0.801581	130.435	133.333	2.89855
696	50.836	54.9246	4.08865	105.263	107.143	1.8797	696	48.707	50.9136	2.20661	122.449	122.449	0	696	52.3607	54.4486	2.08789	130.435	127.66	-2.77521
697	51.7687	53.4466	1.67795	109.091	109.091	2.25526e-11	697	48.5849	45.6372	-2.94769	122.449	122.449	0	697	58.1601	57.1908	-0.96931	133.333	133.333	0
698	52.7575	56.2166	3.45917	105.263	105.263	-2.10036e-11	698	51.4809	60.8449	9.36405	120	122.449	2.44898	698	55.3031	59.228	3.92494	130.435	130.435	1.61151e-11
699	55.059	57.4929	2.43386	109.091	109.091	2.25526e-11	699	49.5792	43.7668	-5.81246	122.449	125	2.55102	699	55.1469	57.9148	2.76793	127.66	130.435	2.77521
700	53.9704	56.5976	2.6272	101.695	103.448	1.75336	700	50.3247	57.1843	6.85955	115.385	113.208	-2.17707	700	57.6332	57.3316	-0.301656	133.333	133.333	-1.68257e-11
701	53.658	58.1635	4.50547	107.143	105.263	-1.8797	701	47.5609	46.6266	-0.934365	125	125	0	701	57.3334	52.1604	-5.17303	130.435	130.435	1.61151e-11
702	54.6297	56.0569	1.42715	103.448	105.263	1.81488	702	44.9158	48.9213	4.00549	122.449	120	-2.44898	702	57.0903	63.6978	6.60752	133.333	136.364	3.0303
703	55.3148	58.2755	2.96067	113.208	111.111	-2.09644	703	43.3922	47.4532	4.06098	115.385	117.647	2.26244	703	57.7264	58.3317	0.605256	133.333	136.364	3.0303
704	52.0464	55.489	3.44259	107.143	107.143	2.17568e-11	704	43.3708	46.1783	2.80752	117.647	117.647	0	704	51.3691	53.0074	1.63832	133.333	133.333	0
705	47.8844	50.0547	2.17038	107.143	107.143	2.17568e-11	705	51.5852	44.7359	-6.84933	120	120	0	705	57.7979	45.6069	-12.191	142.857	139.535	-3.32226
706	52.5698	53.8292	1.25945	103.448	103.448	-2.02789e-11	706	47.5365	56.7602	9.2237	120	120	0	706	54.3743	59.2984	4.92418	136.364	133.333	-3.0303
707	50.8713	54.207	3.33564	107.143	105.263	-1.8797	707	46.2098	49.9277	3.71787	117.647	120	2.35294	707	57.5909	69.2307	11.6398	136.364	139.535	3.17125
708	51.8795	53.8783	1.99885	107.143	109.091	1.94805	708	54.0218	51.1532	-2.86854	120	115.385	-4.61538	708	55.3872	49.9812	-5.40602	133.333	133.333	-1.68257e-11
709	51.302	55.8764	4.57445	107.143	107.143	2.17568e-11	709	51.4445	56.2846	4.8401	120	120	0	709	53.0879	50.7964	-2.29156	133.333	133.333	0
710	50.1189	53.5833	3.46446	105.263	105.263	-2.10036e-11	710	53.1166	53.3578	0.241198	120	120	0	710	58.1249	60.0333	1.90842	133.333	133.333	1.68257e-11
711	54.3797	56.6621	2.28238	107.143	105.263	-1.8797	711	49.6122	49.212	-0.40016	122.449	122.449	0	711	55.64	56.3535	0.713503	133.333	133.333	0
712	55.1838	55.887	0.703236	107.143	109.091	1.94805	712	53.5242	59.0544	5.53019	120	120	0	712	51.4878	55.4003	3.91253	133.333	133.333	0
713	55.4267	57.3673	1.94053	107.143	105.263	-1.8797	713	53.679	53.2251	-0.453903	125	122.449	-2.55102	713	52.7281	54.4493	1.72122	130.435	133.333	2.89855
714	53.0192	57.14	4.12075	101.695	103.448	1.75336	714	47.915	49.8716	1.95664	120	120	0	714	52.2124	47.7284	-4.48403	125	125	1.47935e-11
715	51.8281	55.2041	3.37602	107.143	105.263	-1.8797	715	52.8313	55.2662	2.43489	120	122.449	2.44898	715	51.7658	57.9272	6.16146	130.435	127.66	-2.77521
716	50.5272	51.9866	1.45946	107.143	109.091	1.94805	716	48.4258	51.355	2.92923	115.385	115.385	0	716	54.3228	55.2415	0.918781	130.435	130.435	1.61151e-11
717	44.9458	52.4694	7.52362	100	100	-1.89573e-11	717	48.1893	47.7352	-0.454089	125	122.449	-2.55102	717	50.3106	48.2707	-2.03995	133.333	136.364	3.0303
718	48.578	50.3324	1.75439	105.263	107.143	1.8797	718	50.2824	55.1553	4.87295	115.385	117.647	2.26244	718	55.5316	54.804	-0.72767	136.364	133.333	-3.0303
719	52.1189	54.1529	2.03403	107.143	105.263	-1.8797	719	46.9867	49.5091	2.52237	115.385	117.647	2.26244	719	53.6729	57.6481	3.97516	139.535	139.535	0
720	55.7822	59.4028	3.62062	109.091	109.091	2.25526e-11	720	53.0723	52.8213	-0.250947	115.385	113.208	-2.17707	720	48.7463	54.0451	5.29879	130.435	130.435	-1.61151e-11
721	58.5422	59.661	1.11881	107.143	105.263	-1.8797	721	53.0323	53.3644	0.33218	122.449	122.449	-1.42109e-11	721	54.6434	51.9999	-2.64346	133.333	133.333	0
722	58.8754	60.7319	1.85657	107.143	109.091	1.94805	722	51.1422	53.2365	2.09431	117.647	117.647	1.31166e-11	722	51.7344	55.4839	3.74952	127.66	127.66	1.54472e-11
723	55.797	58.7312	2.93414	109.091	109.091	-2.25526e-11	723	51.4921	53.5196	2.02751	117.647	117.647	0	723	51.8151	54.5861	2.77096	122.449	125	2.55102
724	56.1795	60.1877	4.00816	107.143	107.143	2.17568e-11	724	44.1304	47.62	3.48962	115.385	117.647	2.26244	724	54.4178	53.3004	-1.11738	127.66	127.66	0
725	52.0618	53.8722	1.8104	109.091	111.111	2.0202	725	47.3426	46.161	-1.18163	120	120	0	725	50.7285	53.0579	2.32943	127.66	125	-2.65957
726	50.0892	55.1265	5.03731	109.091	105.263	-3.82775	726	46.9872	50.7001	3.71285	115.385	113.208	-2.17707	726	53.7589	53.8449	0.0860641	127.66	130.435	2.77521
727	50.0871	51.6956	1.6085	103.448	105.263	1.81488	727	49.1709	48.3217	-0.849246	120	120	0	727	52.0129	55.8102	3.79734	133.333	130.435	-2.89855
728	52.8637	54.4993	1.6356	109.091	107.143	-1.94805	728	49.7402	51.1887	1.44842	122.449	122.449	1.42109e-11	728	53.0345	52.7113	-0.323191	136.364	136.364	0
729	50.7844	53.9218	3.13733	103.448	107.143	3.69458	729	53.221	55.7083	2.4873	125	125	0	729	52.4951	54.9165	2.42145	133.333	130.435	-2.89855
730	52.9644	56.5329	3.5685	105.263	103.448	-1.81488	730	48.7607	52.0559	3.29517	117.647	117.647	0	730	51.6195	51.404	-0.215489	130.435	136.364	5.92885
731	53.8267	56.3528	2.52609	105.263	105.263	-2.10036e-11	731	50.0543	48.4863	-1.56806	120	120	0	731	50.5719	53.8845	3.31254	127.66	125	-2.65957
732	55.2011	57.4004	2.19934	107.143	107.143	2.17568e-11	732	52.5841	55.0544	2.47024	120	117.647	-2.35294	732	49.2423	50.1464	0.904089	130.435	133.333	2.89855
733	57.5089	58.5	0.991145	105.263	107.143	1.8797	733	49.4428	51.1371	1.69432	117.647	120	2.35294	733	52.2811	54.2938	2.01266	125	127.66	2.65957
734	53.2887	57.3788	4.09014	109.091	107.143	-1.94805	734	49.4501	51.3174	1.86725	120	120	0	734	50.9921	50.5456	-0.44653	136.364	133.333	-3.0303
735	54.94	54.5519	-0.388113	109.091	107.143	-1.94805	735	51.7169	52.4607	0.743815	125	125	0	735	55.8813	59.2667	3.38541	127.66	127.66	0
736	52.7772	54.3087	1.53149	105.263	107.143	1.8797	736	53.4656	54.5796	1.11396	122.449	120	-2.44898	736	49.6895	42.6367	-7.05275	139.535	139.535	0
737	51.7756	58.5093	6.73368	105.263	103.448	-1.81488	737	58.3708	65.2754	6.90454	125	127.66	2.65957	737	55.588	63.1384	7.55044	133.333	136.364	3.0303
738	55.3074	56.7007	1.39326	107.143	109.091	1.94805	738	58.0466	62.4978	4.45118	125	127.66	2.65957	738	54.6444	53.5791	-1.0653	133.333	136.364	3.0303
739	57.1228	58.0239	0.901122	109.091	107.143	-1.94805	739	57.8725	57.4644	-0.408103	130.435	130.435	0	739	51.3612	57.796	6.43479	133.333	130.435	-2.89855
740	52.1061	55.9919	3.88588	109.091	111.111	2.0202	740	56.0317	58.5031	2.47138	125	127.66	2.65957	740	49.6718	52.2835	2.61179	136.364	136.364	0
741	53.66	58.9356	5.27559	115.385	113.208	-2.17707	741	57.1004	55.4616	-1.63875	127.66	127.66	-1.54472e-11	741	54.0131	52.135	-1.87807	130.435	130.435	0
742	54.6042	55.1809	0.576726	113.208	113.208	0	742	58.5122	59.8181	1.30588	127.66	127.66	0	742	50.3428	52.6193	2.27654	133.333	133.333	-1.68257e-11
743	54.4334	56.541	2.10756	109.091	109.091	2.25526e-11	743	57.1651	60.4823	3.31721	122.449	122.449	0	743	49.3875	56.5603	7.17274	130.435	130.435	1.61151e-11
744	59.1396	61.632	2.49242	115.385	115.385	0	744	52.6692	52.4222	-0.246965	122.449	122.449	0	744	55.0037	52.9337	-2.06997	130.435	133.333	2.89855
745	54.6879	59.1922	4.50427	107.143	107.143	-2.17568e-11	745	54.0906	54.8636	0.772966	127.66	125	-2.65957	745	51.9593	52.9125	0.953269	133.333	130.435	-2.89855
746	52.8036	54.726	1.92239	107.143	109.091	1.94805	746	52.5179	56.2941	3.77625	122.449	125	2.55102	746	54.1306	55.6738	1.54318	133.333	133.333	-1.68257e-11
747	54.1888	56.2388	2.04999	109.091	109.091	-2.25526e-11	747	54.2353	55.5127	1.27747	120	120	0	747	54.3479	56.5678	2.21991	127.66	127.66	1.54472e-11
748	54.7651	59.0285	4.26344	105.263	105.263	2.10036e-11	748	57.7034	56.5201	-1.18329	127.66	127.66	-3.08802e-11	748	51.1588	53.0773	1.91849	133.333	136.364	3.0303
749	53.1873	55.182	1.99475	103.448	103.448	-2.02789e-11	749	58.0302	60.5919	2.56176	125	125	0	749	50.065	54.4751	4.41011	125	122.449	-2.55102
750	54.1167	57.6202	3.50351	107.143	107.143	2.17568e-11	750	57.2181	56.8985	-0.319644	125	125	0	750	47.4363	51.7994	4.36304	127.66	127.66	-1.54472e-11
751	53.3425	56.6244	3.28192	111.111	109.091	-2.0202	751	57.2295	59.2581	2.0286	125	125	0	751	44.4866	47.0734	2.58677	125	127.66	2.65957
752	53.7022	56.4518	2.7496	105.263	105.263	2.10036e-11	752	53.7587	56.5397	2.78097	127.66	127.66	3.08802e-11	752	52.6132	50.3672	-2.24601	130.435	130.435	0
753	52.6744	55.5371	2.86266	105.263	105.263	-2.10036e-11	753	50.0195	51.6241	1.60453	130.435	130.435	-3.22302e-11	753	43.5656	48.7651	5.19949	127.66	125	-2.65957
754	49.391	53.1461	3.75507	103.448	105.263	1.81488	754	57.0165	58.8968	1.88031	125	122.449	-2.55102	754	48.6298	50.0994	1.46954	125	127.66	2.65957
755	53.9739	55.3901	1.41622	109.091	109.091	-2.25526e-11	755	50.7485	54.3489	3.60036	117.647	120	2.35294	755	45.7673	48.9509	3.1836	130.435	127.66	-2.77521
756	53.3498	55.3789	2.0291	109.091	109.091	2.25526e-11	756	54.707	54.0638	-0.64327	127.66	125	-2.65957	756	47.0591	50.1904	3.13135	122.449	125	2.55102
757	52.8273	57.033	4.20575	107.143	107.143	-2.17568e-11	757	55.0801	57.7735	2.69335	125	127.66	2.65957	757	48.1894	51.4355	3.24602	130.435	127.66	-2.77521
758	55.7251	55.6911	-0.0340339	111.111	111.111	0	758	54.4945	55.6313	1.13683	125	125	0	758	46.5605	47.5955	1.03504	136.364	136.364	0
759	56.3456	58.6982	2.35261	103.448	101.695	-1.75336	759	52.6181	55.6691	3.05099	122.449	122.449	0	759	41.5465	47.5999	6.05332	125	127.66	2.65957
760	51.7539	57.1787	5.42476	101.695	103.448	1.75336	760	53.261	53.8444	0.583321	120	120	0	760	45.6304	48.9809	3.3505	125	125	-1.47935e-11
761	55.0566	58.3378	3.28124	105.263	103.448	-1.81488	761	52.152	54.0455	1.89349	122.449	122.449	-2.84075e-11	761	49.5592	49.1014	-0.457784	125	125	1.47935e-11
762	55.4769	58.0414	2.5645	107.143	111.111	3.96825	762	52.7062	55.529	2.82279	120	120	0	762	49.0443	51.7281	2.68385	130.435	130.435	-1.61151e-11
763	58.3445	59.5839	1.23947	109.091	105.263	-3.82775	763	53.7729	54.8549	1.08206	122.449	122.449	0	763	53.3892	54.849	1.45976	130.435	127.66	-2.77521
764	52.5162	55.5404	3.02422	107.143	107.143	2.17568e-11	764	55.4647	56.0241	0.55934	125	125	0	764	52.7633	53.7217	0.958454	125	125	-1.47935e-11
765	47.9366	52.2583	4.32173	107.143	107.143	2.17568e-11	765	49.7862	52.8918	3.10561	136.364	136.364	-3.52145e-11	765	54.6683	55.2663	0.597989	130.435	130.435	1.61151e-11
766	47.3733	51.272	3.89869	109.091	109.091	-2.25526e-11	766	51.8006	50.8793	-0.921309	136.364	136.364	-3.52145e-11	766	53.7705	59.2588	5.48824	133.333	133.333	0
767	50.9862	53.0485	2.06233	105.263	105.263	2.10036e-11	767	52.7661	53.1211	0.354982	125	127.66	2.65957	767	50.6689	52.0408	1.37187	130.435	130.435	-1.61151e-11
768	46.6028	51.6863	5.0835	105.263	105.263	-2.10036e-11	768	51.5925	54.4801	2.88761	125	125	0	768	51.6626	50.001	-1.66159	136.364	136.364	0
769	49.3375	52.5166	3.17913	105.263	103.448	-1.81488	769	54.6335	55.4787	0.845271	125	125	2.96012e-11	769	53.1149	54.7281	1.61311	139.535	139.535	0
770	49.7266	52.051	2.32432	107.143	109.091	1.94805	770	53.5639	54.969	1.40514	122.449	122.449	0	770	46.4584	51.9484	5.49004	130.435	130.435	1.61151e-11
771	48.6269	55.0616	6.4347	98.3607	98.3607	0	771	54.9334	57.2154	2.28199	122.449	122.449	0	771	56.6554	47.3214	-9.33401	136.364	139.535	3.17125
772	49.6668	55.0106	5.34376	103.448	103.448	0	772	54.0463	56.554	2.50771	125	125	-2.96012e-11	772	51.1598	55.643	4.48316	146.341	150	3.65854
773	46.9621	52.2803	5.31821	105.263	105.263	2.10036e-11	773	51.2181	55.1826	3.96451	120	120	0	773	49.7036	51.0597	1.35615	146.341	150	3.65854
774	55.7274	56.2557	0.528278	105.263	105.263	-2.10036e-11	774	53.1733	53.8254	0.652075	122.449	122.449	0	774	54.9956	52.8942	-2.10138	142.857	139.535	-3.32226
775	53.5598	59.7895	6.22978	101.695	103.448	1.75336	775	53.0145	55.1621	2.14764	122.449	122.449	0	775	53.0492	54.1555	1.1063	146.341	146.341	-2.02931e-11
776	52.6482	57.3632	4.71505	105.263	103.448	-1.81488	776	53.6929	56.0745	2.38155	117.647	117.647	0	776	55.9553	51.8657	-4.08959	139.535	142.857	3.32226
777	54.7747	58.1952	3.4205	101.695	101.695	0	777	54.8699	56.4889	1.61901	122.449	122.449	0	777	56.9954	57.9858	0.990389	139.535	136.364	-3.17125
778	51.7474	56.4723	4.72487	105.263	105.263	2.10036e-11	778	55.0958	56.1291	1.03329	120	120	0	778	55.7381	56.698	0.959823	136.364	142.857	6.49351
779	54.4435	57.0074	2.56386	109.091	109.091	-2.25526e-11	779	54.5571	59.658	5.10089	122.449	122.449	0	779	54.1922	52.6992	-1.49301	146.341	142.857	-3.48432
780	54.1536	57.2385	3.08488	105.263	107.143	1.8797	780	53.9462	56.1399	2.19371	122.449	122.449	0	780	52.3787	52.7211	0.342434	130.435	133.333	2.89855
781	52.1614	56.375	4.21368	107.143	105.263	-1.8797	781	54.1571	55.3791	1.22194	120	120	0	781	58.1918	60.1571	1.96533	142.857	136.364	-6.49351
782	51.9784	55.7623	3.7839	107.143	105.263	-1.8797	782	52.5569	56.4693	3.91244	122.449	122.449	0	782	57.1386	56.0049	-1.13374	133.333	136.364	3.0303
783	54.1678	55.3789	1.21112	111.111	113.208	2.09644	783	50.0032	54.0109	4.0077	122.449	122.449	0	783	56.0994	55.8406	-0.258758	139.535	136.364	-3.17125
784	57.1362	58.1558	1.01957	105.263	103.448	-1.81488	784	51.6037	52.881	1.27726	120	122.449	2.44898	784	54.0475	54.7321	0.684611	139.535	142.857	3.32226
785	54.7797	58.8493	4.06962	101.695	103.448	1.75336	785	51.5367	53.4687	1.932	117.647	115.385	-2.26244	785	52.895	52.4407	-0.454241	142.857	142.857	0
786	54.574	56.6114	2.03743	103.448	103.448	2.02789e-11	786	51.8096	55.9705	4.1609	117.647	120	2.35294	786	53.6417	52.5499	-1.09173	139.535	139.535	-1.84457e-11
787	52.7328	57.8397	5.10688	107.143	107.143	-2.17568e-11	787	53.2474	54.3783	1.13098	120	117.647	-2.35294	787	53.7354	54.5669	0.831578	142.857	142.857	0
788	52.884	56.3339	3.44991	113.208	111.111	-2.09644	788	54.6344	56.2824	1.64802	120	120	0	788	52.0048	51.7574	-0.247446	136.364	133.333	-3.0303
789	54.0812	56.279	2.19783	107.143	109.091	1.94805	789	54.7111	58.8604	4.1493	115.385	117.647	2.26244	789	56.5336	56.333	-0.200588	139.535	139.535	0
790	53.5497	56.3529	2.80324	107.143	107.143	0	790	54.4481	55.8625	1.41442	122.449	122.449	0	790	52.8285	53.1063	0.277838	139.535	139.535	1.84457e-11
791	52.8571	56.9872	4.13007	105.263	105.263	0	791	52.9473	55.9755	3.02817	120	115.385	-4.61538	791	53.8509	50.5404	-3.31051	139.535	142.857	3.32226
792	54.2238	57.9782	3.75443	107.143	107.143	2.17568e-11	792	55.6521	57.2362	1.58411	117.647	122.449	4.80192	792	52.1141	52.7003	0.586185	142.857	142.857	0
793	50.759	56.6958	5.93681	113.208	113.208	-2.42864e-11	793	52.1251	56.6972	4.57206	127.66	127.66	3.08802e-11	793	50.2739	49.3	-0.973911	136.364	139.535	3.17125
794	52.0949	52.9038	0.808858	113.208	113.208	-2.42864e-11	794	50.9575	52.6726	1.71518	127.66	127.66	3.08802e-11	794	54.7944	52.9291	-1.86526	142.857	139.535	-3.32226
795	51.8745	55.5731	3.69865	111.111	111.111	0	795	52.2954	51.817	-0.478372	125	125	0	795	50.2645	52.4522	2.18778	136.364	136.364	0
796	50.098	53.4172	3.3192	111.111	113.208	2.09644	796	54.623	55.3723	0.749267	122.449	122.449	0	796	51.0176	51.1	0.0824185	139.535	136.364	-3.17125
797	51.2558	56.6594	5.40365	107.143	103.448	-3.69458	797	54.8402	55.7604	0.920132	125	125	-2.96012e-11	797	50.7095	50.9946	0.285105	136.364	139.535	3.17125
798	55.0593	55.6221	0.562808	111.111	111.111	0	798	58.1103	59.6733	1.56294	125	125	0	798	51.1515	51.728	0.576408	139.535	139.535	0
799	52.5891	55.8582	3.26917	107.143	109.091	1.94805	799	60.1428	62.4477	2.30485	122.449	122.449	0	799	43.9043	46.7391	2.83478	146.341	142.857	-3.48432
800	55.5931	57.4164	1.82324	109.091	107.143	-1.94805	800	56.1432	60.2504	4.10725	125	125	0	800	52.5894	56.566	3.97658	139.535	142.857	3.32226
801	51.119	58.8478	7.72876	109.091	111.111	2.0202	801	57.6612	58.4848	0.823574	127.66	127.66	3.08802e-11	801	52.4602	54.7832	2.32303	139.535	142.857	3.32226
802	50.959	53.2496	2.29064	105.263	107.143	1.8797	802	57.0988	57.6577	0.558946	120	120	0	802	51.2417	52.0835	0.841735	139.535	136.364	-3.17125
803	54.0529	54.6708	0.617895	107.143	105.263	-1.8797	803	56.1418	57.7884	1.64658	125	122.449	-2.55102	803	51.9153	52.5917	0.676428	136.364	139.535	3.17125
804	51.8673	57.0122	5.14492	105.263	105.263	-2.10036e-11	804	57.5407	59.9546	2.41392	120	122.449	2.44898	804	51.7316	51.4397	-0.291941	139.535	136.364	-3.17125
805	50.1525	52.8482	2.6958	109.091	109.091	2.25526e-11	805	52.4339	57.2483	4.81445	125	125	-2.96012e-11	805	54.2962	57.3706	3.07436	133.333	133.333	0
806	49.23	54.0784	4.84836	109.091	107.143	-1.94805	806	57.1223	54.8841	-2.23817	122.449	125	2.55102	806	54.2554	53.5981	-0.657257	136.364	139.535	3.17125
807	51.6951	52.6291	0.934015	107.143	111.111	3.96825	807	57.2549	59.4569	2.20207	122.449	122.449	0	807	54.561	54.5182	-0.042749	133.333	136.364	3.0303
808	52.6514	55.7006	3.04925	111.111	109.091	-2.0202	808	56.0339	60.1041	4.07021	125	122.449	-2.55102	808	52.0454	52.4181	0.372651	142.857	139.535	-3.32226
809	51.1986	55.1664	3.96781	109.091	109.091	0	809	54.4211	55.6459	1.22472	122.449	122.449	0	809	56.9357	60.6232	3.68743	139.535	136.364	-3.17125
810	51.1093	55.3902	4.28092	105.263	105.263	2.10036e-11	810	55.8228	59.0171	3.19431	125	125	0	810	55.7241	54.2596	-1.46448	136.364	139.535	3.17125
811	51.5642	53.9227	2.35849	107.143	107.143	-2.17568e-11	811	53.1734	58.6044	5.43106	117.647	117.647	0	811	56.9107	58.178	1.26728	142.857	139.535	-3.32226
812	52.8366	56.9973	4.16074	109.091	107.143	-1.94805	812	53.7943	56.0207	2.22646	120	122.449	2.44898	812	57.8486	58.4729	0.624296	139.535	139.535	0
813	51.0131	54.8842	3.87102	107.143	109.091	1.94805	813	51.6688	56.0891	4.42035	122.449	122.449	2.84075e-11	813	58.8619	56.2745	-2.58734	139.535	139.535	0
814	50.8116	52.8195	2.00787	103.448	105.263	1.81488	814	56.7223	58.5003	1.77797	117.647	115.385	-2.26244	814	58.6242	60.4013	1.77702	142.857	142.857	-1.93552e-11
815	51.7069	55.3116	3.60463	103.448	101.695	-1.75336	815	54.0274	55.5287	1.50122	115.385	117.647	2.26244	815	57.2792	57.5074	0.228178	139.535	142.857	3.32226
816	54.9586	60.2189	5.26033	103.448	103.448	-2.02789e-11	816	54.6939	56.376	1.68206	122.449	120	-2.44898	816	56.0719	58.3267	2.25485	146.341	142.857	-3.48432
817	53.5003	56.3991	2.89877	107.143	109.091	1.94805	817	54.7327	57.2902	2.55749	122.449	122.449	0	817	53.4419	54.6709	1.22896	139.535	139.535	0
818	54.3938	57.5028	3.10904	103.448	103.448	-2.02789e-11	818	56.2338	58.7358	2.50203	127.66	130.435	2.77521	818	53.8244	53.4032	-0.421219	136.364	139.535	3.17125
819	55.4123	60.4975	5.08523	105.263	103.448	-1.81488	819	56.0304	57.9731	1.94274	117.647	117.647	0	819	55.124	55.5249	0.400839	142.857	139.535	-3.32226
820	53.8096	58.4643	4.6547	101.695	101.695	0	820	60.5334	61.6081	1.07476	125	120	-5	820	54.026	55.2692	1.2432	142.857	142.857	3.86819e-11
821	56.9687	59.831	2.86237	111.111	111.111	0	821	55.0059	57.8836	2.87776	125	127.66	2.65957	821	55.8721	55.2069	-0.665177	139.535	139.535	-3.68914e-11
822	51.1617	56.8859	5.72424	111.111	109.091	-2.0202	822	56.47	61.4372	4.96715	125	127.66	2.65957	822	55.2104	54.4841	-0.726339	139.535	139.535	0
823	50.2243	53.9711	3.74684	111.111	109.091	-2.0202	823	57.7472	57.1628	-0.584329	125	122.449	-2.55102	823	56.3198	57.9413	1.62148	142.857	142.857	0
824	49.9552	53.2676	3.31241	109.091	109.091	2.25526e-11	824	57.6249	57.4493	-0.175614	122.449	125	2.55102	824	50.999	52.3333	1.3343	139.535	142.857	3.32226
825	50.6884	53.6141	2.92571	109.091	107.143	-1.94805	825	58.0193	60.0712	2.05183	127.66	127.66	-3.08802e-11	825	52.3132	53.2898	0.976566	142.857	139.535	-3.32226
826	51.7193	55.2586	3.53932	107.143	109.091	1.94805	826	57.1739	59.0514	1.87747	117.647	117.647	2.6219e-11	826	59.3766	55.9431	-3.43344	136.364	139.535	3.17125
827	53.4177	57.245	3.82727	103.448	105.263	1.81488	827	54.984	54.6525	-0.331491	127.66	127.66	-3.08802e-11	827	57.5534	59.5121	1.95868	142.857	139.535	-3.32226
828	52.9838	56.1371	3.1533	109.091	107.143	-1.94805	828	58.1238	60.0791	1.9553	120	122.449	2.44898	828	54.634	57.1507	2.51675	142.857	142.857	0
829	57.9179	59.6284	1.71051	109.091	107.143	-1.94805	829	58.4149	60.844	2.42903	122.449	120	-2.44898	829	53.2016	56.9978	3.7962	142.857	142.857	0
830	56.5897	59.1786	2.58893	109.091	111.111	2.0202	830	56.5425	56.9305	0.387962	125	127.66	2.65957	830	51.2807	49.2827	-1.99803	139.535	142.857	3.32226
831	51.3162	57.9662	6.64999	109.091	109.091	2.25526e-11	831	55.7767	60.1123	4.33554	120	117.647	-2.35294	831	51.5982	52.3024	0.70421	146.341	142.857	-3.48432
832	53.9566	53.7026	-0.254051	107.143	107.143	-2.17568e-11	832	56.1599	59.7673	3.60737	125	125	0	832	50.3237	53.7748	3.45111	133.333	133.333	0
							833	56.566	57.5682	1.00217	122.449	122.449	2.84075e-11	833	53.6688	51.9102	-1.75866	139.535	142.857	3.32226
							834	55.9603	58.3837	2.42347	120	120	0	834	49.9489	50.2188	0.269958	139.535	139.535	3.68914e-11
							835	55.3517	56.6447	1.29305	122.449	122.449	0	835	50.675	51.8472	1.17219	136.364	133.333	-3.0303
							836	55.1397	56.8514	1.71176	125	125	0	836	51.281	52.8903	1.60928	136.364	139.535	3.17125
							837	55.858	57.9982	2.14021	122.449	122.449	-2.84075e-11	837	51.9913	51.0848	-0.906497	142.857	142.857	-3.86819e-11
							838	58.2132	59.643	1.42976	120	120	0	838	54.7713	57.3361	2.56476	133.333	130.435	-2.89855
							839	56.7177	58.9571	2.23936	122.449	122.449	0	839	53.1346	52.9113	-0.223225	136.364	139.535	3.17125
							840	59.6684	61.2694	1.60098	120	120	0	840	54.6409	54.3612	-0.279747	139.535	139.535	3.68914e-11
							841	54.4808	57.4895	3.00877	125	125	0	841	49.4519	50.9363	1.48442	133.333	133.333	-3.36797e-11
							842	53.4962	57.0072	3.51106	122.449	122.449	0	842	53.4148	54.1406	0.725822	133.333	133.333	3.36797e-11
							843	57.7054	56.5536	-1.1518	115.385	120	4.61538	843	52.2084	52.6002	0.391835	136.364	136.364	-3.52145e-11
							844	58.3867	61.2902	2.90348	117.647	115.385	-2.26244	844	55.216	55.4887	0.272636	142.857	142.857	3.86819e-11
							845	55.92	58.9678	3.04786	117.647	117.647	0	845	52.9998	56.3936	3.39377	127.66	127.66	-3.08802e-11
							846	57.35	59.0508	1.70079	117.647	115.385	-2.26244	846	53.676	53.8833	0.207291	136.364	136.364	0
							847	56.8383	59.0102	2.17186	117.647	120	2.35294	847	53.5605	53	-0.560515	136.364	136.364	0
							848	58.6796	58.8973	0.217727	130.435	127.66	-2.77521	848	54.9696	54.7242	-0.245382	136.364	136.364	0
							849	52.8407	55.0704	2.22973	133.333	133.333	3.36797e-11	849	50.5873	54.4423	3.85505	136.364	136.364	3.52145e-11
							850	56.8786	57.176	0.297403	133.333	133.333	3.36797e-11	850	54.6466	54.0824	-0.564217	139.535	136.364	-3.17125
							851	54.7138	57.0127	2.2989	130.435	130.435	-3.22302e-11	851	54.1704	54.7453	0.574895	139.535	139.535	0
							852	56.5689	58.4045	1.83553	130.435	127.66	-2.77521	852	53.8225	54.386	0.563477	139.535	139.535	0
							853	58.9198	59.8313	0.911526	125	125	0	853	49.7044	52.1487	2.44425	136.364	139.535	3.17125
							854	55.6433	58.7526	3.10928	125	127.66	2.65957	854	55.9507	53.35	-2.60077	139.535	136.364	-3.17125
							855	56.6235	56.7536	0.130132	130.435	130.435	-3.22302e-11	855	57.937	56.7173	-1.21973	142.857	146.341	3.48432
							856	54.5048	56.8883	2.38352	127.66	127.66	0	856	53.7573	55.9954	2.23815	139.535	142.857	3.32226
							857	54.869	55.2393	0.370259	127.66	127.66	0	857	51.4587	53.543	2.08429	139.535	142.857	3.32226
							858	54.8	55.2417	0.44169	127.66	127.66	3.08802e-11	858	52.2027	50.9399	-1.26276	142.857	139.535	-3.32226
							859	56.0756	58.9591	2.88355	127.66	125	-2.65957	859	56.2439	57.2277	0.983822	136.364	139.535	3.17125
							860	55.4829	56.9574	1.47449	127.66	130.435	2.77521	860	54.9822	56.2443	1.26209	142.857	139.535	-3.32226
							861	53.2482	56.6689	3.42064	125	125	0	861	52.5817	55.2526	2.67084	139.535	139.535	3.68914e-11
							862	57.2575	57.1009	-0.156585	125	125	0	862	55.5778	55.7731	0.195363	136.364	139.535	3.17125
							863	56.9462	56.582	-0.364195	120	120	0	863	56.9171	57.1854	0.268275	139.535	136.364	-3.17125
							864	57.2007	63.7701	6.56941	125	125	2.96012e-11	864	52.6668	52.8796	0.212839	133.333	136.364	3.0303
							865	57.3124	57.5183	0.205939	122.449	122.449	0	865	51.9363	54.5925	2.65613	136.364	136.364	3.52145e-11
							866	58.16	57.5436	-0.616467	125	125	-2.96012e-11	866	53.3287	54.2521	0.923415	136.364	133.333	-3.0303
							867	57.4997	60.0643	2.56463	122.449	125	2.55102	867	55.9685	56.6951	0.726657	133.333	133.333	0
							868	57.0037	59.4351	2.43137	125	122.449	-2.55102	868	52.3133	53.7587	1.44545	136.364	139.535	3.17125
							869	56.0389	56.8806	0.841752	125	125	0	869	51.6211	54.1631	2.54199	139.535	136.364	-3.17125
							870	56.5914	58.7073	2.11591	125	125	0	870	51.0987	53.4834	2.38473	133.333	136.364	3.0303
							871	57.7289	59.1574	1.42851	125	125	2.96012e-11	871	54.3248	53.1088	-1.21601	139.535	139.535	0
							872	54.1364	58.3925	4.25609	120	120	0	872	53.8353	54.5882	0.752875	136.364	133.333	-3.0303
							873	55.325	55.7525	0.427525	130.435	133.333	2.89855	873	53.6488	56.7531	3.10438	133.333	133.333	0
							874	57.1262	58.9592	1.83296	122.449	120	-2.44898	874	56.6044	56.5046	-0.0998349	133.333	136.364	3.0303
							875	59.981	62.4823	2.50138	122.449	122.449	0	875	54.7604	56.0245	1.26408	133.333	130.435	-2.89855
							876	59.2825	61.0414	1.75894	133.333	133.333	0	876	56.9639	57.8209	0.85697	133.333	136.364	3.0303
							877	56.419	60.9691	4.55014	125	130.435	5.43478	877	53.6114	55.475	1.86363	142.857	139.535	-3.32226
							878	55.2128	55.4232	0.210372	125	130.435	5.43478	878	50.4418	51.7244	1.28255	136.364	139.535	3.17125
							879	57.6712	57.9211	0.249895	130.435	127.66	-2.77521	879	56.1016	56.0496	-0.0519645	139.535	136.364	-3.17125
							880	57.3715	59.1207	1.74928	127.66	127.66	0	880	57.7503	57.2137	-0.536616	139.535	142.857	3.32226
							881	56.5451	56.8845	0.339438	127.66	127.66	0	881	58.6301	59.2976	0.667511	139.535	139.535	-3.68914e-11
							882	56.107	56.4783	0.371365	130.435	130.435	3.22302e-11	882	58.1938	58.8025	0.608681	139.535	139.535	3.68914e-11
							883	58.7464	61.9429	3.19641	125	122.449	-2.55102	883	59.3298	62.1032	2.77344	142.857	139.535	-3.32226
							884	57.2131	60.532	3.31892	125	125	-2.96012e-11	884	54.9414	59.2952	4.35386	136.364	136.364	0
							885	57.3444	58.7479	1.4035	122.449	127.66	5.21059	885	54.9204	58.0695	3.14906	136.364	136.364	0
							886	55.7795	57.4317	1.65224	125	122.449	-2.55102	886	56.0237	54.2156	-1.80814	136.364	139.535	3.17125
							887	55.8413	56.9948	1.15356	122.449	122.449	0	887	54.1192	54.5494	0.430262	133.333	133.333	0
							888	52.7695	54.1273	1.35774	122.449	125	2.55102	888	54.0745	55.4273	1.35279	139.535	139.535	0
							889	55.0858	55.3443	0.258503	127.66	127.66	3.08802e-11	889	58.3443	58.3919	0.0475707	136.364	136.364	0
							890	51.8478	55.2668	3.41907	122.449	120	-2.44898	890	55.3006	58.0507	2.75007	136.364	133.333	-3.0303
							891	53.5739	55.1969	1.62302	125	127.66	2.65957	891	53.2543	55.8591	2.6048	136.364	136.364	-3.52145e-11
							892	55.4724	54.498	-0.974421	122.449	122.449	0	892	56.68	55.2848	-1.39522	139.535	142.857	3.32226
							893	54.7908	57.0819	2.29108	122.449	120	-2.44898	893	58.6727	59.2033	0.530587	136.364	136.364	0
							894	57.9797	57.9518	-0.0278818	120	120	0	894	55.1255	57.7961	2.6706	136.364	136.364	3.52145e-11
							895	54.1751	57.7745	3.59935	122.449	122.449	0	895	55.1844	56.1267	0.942322	139.535	136.364	-3.17125
							896	54.0071	54.6813	0.674184	125	127.66	2.65957	896	54.2677	54.4247	0.157024	133.333	136.364	3.0303
							897	57.405	57.085	-0.319937	122.449	122.449	0	897	53.4835	54.3094	0.825896	142.857	142.857	-3.86819e-11
							898	55.9884	58.8345	2.84616	117.647	117.647	0	898	53.1784	54.9143	1.73586	133.333	133.333	3.36797e-11
							899	53.5735	56.1498	2.57627	122.449	120	-2.44898	899	54.7981	55.3736	0.575497	136.364	136.364	-3.52145e-11
							900	58.6432	59.4669	0.823613	125	122.449	-2.55102	900	54.2152	54.0462	-0.169036	139.535	136.364	-3.17125
							901	57.5465	60.4705	2.92394	120	122.449	2.44898	901	55.9708	57.4218	1.45098	133.333	136.364	3.0303
							902	56.7072	58.5762	1.86896	122.449	122.449	2.84075e-11	902	55.4676	55.2915	-0.176079	142.857	142.857	0
							903	54.5675	57.5862	3.01863	120	120	0	903	54.0283	55.2584	1.23015	136.364	136.364	0
							904	58.3466	59.9515	1.60492	125	125	0	904	55.2657	56.9231	1.65738	139.535	139.535	0
							905	54.9817	59.5211	4.53946	122.449	122.449	0	905	54.2743	56.0585	1.7842	139.535	136.364	-3.17125
							906	51.66	54.7438	3.08379	122.449	122.449	0	906	52.9229	51.8657	-1.05717	136.364	139.535	3.17125
							907	53.2165	53.3111	0.0946468	127.66	127.66	0	907	52.5449	53.3944	0.849459	133.333	133.333	0
							908	53.3979	54.3036	0.905675	122.449	122.449	0	908	50.9505	53.5365	2.58606	142.857	139.535	-3.32226
							909	53.9839	57.2045	3.22056	120	120	0	909	45.5031	48.1663	2.66321	136.364	139.535	3.17125
							910	53.0918	56.1588	3.06699	122.449	122.449	0	910	50.6464	48.5715	-2.07487	139.535	142.857	3.32226
							911	52.1845	53.2788	1.09429	122.449	122.449	0	911	53.2595	53.2852	0.025732	136.364	133.333	-3.0303
							912	52.6096	54.3669	1.75725	117.647	120	2.35294	912	48.8497	52.1304	3.28066	142.857	139.535	-3.32226
							913	54.4093	56.6563	2.24696	120	117.647	-2.35294	913	50.7117	50.7049	-0.00681521	142.857	139.535	-3.32226
							914	56.2005	58.3292	2.12876	115.385	115.385	0	914	56.2729	56.06	-0.212887	139.535	142.857	3.32226
							915	50.4121	55.2194	4.8073	115.385	117.647	2.26244	915	53.861	55.1466	1.28554	146.341	142.857	-3.48432
							916	54.9563	54.5083	-0.448072	122.449	122.449	0	916	56.7071	56.8843	0.17719	139.535	139.535	0
														917	57.0141	56.3237	-0.690465	139.535	142.857	3.32226
														918	57.876	59.0868	1.21087	142.857	139.535	-3.32226
														919	53.0118	56.9681	3.95633	133.333	133.333	-3.36797e-11
														920	53.1445	54.1376	0.993136	139.535	142.857	3.32226
														921	51.4129	52.1016	0.688684	139.535	136.364	-3.17125
														922	51.9295	52.7916	0.862073	130.435	133.333	2.89855
														923	54.9707	55.3249	0.354186	139.535	136.364	-3.17125
														924	52.0719	54.2987	2.22681	139.535	142.857	3.32226
														925	49.8483	50.9875	1.13917	133.333	133.333	-3.36797e-11
														926	54.9274	53.2785	-1.64896	139.535	139.535	3.68914e-11
														927	55.5117	58.3419	2.83016	133.333	133.333	-3.36797e-11
														928	58.4558	58.8799	0.42412	139.535	136.364	-3.17125
														929	52.7778	55.6124	2.83462	133.333	136.364	3.0303
														930	48.6945	48.92	0.225563	139.535	139.535	3.68914e-11
														931	52.9376	52.1076	-0.830026	146.341	142.857	-3.48432
														932	54.1702	54.3769	0.206639	133.333	133.333	3.36797e-11
														933	53.2034	51.4686	-1.73477	139.535	142.857	3.32226
														934	54.2048	57.729	3.52422	136.364	136.364	3.52145e-11
														935	52.2445	53.2054	0.960837	136.364	136.364	-3.52145e-11
														936	56.1699	54.7732	-1.39667	133.333	133.333	3.36797e-11
														937	58.8755	58.925	0.0494868	142.857	139.535	-3.32226
														938	55.6588	57.9877	2.32888	133.333	136.364	3.0303
														939	58.4117	59.1343	0.722575	142.857	142.857	-3.86819e-11
														940	55.0308	60.5928	5.56199	136.364	139.535	3.17125
														941	53.8247	55.1471	1.32239	136.364	139.535	3.17125
														942	52.4464	52.5297	0.083271	136.364	136.364	3.52145e-11
														943	53.3226	52.6599	-0.662645	133.333	133.333	-3.36797e-11
														944	54.5784	54.2301	-0.348362	139.535	139.535	3.68914e-11
														945	53.6696	53.9874	0.317751	139.535	139.535	-3.68914e-11
														946	53.3417	54.3514	1.00968	142.857	139.535	-3.32226
														947	49.0601	50.9603	1.90021	139.535	142.857	3.32226
														948	55.5769	52.6499	-2.92699	139.535	139.535	0
														949	56.7339	58.2489	1.51493	136.364	136.364	3.52145e-11
														950	58.419	61.1637	2.7447	136.364	133.333	-3.0303
														951	53.3191	55.1316	1.81242	133.333	136.364	3.0303
														952	54.3759	55.0727	0.696739	136.364	136.364	0
														953	54.1559	53.7402	-0.415652	136.364	136.364	0
														954	53.3515	53.8065	0.454964	139.535	136.364	-3.17125
														955	53.1164	53.4772	0.360726	133.333	136.364	3.0303
														956	54.7686	54.2994	-0.469244	133.333	136.364	3.0303
														957	50.3305	52.1372	1.80667	136.364	133.333	-3.0303
														958	50.9698	51.9429	0.973127	133.333	133.333	3.36797e-11
														959	50.8308	52.9261	2.09533	136.364	136.364	-3.52145e-11
														960	51.3707	48.9677	-2.40302	130.435	133.333	2.89855
														961	50.4386	53.5143	3.07574	139.535	136.364	-3.17125
														962	50.2327	50.6964	0.463692	136.364	136.364	0
														963	50.2273	49.5249	-0.702417	133.333	133.333	0
														964	53.7036	53.7467	0.0431231	142.857	142.857	0
														965	55.9528	55.7064	-0.246427	136.364	133.333	-3.0303
														966	53.4587	54.7562	1.29752	136.364	136.364	0
														967	49.9942	51.0248	1.03058	139.535	139.535	0
														968	51.6459	47.4756	-4.1703	142.857	146.341	3.48432
														969	50.3824	54.5104	4.12803	139.535	139.535	3.68914e-11
														970	45.9711	48.259	2.28781	139.535	139.535	3.68914e-11
														971	45.1954	46.7488	1.55336	139.535	139.535	-3.68914e-11
														972	48.6721	48.2556	-0.416428	139.535	139.535	3.68914e-11
														973	47.5515	49.732	2.18059	136.364	136.364	-3.52145e-11
														974	50.6622	49.1846	-1.47756	139.535	139.535	3.68914e-11
														975	51.9671	53.4718	1.50464	139.535	139.535	-3.68914e-11
														976	54.8285	54.4027	-0.425854	139.535	139.535	3.68914e-11
														977	56.0397	56.8881	0.848468	136.364	133.333	-3.0303
														978	56.4988	57.2231	0.724249	136.364	139.535	3.17125
														979	54.5219	55.4712	0.949265	136.364	136.364	-3.52145e-11
														980	53.2022	55.504	2.3018	136.364	136.364	3.52145e-11
														981	54.1645	53.654	-0.510465	139.535	136.364	-3.17125
														982	52.7094	53.8665	1.15712	136.364	139.535	3.17125
														983	53.6959	54.4632	0.767296	139.535	136.364	-3.17125
														984	54.0687	53.1197	-0.948984	136.364	136.364	3.52145e-11
														985	51.1926	52.7215	1.52892	136.364	139.535	3.17125
														986	53.6976	53.2235	-0.474087	136.364	136.364	3.52145e-11
														987	56.6578	57.571	0.913194	139.535	139.535	-3.68914e-11
														988	55.2109	56.3333	1.12236	133.333	133.333	3.36797e-11
														989	56.1844	56.2855	0.101076	133.333	130.435	-2.89855
														990	53.833	54.0358	0.202785	133.333	136.364	3.0303
														991	54.3674	53.6561	-0.711369	136.364	136.364	-3.52145e-11
														992	53.7275	55.1183	1.39082	133.333	133.333	0
														993	55.1043	55.0731	-0.0312091	136.364	136.364	0
														994	56.9442	57.6999	0.755644	136.364	133.333	-3.0303
														995	57.5389	59.181	1.64209	136.364	136.364	0
														996	52.4913	54.341	1.84968	139.535	142.857	3.32226
														997	54.2308	59.7173	5.48644	139.535	142.857	3.32226
														998	54.0743	54.3827	0.308359	139.535	142.857	3.32226
														999	52.5912	51.9345	-0.656678	139.535	139.535	-3.68914e-11
														1000	57.1448	57.1219	-0.0229522	139.535	139.535	3.68914e-11

## Sheet: Couple 2
CC Number	Depth GS	Depth Est	Depth error	Rate GS	Rate Est	Rate error	CC Number	Depth GS	Depth Est	Depth error	Rate GS	Rate Est	Rate error	CC Number	Depth GS	Depth Est	Depth error	Rate GS	Rate Est	Rate error	CC Number	Depth GS	Depth Est	Depth error	Rate GS	Rate Est	Rate error
1	57.5669	60.1956	2.62865	100	100	2.98428e-13	1	52.9257	55.5535	2.62781	120	117.647	-2.35294	1	59.2636	60.3428	1.0792	139.535	136.364	-3.17125	1	59.5707	65.8156	6.24488	81.0811	82.1918	1.1107
2	55.4606	60.593	5.13247	100	100	2.98428e-13	2	53.9678	55.9667	1.99894	120	117.647	-2.35294	2	59.5851	62.5792	2.9941	139.535	136.364	-3.17125	2	57.6442	66.1231	8.47896	81.0811	82.1918	1.1107
3	55.2499	60.0544	4.80456	95.2381	95.2381	-2.70006e-13	3	53.1315	55.8938	2.76236	122.449	122.449	0	3	58.7085	59.7334	1.02493	139.535	142.857	3.32226	3	59.5546	64.1782	4.6236	81.0811	81.0811	0
4	52.9787	57.6286	4.64992	98.3607	98.3607	2.98428e-13	4	52.7562	55.2232	2.46701	122.449	125	2.55102	4	60.1074	61.4375	1.33011	139.535	136.364	-3.17125	4	59.5109	67.5542	8.04331	80	80	0
5	51.8854	57.8215	5.9361	98.3607	98.3607	0	5	53.1686	55.513	2.34442	122.449	120	-2.44898	5	59.5589	64.0384	4.47955	142.857	142.857	0	5	59.7011	65.1875	5.48644	77.9221	77.9221	0
6	49.6406	53.4793	3.83869	96.7742	96.7742	-2.70006e-13	6	52.8255	53.5819	0.756428	122.449	125	2.55102	6	60.2688	57.8675	-2.40136	146.341	146.341	0	6	58.4465	66.4138	7.96734	77.9221	77.9221	-1.7053e-13
7	51.9784	54.6596	2.68127	101.695	101.695	0	7	54.2785	55.9197	1.64113	120	117.647	-2.35294	7	59.9731	77.9192	17.9461	142.857	146.341	3.48432	7	59.1265	65.8074	6.68095	80	80	0
8	54.0131	59.7226	5.70952	101.695	100	-1.69492	8	52.9115	55.072	2.16044	120	120	0	8	60.4631	67.3755	6.91239	142.857	146.341	3.48432	8	59.69	66.9448	7.25479	76.9231	77.9221	0.999001
9	52.6468	58.6188	5.97194	100	100	2.98428e-13	9	52.4329	57.2919	4.85904	120	120	0	9	59.967	56.3808	-3.58614	139.535	142.857	3.32226	9	59.5078	67.1774	7.66964	81.0811	80	-1.08108
10	53.3551	56.4589	3.10379	101.695	103.448	1.75336	10	52.0873	52.9577	0.870402	127.66	130.435	2.77521	10	61.3769	58.5483	-2.82857	142.857	139.535	-3.32226	10	58.6394	64.9464	6.30703	82.1918	82.1918	0
11	51.7395	56.0801	4.34059	107.143	105.263	-1.8797	11	57.7551	62.8384	5.08334	120	122.449	2.44898	11	61.1972	65.8619	4.66467	139.535	139.535	0	11	59.4207	66.3277	6.90704	78.9474	78.9474	3.69482e-13
12	55.5825	59.032	3.44942	105.263	105.263	0	12	58.2094	59.1933	0.983855	120	122.449	2.44898	12	60.6882	63.143	2.45488	136.364	136.364	-1.08002e-12	12	59.641	67.3925	7.75152	84.507	83.3333	-1.17371
13	57.872	60.9982	3.12618	100	101.695	1.69492	13	57.4935	61.0663	3.57285	122.449	120	-2.44898	13	61.7054	63.3308	1.62539	136.364	136.364	1.08002e-12	13	59.7806	66.8934	7.11275	81.0811	82.1918	1.1107
14	57.0887	63.6327	6.544	100	101.695	1.69492	14	58.6045	61.969	3.36454	115.385	115.385	0	14	60.9597	66.2318	5.27203	133.333	133.333	-1.0516e-12	14	58.9953	65.6165	6.62115	83.3333	83.3333	0
15	56.3652	61.7865	5.42135	96.7742	96.7742	0	15	58.8966	61.7748	2.87817	115.385	115.385	0	15	60.7011	60.7574	0.0562573	139.535	142.857	3.32226	15	59.2856	64.1876	4.90197	82.1918	82.1918	0
16	56.6448	60.2297	3.58489	96.7742	96.7742	5.54223e-13	16	58.4512	64.9774	6.52613	117.647	120	2.35294	16	61.0255	57.9137	-3.11186	139.535	136.364	-3.17125	16	59.9597	66.1499	6.19019	83.3333	83.3333	0
17	58.8859	63.1875	4.30164	96.7742	96.7742	-5.54223e-13	17	57.799	58.9354	1.13641	117.647	117.647	-8.2423e-13	17	61.5824	64.5734	2.99102	150	146.341	-3.65854	17	59.5824	68.7149	9.13248	83.3333	83.3333	4.12115e-13
18	58.272	63.1737	4.90171	100	98.3607	-1.63934	18	60.1745	64.7656	4.59105	117.647	115.385	-2.26244	18	60.9983	62.9368	1.93846	142.857	146.341	3.48432	18	59.2422	64.5802	5.33802	88.2353	88.2353	0
19	58.622	64.354	5.73196	100	100	0	19	60.6202	65.7374	5.11714	117.647	117.647	-8.2423e-13	19	61.3964	65.8858	4.48939	142.857	142.857	1.22213e-12	19	58.5858	64.3787	5.79284	88.2353	88.2353	0
20	58.6651	62.5659	3.90079	105.263	105.263	-6.53699e-13	20	59.178	64.1142	4.93616	122.449	122.449	8.95284e-13	20	61.9236	63.4654	1.54172	142.857	142.857	-1.22213e-12	20	58.8058	65.3101	6.50433	85.7143	84.507	-1.20724
21	58.7695	64.9076	6.13817	95.2381	96.7742	1.5361	21	59.5852	62.5308	2.94563	120	120	0	21	61.2322	61.9473	0.715109	142.857	142.857	1.22213e-12	21	59.5221	66.2259	6.70374	84.507	85.7143	1.20724
22	58.276	60.511	2.23498	96.7742	96.7742	-5.54223e-13	22	59.535	62.8269	3.29194	117.647	117.647	-8.2423e-13	22	61.869	61.8441	-0.0249185	139.535	139.535	0	22	59.3957	67.7561	8.36046	82.1918	82.1918	0
23	58.3664	64.6659	6.29952	100	100	0	23	58.5589	62.1536	3.59468	120	120	0	23	61.3671	62.9469	1.57986	139.535	139.535	0	23	59.1168	66.7704	7.65357	84.507	84.507	0
24	56.7374	60.8489	4.11148	101.695	101.695	0	24	59.3573	61.3361	1.97879	122.449	122.449	8.95284e-13	24	61.1776	66.4948	5.31719	139.535	139.535	-1.16529e-12	24	60.0845	67.1826	7.09817	86.9565	86.9565	0
25	56.9986	61.5179	4.51922	101.695	100	-1.69492	25	59.327	62.4261	3.0991	117.647	120	2.35294	25	59.7697	59.0541	-0.715646	142.857	142.857	1.22213e-12	25	58.1887	64.311	6.1223	83.3333	83.3333	0
26	56.1017	60.5876	4.48586	98.3607	101.695	3.33426	26	58.8837	61.9712	3.08748	120	120	0	26	61.2605	63.7973	2.53678	139.535	139.535	0	26	59.6665	65.7226	6.05608	84.507	85.7143	1.20724
27	56.0349	60.8116	4.77669	100	98.3607	-1.63934	27	59.2665	63.3495	4.083	117.647	117.647	0	27	60.3188	64.0276	3.70885	139.535	139.535	0	27	59.1896	65.5748	6.38524	84.507	85.7143	1.20724
28	56.5004	61.4645	4.96408	100	100	0	28	58.8102	60.1612	1.35101	122.449	120	-2.44898	28	60.9619	59.0222	-1.93965	139.535	139.535	0	28	59.6395	65.0596	5.42006	86.9565	86.9565	-8.95284e-13
29	57.1499	60.7213	3.57138	100	100	0	29	59.5444	62.2191	2.67471	120	120	0	29	60.7009	60.7521	0.0512135	142.857	142.857	-1.22213e-12	29	59.2847	68.1225	8.83779	84.507	83.3333	-1.17371
30	57.2415	60.8436	3.60214	101.695	101.695	1.22213e-12	30	58.7578	61.9637	3.20595	122.449	125	2.55102	30	60.3144	65.466	5.15165	142.857	142.857	1.22213e-12	30	57.7617	64.8752	7.11347	78.9474	80	1.05263
31	57.498	64.1371	6.63917	98.3607	98.3607	-1.15108e-12	31	58.8304	59.5474	0.716973	122.449	122.449	0	31	59.9495	57.6422	-2.3073	139.535	139.535	0	31	58.9369	65.9945	7.05756	80	80	0
32	55.9912	59.5918	3.60053	98.3607	98.3607	0	32	59.7349	62.7161	2.98119	125	122.449	-2.55102	32	60.4655	64.2508	3.78532	142.857	142.857	0	32	57.9807	64.6419	6.66125	82.1918	82.1918	7.95808e-13
33	57.8462	60.5015	2.65534	101.695	101.695	0	33	60.664	66.7964	6.13242	117.647	117.647	0	33	60.6496	58.7128	-1.93683	139.535	136.364	-3.17125	33	58.1556	63.7336	5.578	80	80	0
34	57.886	62.2936	4.40757	101.695	101.695	0	34	59.4365	60.167	0.730531	115.385	117.647	2.26244	34	61.745	64.1259	2.38089	142.857	146.341	3.48432	34	58.343	64.4237	6.08075	76.9231	76.9231	-7.10543e-13
35	58.8682	62.8593	3.99113	98.3607	98.3607	0	35	59.4773	64.2126	4.73525	122.449	120	-2.44898	35	61.118	75.407	14.289	142.857	142.857	0	35	58.6836	65.2545	6.5709	81.0811	81.0811	0
36	58.4107	62.0795	3.66875	101.695	101.695	0	36	58.4234	60.9877	2.56431	115.385	117.647	2.26244	36	61.0929	61.0305	-0.0623667	142.857	142.857	0	36	59.1391	63.6806	4.54147	81.0811	81.0811	0
37	59.0684	64.4512	5.38277	103.448	103.448	0	37	59.6167	62.3899	2.77318	117.647	115.385	-2.26244	37	60.9686	63.6569	2.68832	139.535	139.535	0	37	56.9537	64.2578	7.30406	81.0811	81.0811	7.67386e-13
38	56.5166	62.4062	5.88955	101.695	101.695	0	38	60.6421	63.3809	2.73875	122.449	122.449	1.77636e-12	38	60.9305	63.4925	2.56202	133.333	133.333	0	38	59.5705	67.1669	7.59634	75.9494	75.9494	-6.82121e-13
39	59.1387	61.9454	2.80677	98.3607	98.3607	0	39	59.862	68.2471	8.38511	122.449	122.449	0	39	61.0551	60.7902	-0.264932	139.535	139.535	0	39	59.0088	67.3171	8.30826	80	80	0
40	59.2914	64.2	4.90858	100	100	0	40	60.3071	62.4433	2.13618	122.449	122.449	0	40	61.2713	66.4545	5.18322	133.333	133.333	0	40	59.8121	66.8716	7.05955	81.0811	81.0811	0
41	59.6495	64.7173	5.06779	105.263	105.263	0	41	59.6135	61.019	1.40557	122.449	122.449	0	41	60.6661	60.5749	-0.0911976	136.364	136.364	-2.18847e-12	41	57.9666	65.0092	7.04263	80	81.0811	1.08108
42	59.4151	61.7691	2.35396	105.263	105.263	0	42	60.0548	64.584	4.52922	122.449	120	-2.44898	42	60.9733	65.0309	4.05755	139.535	139.535	2.33058e-12	42	58.8304	65.156	6.32567	78.9474	77.9221	-1.02529
43	59.9194	63.8234	3.90403	100	98.3607	-1.63934	43	60.1022	63.0054	2.90319	122.449	125	2.55102	43	61.4223	65.1267	3.7044	139.535	139.535	0	43	58.8295	64.6917	5.8622	82.1918	82.1918	0
44	59.4425	65.4102	5.96773	96.7742	98.3607	1.58646	44	60.2706	62.1178	1.84721	127.66	125	-2.65957	44	61.5292	57.3275	-4.20168	136.364	136.364	0	44	59.3948	63.9326	4.53776	86.9565	86.9565	0
45	59.2317	64.2193	4.98765	96.7742	96.7742	0	45	59.9681	63.1664	3.19829	125	127.66	2.65957	45	61.6954	65.542	3.84659	136.364	136.364	0	45	58.4365	61.8231	3.38665	86.9565	86.9565	0
46	59.29	62.8787	3.58866	96.7742	96.7742	0	46	60.2478	62.8725	2.62467	125	125	1.84741e-12	46	61.366	66.4999	5.13397	139.535	139.535	0	46	58.8895	66.3522	7.4627	86.9565	86.9565	0
47	58.1227	63.0035	4.88085	98.3607	96.7742	-1.58646	47	60.8513	62.0993	1.24801	125	122.449	-2.55102	47	60.8104	62.3947	1.58437	139.535	139.535	0	47	58.1855	64.0164	5.83089	84.507	84.507	0
48	56.3781	61.9903	5.61226	93.75	95.2381	1.4881	48	60.0564	63.8507	3.79431	125	125	-1.84741e-12	48	60.6334	62.6014	1.968	136.364	133.333	-3.0303	48	58.2022	63.6501	5.44792	85.7143	85.7143	8.66862e-13
49	58.0407	62.4042	4.36347	93.75	93.75	0	49	59.7433	63.7136	3.97029	122.449	125	2.55102	49	59.8734	59.4345	-0.438869	136.364	139.535	3.17125	49	58.4385	63.2248	4.78628	85.7143	86.9565	1.24224
50	58.1291	63.1948	5.0657	95.2381	95.2381	0	50	59.8251	61.949	2.12387	125	122.449	-2.55102	50	60.5203	62.781	2.26076	136.364	136.364	0	50	58.8917	65.8555	6.96387	83.3333	83.3333	0
51	58.19	62.6708	4.48088	100	98.3607	-1.63934	51	60.2929	61.6319	1.33898	122.449	125	2.55102	51	59.8141	61.9462	2.13211	139.535	139.535	0	51	58.6468	65.0724	6.42565	81.0811	81.0811	0
52	57.5394	62.7446	5.20527	98.3607	100	1.63934	52	59.4198	64.7294	5.30963	115.385	115.385	0	52	59.4535	61.0182	1.56464	133.333	136.364	3.0303	52	58.6364	67.1688	8.53248	80	78.9474	-1.05263
53	59.0008	59.1502	0.149435	100	100	0	53	60.0707	63.597	3.52623	117.647	115.385	-2.26244	53	59.5791	56.3626	-3.21649	139.535	136.364	-3.17125	53	58.6647	65.1153	6.45055	81.0811	81.0811	0
54	59.2834	64.0175	4.73411	98.3607	98.3607	0	54	60.0655	63.3798	3.31433	120	122.449	2.44898	54	59.8247	66.9932	7.16848	136.364	136.364	0	54	58.547	64.3911	5.84415	80	80	0
55	58.8804	62.4747	3.59436	98.3607	98.3607	0	55	60.1995	63.4534	3.25396	122.449	122.449	0	55	59.8127	60.8814	1.06873	139.535	139.535	0	55	58.869	65.9256	7.05652	82.1918	82.1918	0
56	58.6468	63.789	5.14228	98.3607	96.7742	-1.58646	56	58.8558	60.3293	1.47354	122.449	122.449	0	56	59.0564	54.1157	-4.94062	142.857	142.857	0	56	59.1971	66.0917	6.89459	76.9231	77.9221	0.999001
57	58.9169	64.3959	5.47898	96.7742	96.7742	0	57	59.782	63.9126	4.13059	117.647	117.647	0	57	61.0442	66.9867	5.94255	136.364	136.364	-2.18847e-12	57	59.2924	67.2882	7.99573	81.0811	80	-1.08108
58	58.0252	62.2639	4.2387	101.695	101.695	0	58	57.4565	61.0481	3.5916	125	122.449	-2.55102	58	60.8939	63.2128	2.31889	139.535	139.535	0	58	59.722	66.6295	6.90756	81.0811	81.0811	1.54898e-12
59	58.4325	61.6527	3.22027	98.3607	100	1.63934	59	58.7711	59.2908	0.519627	122.449	122.449	1.77636e-12	59	60.5226	59.6817	-0.840856	139.535	139.535	0	59	58.702	64.623	5.92099	77.9221	77.9221	0
60	57.2139	60.3704	3.15655	101.695	101.695	0	60	58.4576	61.4886	3.03099	125	125	0	60	60.4816	66.2199	5.73823	136.364	136.364	2.18847e-12	60	58.9758	66.039	7.06326	77.9221	78.9474	1.02529
61	56.4678	60.6047	4.13686	105.263	103.448	-1.81488	61	58.7794	62.4369	3.65755	122.449	125	2.55102	61	60.2123	61.2298	1.01759	139.535	139.535	0	61	58.5837	63.545	4.96132	78.9474	78.9474	0
62	55.7869	59.1066	3.31972	101.695	105.263	3.56824	62	51.4438	54.7697	3.32595	127.66	125	-2.65957	62	61.2135	62.9197	1.70629	139.535	139.535	0	62	57.6276	65.849	8.22134	76.9231	76.9231	0
63	55.9436	60.543	4.59938	101.695	100	-1.69492	63	59.4315	58.5974	-0.834093	122.449	125	2.55102	63	60.8295	70.032	9.20246	142.857	142.857	0	63	57.7489	64.3501	6.60118	77.9221	77.9221	0
64	55.8156	57.5824	1.76674	100	100	0	64	59.6402	61.4136	1.77337	120	117.647	-2.35294	64	60.7069	60.887	0.180003	142.857	142.857	0	64	57.4885	60.0378	2.54926	82.1918	81.0811	-1.1107
65	54.7164	57.4426	2.72625	98.3607	100	1.63934	65	59.63	64.6698	5.03983	117.647	120	2.35294	65	61.4347	64.1282	2.69348	136.364	136.364	0	65	59.4074	65.0986	5.69117	81.0811	81.0811	-1.54898e-12
66	52.6544	58.8366	6.18218	101.695	101.695	1.22213e-12	66	59.3212	57.8551	-1.46611	125	122.449	-2.55102	66	60.9099	61.7979	0.88808	139.535	139.535	0	66	58.5287	67.7849	9.25624	82.1918	82.1918	1.59162e-12
67	56.8375	58.8215	1.98396	103.448	101.695	-1.75336	67	59.9005	78.2905	18.3901	122.449	125	2.55102	67	61.2336	64.4238	3.19019	136.364	136.364	-2.18847e-12	67	57.5966	62.3685	4.77191	81.0811	82.1918	1.1107
68	57.1037	61.4252	4.32154	101.695	101.695	0	68	59.6241	59.3394	-0.28476	122.449	125	2.55102	68	61.1772	64.153	2.97583	133.333	133.333	2.10321e-12	68	56.403	62.3508	5.94781	80	78.9474	-1.05263
69	55.7256	61.203	5.47735	107.143	105.263	-1.8797	69	59.6934	58.1554	-1.53797	122.449	122.449	1.77636e-12	69	61.2288	65.0412	3.81231	139.535	139.535	0	69	57.2624	63.951	6.68861	80	80	0
70	56.6439	59.2168	2.57287	107.143	105.263	-1.8797	70	59.4983	61.8941	2.3958	122.449	122.449	-1.77636e-12	70	60.7451	64.2759	3.53084	133.333	136.364	3.0303	70	58.4877	63.8545	5.36682	80	80	0
71	54.7384	57.5024	2.764	105.263	107.143	1.8797	71	57.9937	61.8459	3.8522	122.449	122.449	0	71	60.7088	60.3819	-0.326958	136.364	136.364	0	71	59.8357	65.4267	5.59098	81.0811	81.0811	1.54898e-12
72	56.16	58.7317	2.57168	105.263	105.263	2.62901e-12	72	56.6931	60.6424	3.94929	117.647	117.647	0	72	60.0314	62.0333	2.00191	142.857	139.535	-3.32226	72	59.4913	64.8605	5.36911	90.9091	90.9091	1.9611e-12
73	56.6583	61.0305	4.37222	105.263	105.263	0	73	58.5973	59.965	1.36774	122.449	120	-2.44898	73	60.7573	61.5132	0.755877	142.857	142.857	0	73	58.7809	64.3388	5.55787	90.9091	90.9091	1.9611e-12
74	55.4553	59.7359	4.28061	101.695	101.695	0	74	58.835	61.0875	2.25259	120	120	0	74	60.712	59.9862	-0.725739	142.857	142.857	0	74	58.5202	64.8813	6.3611	88.2353	88.2353	0
75	51.5859	56.4591	4.87314	101.695	101.695	0	75	59.4416	63.6258	4.1842	117.647	117.647	0	75	60.91	69.8898	8.97981	136.364	136.364	0	75	58.4921	62.0558	3.56372	84.507	85.7143	1.20724
76	52.4574	54.0541	1.59672	105.263	105.263	0	76	57.0293	60.1222	3.09289	120	122.449	2.44898	76	61.4792	59.8198	-1.65948	142.857	142.857	-2.41585e-12	76	58.1947	64.5077	6.31305	82.1918	82.1918	0
77	56.068	60.1479	4.07993	101.695	101.695	0	77	57.8807	58.2902	0.409538	122.449	120	-2.44898	77	60.883	64.4452	3.5622	133.333	136.364	3.0303	77	58.4026	64.6353	6.23266	84.507	83.3333	-1.17371
78	56.0996	59.072	2.97233	103.448	101.695	-1.75336	78	59.929	63.7429	3.81397	120	120	0	78	61.0093	63.0524	2.0431	139.535	136.364	-3.17125	78	58.7734	66.2543	7.48088	83.3333	84.507	1.17371
79	54.104	57.9817	3.87768	98.3607	100	1.63934	79	60.0407	63.2425	3.20182	120	122.449	2.44898	79	60.9249	61.7236	0.798702	142.857	146.341	3.48432	79	57.7345	62.7511	5.01662	84.507	84.507	0
80	54.8402	59.748	4.90776	101.695	100	-1.69492	80	59.5303	62.1258	2.59552	122.449	122.449	-3.55271e-12	80	60.9404	62.2409	1.30056	139.535	136.364	-3.17125	80	58.1655	64.5965	6.43103	81.0811	80	-1.08108
81	52.718	56.2274	3.50935	100	101.695	1.69492	81	60.0384	63.6406	3.6022	120	117.647	-2.35294	81	60.5235	64.1098	3.58636	139.535	139.535	0	81	57.3549	62.5103	5.15538	80	80	0
82	55.967	58.5461	2.57907	98.3607	98.3607	0	82	59.6114	62.8882	3.27685	120	120	0	82	60.2116	60.5364	0.324742	142.857	142.857	0	82	56.0241	60.0399	4.01577	80	81.0811	1.08108
83	56.3451	59.585	3.23997	101.695	100	-1.69492	83	59.0325	61.4538	2.42134	120	122.449	2.44898	83	60.0281	61.6658	1.6377	139.535	142.857	3.32226	83	58.3583	65.3065	6.94821	82.1918	81.0811	-1.1107
84	56.2366	60.4919	4.25535	98.3607	100	1.63934	84	59.9665	64.3472	4.38069	120	117.647	-2.35294	84	60.7956	60.6005	-0.195081	139.535	139.535	0	84	58.2418	64.1733	5.93142	81.0811	81.0811	1.54898e-12
85	53.4772	58.2673	4.79012	101.695	101.695	0	85	59.2734	62.8057	3.53227	117.647	120	2.35294	85	60.3666	64.8602	4.4936	139.535	139.535	0	85	57.7886	63.6238	5.83522	78.9474	80	1.05263
86	55.9402	59.8809	3.94069	95.2381	95.2381	0	86	59.9604	61.7802	1.81976	125	122.449	-2.55102	86	60.7361	63.3818	2.64566	142.857	139.535	-3.32226	86	56.963	62.71	5.747	80	80	0
87	54.467	58.9504	4.4834	98.3607	98.3607	-2.30216e-12	87	60.0948	63.2549	3.16007	120	122.449	2.44898	87	60.7126	59.3535	-1.35914	146.341	146.341	0	87	58.0531	63.145	5.09182	80	80	0
88	53.3907	56.4627	3.07202	101.695	100	-1.69492	88	59.9578	63.457	3.4992	122.449	120	-2.44898	88	60.5722	64.2885	3.71627	139.535	139.535	0	88	57.52	64.2023	6.68224	84.507	83.3333	-1.17371
89	55.0864	58.5481	3.46178	98.3607	100	1.63934	89	59.9669	63.0945	3.1276	117.647	117.647	0	89	60.3733	60.9873	0.614011	142.857	142.857	0	89	58.5752	62.5629	3.98776	77.9221	77.9221	0
90	56.1153	61.4555	5.34019	98.3607	98.3607	0	90	60.5772	63.2098	2.63257	120	122.449	2.44898	90	61.2382	61.8344	0.596196	146.341	146.341	0	90	56.8878	63.7924	6.90463	78.9474	78.9474	0
91	54.5597	58.4255	3.86577	100	100	-2.37321e-12	91	60.6068	64.9459	4.33916	115.385	115.385	0	91	61.3286	74.7835	13.4549	139.535	139.535	0	91	56.7393	62.9886	6.24932	78.9474	80	1.05263
92	56.2373	59.6493	3.41202	101.695	101.695	0	92	60.074	62.7532	2.67927	117.647	117.647	0	92	60.8998	65.1848	4.28508	139.535	139.535	0	92	57.8225	66.5486	8.72614	80	78.9474	-1.05263
93	54.254	59.815	5.56101	100	100	0	93	59.6143	64.6407	5.02642	117.647	117.647	-3.28271e-12	93	60.737	57.5325	-3.20458	142.857	142.857	0	93	58.314	62.35	4.036	77.9221	78.9474	1.02529
94	54.6686	59.1367	4.46809	100	100	2.37321e-12	94	59.5982	62.4216	2.8234	122.449	120	-2.44898	94	60.2145	63.0115	2.79702	133.333	136.364	3.0303	94	59.0108	66.1422	7.13131	78.9474	78.9474	-1.47793e-12
95	55.2718	57.242	1.97013	100	98.3607	-1.63934	95	59.1089	68.4999	9.39099	125	125	3.70903e-12	95	60.3075	62.6486	2.34112	139.535	139.535	0	95	59.8226	65.9496	6.12706	78.9474	78.9474	0
96	56.8068	60.805	3.99829	101.695	101.695	0	96	58.8601	59.2165	0.356404	125	125	3.70903e-12	96	59.6943	62.3984	2.70408	142.857	139.535	-3.32226	96	59.1966	69.5983	10.4018	80	78.9474	-1.05263
97	56.181	59.94	3.75904	101.695	103.448	1.75336	97	59.9024	63.4267	3.52431	120	117.647	-2.35294	97	60.4018	62.3556	1.9538	139.535	139.535	-4.63274e-12	97	57.0104	62.9101	5.89963	78.9474	80	1.05263
98	56.2934	59.8725	3.57905	101.695	103.448	1.75336	98	59.5274	63.5876	4.06017	117.647	120	2.35294	98	60.5993	58.252	-2.34732	139.535	139.535	4.63274e-12	98	57.5132	63.2616	5.74841	81.0811	80	-1.08108
99	56.7251	59.6296	2.90451	103.448	101.695	-1.75336	99	57.8157	59.8014	1.98563	122.449	122.449	0	99	59.5733	66.954	7.38068	130.435	133.333	2.89855	99	59.0373	65.807	6.76972	77.9221	77.9221	-1.44951e-12
100	57.4071	60.5738	3.16672	101.695	101.695	0	100	56.9997	60.2725	3.27284	122.449	122.449	-3.55271e-12	100	60.0964	56.7346	-3.36177	142.857	139.535	-3.32226	100	58.6294	63.4677	4.83828	84.507	84.507	-1.69109e-12
101	56.016	60.5253	4.50931	103.448	103.448	0	101	57.0406	58.7272	1.68659	122.449	122.449	3.55271e-12	101	60.3661	61.9188	1.55263	142.857	142.857	0	101	58.9987	66.0815	7.0828	84.507	84.507	-1.69109e-12
102	55.6908	59.5379	3.8471	103.448	103.448	-2.52953e-12	102	57.1936	59.5331	2.33949	122.449	122.449	0	102	60.416	65.401	4.98503	139.535	139.535	0	102	56.2786	64.0183	7.73969	84.507	84.507	1.69109e-12
103	57.2398	61.1647	3.92492	103.448	103.448	0	103	58.5658	61.1915	2.62573	122.449	122.449	-3.55271e-12	103	60.4242	62.8907	2.4665	139.535	139.535	0	103	57.8788	63.4553	5.57644	83.3333	83.3333	0
104	57.5818	58.3367	0.754898	101.695	101.695	2.44427e-12	104	58.2782	60.7642	2.48602	125	122.449	-2.55102	104	59.5778	60.3638	0.785999	136.364	136.364	0	104	56.0415	62.5776	6.53617	83.3333	83.3333	0
105	56.8338	61.0944	4.2606	96.7742	96.7742	0	105	58.7887	61.1085	2.31981	120	122.449	2.44898	105	60.6147	63.3891	2.77434	139.535	139.535	0	105	56.6628	61.0127	4.34995	80	81.0811	1.08108
106	56.5365	63.1411	6.60455	98.3607	96.7742	-1.58646	106	55.4996	59.925	4.42548	125	125	3.70903e-12	106	60.5761	59.9113	-0.664728	136.364	136.364	0	106	55.3479	60.3298	4.98197	81.0811	81.0811	0
107	56.9989	59.8982	2.8993	101.695	101.695	-2.44427e-12	107	56.8407	59.3852	2.54454	122.449	122.449	-3.55271e-12	107	61.2696	59.5703	-1.6993	142.857	142.857	0	107	56.6504	62.7407	6.09034	80	78.9474	-1.05263
108	57.4416	60.3694	2.92785	96.7742	96.7742	2.21689e-12	108	56.1277	59.2325	3.10476	125	122.449	-2.55102	108	60.8319	66.1494	5.31756	146.341	146.341	0	108	56.7631	63.452	6.68892	77.9221	77.9221	1.44951e-12
109	56.6936	60.3654	3.67179	95.2381	96.7742	1.5361	109	58.223	59.0551	0.832112	117.647	120	2.35294	109	61.0921	63.6675	2.57543	139.535	139.535	0	109	57.4477	64.4276	6.97992	83.3333	83.3333	0
110	53.9468	59.7682	5.82147	96.7742	96.7742	0	110	58.3733	61.1027	2.72938	120	120	0	110	61.0778	57.7389	-3.33884	146.341	142.857	-3.48432	110	58.0901	65.2194	7.12924	81.0811	81.0811	-1.54898e-12
111	54.0892	56.6867	2.59751	98.3607	98.3607	0	111	59.4955	61.6476	2.15219	122.449	122.449	0	111	60.3143	62.2251	1.91079	136.364	139.535	3.17125	111	56.6292	63.49	6.86077	78.9474	78.9474	1.47793e-12
112	54.4461	59.4047	4.95867	96.7742	96.7742	2.21689e-12	112	59.2861	63.8477	4.56161	122.449	122.449	-3.55271e-12	112	60.6312	68.2097	7.57845	136.364	136.364	0	112	55.5926	61.3066	5.71396	77.9221	78.9474	1.02529
113	53.7471	58.1047	4.35754	101.695	101.695	0	113	59.3772	61.4143	2.0371	122.449	122.449	3.55271e-12	113	61.3318	60.104	-1.22781	142.857	142.857	0	113	57.8315	66.9037	9.07225	78.9474	77.9221	-1.02529
114	53.09	57.6644	4.57436	101.695	101.695	-2.44427e-12	114	60.0777	62.1763	2.09859	122.449	122.449	0	114	59.3666	59.6538	0.287242	139.535	139.535	0	114	56.2473	63.4398	7.19252	83.3333	83.3333	0
115	55.3649	58.5967	3.23176	95.2381	95.2381	2.14584e-12	115	57.2609	60.8297	3.56887	122.449	120	-2.44898	115	60.4322	63.8263	3.39411	139.535	139.535	0	115	55.877	61.5401	5.6631	82.1918	82.1918	-1.59162e-12
116	53.1461	57.4594	4.31332	100	100	-2.37321e-12	116	57.65	60.5815	2.93155	125	127.66	2.65957	116	60.3966	55.8243	-4.57228	136.364	139.535	3.17125	116	56.7692	62.9566	6.18734	82.1918	82.1918	0
117	54.3324	58.5505	4.21807	95.2381	95.2381	0	117	58.4462	60.834	2.38778	125	122.449	-2.55102	117	61.1608	63.3931	2.23226	146.341	142.857	-3.48432	117	55.6582	62.5094	6.85127	77.9221	77.9221	0
118	54.6762	59.7037	5.02754	98.3607	96.7742	-1.58646	118	58.3192	59.2383	0.91913	122.449	122.449	0	118	60.0332	61.6529	1.61964	139.535	139.535	0	118	55.2566	61.4587	6.2021	78.9474	78.9474	0
119	54.1287	58.3758	4.24715	100	101.695	1.69492	119	58.8093	61.4348	2.62544	125	125	0	119	60.1214	68.5261	8.40475	142.857	142.857	4.86011e-12	119	52.789	59.8112	7.02223	77.9221	78.9474	1.02529
120	52.8798	57.0604	4.18066	100	100	-2.37321e-12	120	58.7317	63.0644	4.33266	122.449	122.449	0	120	59.9015	61.0015	1.10007	142.857	142.857	4.86011e-12	120	55.6895	60.3683	4.6788	82.1918	82.1918	0
121	52.6693	56.7119	4.04263	103.448	101.695	-1.75336	121	57.6678	60.7786	3.11078	122.449	125	2.55102	121	60.338	63.3623	3.02429	136.364	136.364	-4.40536e-12	121	54.6044	61.202	6.59761	81.0811	80	-1.08108
122	55.8184	57.6077	1.7893	101.695	103.448	1.75336	122	59.5495	59.8562	0.306625	127.66	127.66	0	122	60.9755	59.5683	-1.40715	136.364	136.364	4.40536e-12	122	54.4236	61.2951	6.87146	77.9221	78.9474	1.02529
123	57.7005	61.2101	3.50954	105.263	103.448	-1.81488	123	58.735	65.3934	6.65834	127.66	130.435	2.77521	123	59.7138	61.9638	2.25	139.535	139.535	0	123	55.7386	61.8306	6.09199	80	80	0
124	59.003	61.5615	2.55858	103.448	105.263	1.81488	124	58.7478	58.2282	-0.519578	127.66	130.435	2.77521	124	60.0478	63.5976	3.54977	139.535	139.535	0	124	55.6654	60.769	5.10353	83.3333	82.1918	-1.14155
125	54.1719	60.219	6.04712	105.263	105.263	2.62901e-12	125	59.1767	59.7335	0.55672	127.66	127.66	0	125	60.2945	61.1468	0.852393	136.364	136.364	0	125	56.159	59.9553	3.79637	76.9231	77.9221	0.999001
126	55.3231	57.8847	2.56154	105.263	105.263	2.62901e-12	126	59.6857	63.962	4.27638	130.435	127.66	-2.77521	126	61.112	63.2015	2.08945	139.535	139.535	0	126	53.1212	61.2842	8.16299	80	80	0
127	55.6225	57.1505	1.52798	103.448	103.448	0	127	60.1226	62.1347	2.01213	122.449	125	2.55102	127	60.7432	59.7039	-1.03936	139.535	139.535	0	127	55.9564	61.1921	5.23569	81.0811	81.0811	3.11218e-12
128	55.4858	60.0268	4.54102	105.263	105.263	-2.62901e-12	128	60.2378	61.8064	1.56858	125	122.449	-2.55102	128	61.0553	65.1187	4.06342	139.535	136.364	-3.17125	128	57.1553	64.4576	7.30237	80	81.0811	1.08108
129	55.6186	59.2679	3.64932	105.263	103.448	-1.81488	129	59.2048	63.5902	4.38546	122.449	125	2.55102	129	61.4122	68.3112	6.89902	136.364	139.535	3.17125	129	54.1582	54.3555	0.197239	80	81.0811	1.08108
130	57.0848	58.4479	1.36308	103.448	105.263	1.81488	130	58.6651	61.5179	2.8528	125	122.449	-2.55102	130	61.2129	56.9624	-4.25052	136.364	136.364	0	130	54.7595	58.7105	3.95096	80	78.9474	-1.05263
131	54.7538	58.001	3.2472	105.263	103.448	-1.81488	131	58.9067	60.083	1.17629	122.449	122.449	3.55271e-12	131	61.4047	66.8443	5.43958	133.333	133.333	0	131	56.9043	61.244	4.33961	82.1918	82.1918	-3.19744e-12
132	53.2001	56.8068	3.60677	105.263	107.143	1.8797	132	59.8601	63.5408	3.68068	120	122.449	2.44898	132	60.4329	59.8391	-0.593874	136.364	136.364	0	132	54.6724	60.1789	5.50654	81.0811	82.1918	1.1107
133	55.5349	58.3039	2.769	101.695	101.695	0	133	59.3933	61.4496	2.05624	125	125	0	133	60.6813	65.4875	4.80615	133.333	133.333	-4.20641e-12	133	52.6714	57.4142	4.74289	81.0811	81.0811	-3.11218e-12
134	54.443	58.0051	3.56211	103.448	103.448	0	134	57.5443	61.1806	3.63629	122.449	122.449	0	134	59.7794	60.9732	1.19373	133.333	136.364	3.0303	134	51.5544	59.7446	8.19023	78.9474	78.9474	2.95586e-12
135	53.9612	57.5753	3.61405	103.448	103.448	0	135	59.1514	60.8624	1.71101	122.449	120	-2.44898	135	59.8956	59.8357	-0.0598384	136.364	136.364	0	135	50.9372	58.4859	7.54871	82.1918	81.0811	-1.1107
136	56.5189	57.8917	1.37286	103.448	103.448	0	136	58.127	60.8754	2.74841	120	122.449	2.44898	136	60.972	60.9995	0.027546	136.364	133.333	-3.0303	136	50.3104	53.3438	3.03346	81.0811	81.0811	0
137	57.8241	60.6208	2.79668	100	100	-2.37321e-12	137	58.2084	62.0248	3.81641	122.449	120	-2.44898	137	60.044	67.9668	7.92271	136.364	136.364	0	137	49.5168	55.4338	5.917	72.2892	73.1707	0.881575
138	56.286	60.4631	4.1771	101.695	101.695	0	138	58.8399	61.2584	2.4185	120	120	0	138	59.4185	58.9392	-0.479292	142.857	142.857	0	138	49.7199	54.9389	5.21906	82.1918	81.0811	-1.1107
139	55.3594	59.1721	3.81276	100	98.3607	-1.63934	139	58.0726	60.4975	2.42482	125	127.66	2.65957	139	59.578	58.1857	-1.39232	136.364	139.535	3.17125	139	51.3641	55.4534	4.08921	75	75.9494	0.949367
140	58.3376	61.1594	2.8218	98.3607	100	1.63934	140	57.9069	60.5635	2.65659	122.449	120	-2.44898	140	59.5511	61.0952	1.54408	139.535	136.364	-3.17125	140	50.4325	54.5167	4.08411	77.9221	76.9231	-0.999001
141	56.9719	63.0829	6.11096	98.3607	98.3607	0	141	60.4424	63.1784	2.73596	117.647	117.647	0	141	60.2101	59.0736	-1.1365	139.535	139.535	0	141	51.3082	58.676	7.36786	84.507	85.7143	1.20724
142	56.1444	59.0846	2.94016	98.3607	98.3607	0	142	58.34	59.58	1.24006	117.647	120	2.35294	142	60.4986	63.3397	2.84114	142.857	142.857	0	142	54.3742	58.9339	4.55967	81.0811	80	-1.08108
143	55.3927	60.949	5.55629	96.7742	96.7742	-2.21689e-12	143	58.0248	65.0543	7.02948	122.449	120	-2.44898	143	60.3396	63.8347	3.49514	136.364	136.364	0	143	50.0101	55.6358	5.62566	82.1918	83.3333	1.14155
144	57.073	59.3292	2.25621	98.3607	98.3607	0	144	56.9589	59.1966	2.23767	122.449	125	2.55102	144	59.8782	58.5923	-1.28584	139.535	139.535	-4.63274e-12	144	52.7776	57.5835	4.8059	81.0811	80	-1.08108
145	59.2601	63.7725	4.51235	100	100	2.37321e-12	145	58.0773	60.6312	2.55388	122.449	120	-2.44898	145	59.6166	61.1094	1.4928	139.535	139.535	4.63274e-12	145	52.5625	56.8133	4.25085	77.9221	78.9474	1.02529
146	58.4049	62.9064	4.50154	101.695	101.695	-2.44427e-12	146	56.217	59.0599	2.84286	120	120	0	146	60.8617	61.8013	0.939566	139.535	139.535	-4.63274e-12	146	51.9643	57.7852	5.82098	84.507	83.3333	-1.17371
147	58.1277	62.3934	4.26569	101.695	101.695	0	147	55.7141	58.4862	2.77205	120	122.449	2.44898	147	60.6221	68.1029	7.48082	139.535	142.857	3.32226	147	53.666	58.7575	5.09158	76.9231	77.9221	0.999001
148	57.6946	61.4442	3.74956	100	100	0	148	56.3183	57.8905	1.57217	122.449	120	-2.44898	148	60.3224	63.2428	2.92036	139.535	142.857	3.32226	148	52.4895	58.6355	6.146	80	80	0
149	56.9818	60.8361	3.85429	101.695	100	-1.69492	149	55.8733	60.1379	4.26454	120	120	0	149	59.7809	60.3391	0.558263	139.535	139.535	-4.63274e-12	149	50.3686	55.1809	4.81239	84.507	83.3333	-1.17371
150	57.5128	59.6615	2.14872	100	101.695	1.69492	150	58.9481	60.4202	1.47208	122.449	125	2.55102	150	60.5307	61.0834	0.552719	139.535	139.535	4.63274e-12	150	49.418	50.8657	1.44777	76.9231	78.9474	2.02429
151	56.8011	62.0404	5.23926	100	100	4.74643e-12	151	59.1744	65.9887	6.81437	122.449	122.449	0	151	60.5537	64.6163	4.06258	142.857	142.857	0	151	50.8351	59.3621	8.52697	77.9221	75.9494	-1.97271
152	55.9658	58.5937	2.62788	107.143	105.263	-1.8797	152	57.9744	60.6701	2.69571	122.449	122.449	0	152	60.3505	60.4134	0.0629189	139.535	139.535	0	152	48.7132	52.1334	3.42019	77.9221	81.0811	3.159
153	56.6288	62.1278	5.499	100	101.695	1.69492	153	57.9486	59.3813	1.43262	117.647	117.647	0	153	59.7622	61.7208	1.95863	142.857	142.857	0	153	53.9369	54.9269	0.99002	76.9231	75	-1.92308
154	54.6036	56.3113	1.7077	100	101.695	1.69492	154	59.3158	63.1793	3.86356	122.449	120	-2.44898	154	60.857	62.2877	1.43062	139.535	139.535	0	154	53.1665	59.0134	5.84695	81.0811	81.0811	-3.11218e-12
155	53.9896	55.2378	1.24819	96.7742	95.2381	-1.5361	155	58.7055	62.9818	4.27626	120	120	0	155	60.291	61.1377	0.846692	136.364	136.364	0	155	52.3544	58.0174	5.66293	77.9221	77.9221	2.8848e-12
156	49.5016	52.083	2.58141	103.448	105.263	1.81488	156	58.2453	61.3556	3.11031	120	122.449	2.44898	156	60.8945	63.453	2.5585	133.333	133.333	0	156	53.8728	56.439	2.5662	76.9231	76.9231	0
157	53.6157	59.1777	5.56203	103.448	101.695	-1.75336	157	57.915	59.8411	1.92616	122.449	120	-2.44898	157	60.9636	63.8178	2.85429	136.364	136.364	0	157	54.0826	59.3675	5.28491	76.9231	76.9231	0
158	52.8871	52.6914	-0.195667	101.695	103.448	1.75336	158	59.0691	65.4835	6.41434	117.647	120	2.35294	158	60.3674	62.4761	2.10873	136.364	136.364	0	158	53.9503	57.6279	3.6776	81.0811	81.0811	3.11218e-12
159	51.7839	57.1965	5.41265	98.3607	98.3607	0	159	58.6336	61.6558	3.02226	122.449	122.449	-3.55271e-12	159	60.739	61.4463	0.707327	142.857	142.857	0	159	52.6278	61.2607	8.6329	83.3333	82.1918	-1.14155
160	53.2282	57.7355	4.50727	103.448	103.448	0	160	59.5381	61.7766	2.23844	117.647	117.647	3.28271e-12	160	60.1658	61.2895	1.12374	136.364	136.364	0	160	49.433	55.0738	5.64087	75.9494	76.9231	0.97371
161	54.2294	54.1037	-0.125708	100	100	0	161	60.2805	63.1837	2.90315	120	120	0	161	60.2667	64.1796	3.91281	142.857	142.857	0	161	52.9207	61.1093	8.18858	73.1707	74.0741	0.903342
162	54.7713	59.0051	4.23381	98.3607	96.7742	-1.58646	162	59.6883	64.776	5.08778	122.449	120	-2.44898	162	60.0688	59.8218	-0.247011	139.535	142.857	3.32226	162	52.1365	58.4653	6.32886	73.1707	74.0741	0.903342
163	53.395	57.3683	3.97336	101.695	101.695	0	163	59.6838	64.2965	4.61275	117.647	117.647	0	163	61.4252	63.4751	2.0499	142.857	136.364	-6.49351	163	53.2157	57.9865	4.77076	81.0811	80	-1.08108
164	51.2551	55.0605	3.80543	100	100	0	164	58.9166	62.1788	3.26216	120	122.449	2.44898	164	61.2191	67.7078	6.48874	136.364	139.535	3.17125	164	55.1434	61.2326	6.08928	75.9494	75.9494	-2.72848e-12
165	51.8827	54.0709	2.18822	101.695	101.695	0	165	57.6707	60.2371	2.56636	120	120	0	165	60.005	63.0069	3.00184	136.364	136.364	0	165	56.5189	61.7396	5.22062	75.9494	75.9494	0
166	52.0954	56.8299	4.73449	103.448	105.263	1.81488	166	60.2654	62.0783	1.81287	120	120	0	166	59.6618	60.62	0.958264	139.535	139.535	0	166	56.3043	62.4695	6.16526
167	52.2791	54.9094	2.63035	101.695	101.695	0	167	57.9747	62.0281	4.05333	120	120	0	167	58.721	58.5471	-0.173823	139.535	139.535	0	167	57.5256	64.3972	6.87158	75	75	2.67164e-12
168	50.2289	52.8415	2.61265	98.3607	96.7742	-1.58646	168	59.3472	62.9034	3.55616	117.647	117.647	0	168	60.0169	63.9602	3.94326	136.364	136.364	0	168	57.84	65.6873	7.84737	75	75	2.67164e-12
169	51.5452	55.6294	4.08416	103.448	103.448	0	169	59.1052	62.6316	3.52639	117.647	117.647	-3.28271e-12	169	60.6531	61.9258	1.27274	133.333	136.364	3.0303	169	56.0719	63.3496	7.2777	74.0741	74.0741	0
170	51.3747	56.1844	4.80975	103.448	105.263	1.81488	170	58.5473	60.6514	2.10407	125	122.449	-2.55102	170	59.6924	61.9576	2.26525	136.364	133.333	-3.0303	170	53.2576	58.3843	5.12675	76.9231	74.0741	-2.849
171	51.8677	55.8775	4.00981	100	98.3607	-1.63934	171	59.534	62.3766	2.84258	117.647	120	2.35294	171	60.1939	61.93	1.73607	136.364	139.535	3.17125	171	54.1381	61.8324	7.6943	76.9231	74.0741	-2.849
172	51.1172	52.0183	0.901131	101.695	103.448	1.75336	172	58.0983	62.1518	4.05354	120	120	0	172	59.6369	59.3565	-0.280421	136.364	133.333	-3.0303	172	57.0631	61.144	4.08092	75.9494	76.9231	0.97371
173	48.993	55.3568	6.36386	101.695	100	-1.69492	173	58.8516	59.3723	0.520646	125	125	0	173	59.9738	62.0274	2.05358	133.333	133.333	0	173	58.8286	60.969	2.14038	75	75	0
174	51.0071	52.801	1.79395	100	101.695	1.69492	174	58.6997	61.7643	3.06459	120	120	0	174	59.5755	62.1826	2.60712	139.535	139.535	-4.63274e-12	174	54.8637	63.2378	8.37411	75	75	0
175	51.0531	53.7211	2.66798	101.695	101.695	4.88853e-12	175	59.5772	62.4407	2.86354	115.385	115.385	0	175	54.0847	71.1044	17.0197	133.333	136.364	3.0303	175	47.0773	54.7747	7.69741	74.0741	74.0741	0
176	49.2644	53.6264	4.36201	100	100	-4.74643e-12	176	59.7384	63.4918	3.75342	122.449	120	-2.44898	176	56.8713	56.7887	-0.0825886	133.333	136.364	3.0303	176	49.2353	55.2271	5.99182	74.0741	74.0741	0
177	49.8159	51.4821	1.6662	100	100	0	177	57.9348	63.2892	5.35435	120	122.449	2.44898	177	57.5853	52.5162	-5.06907	139.535	139.535	4.63274e-12	177	49.7065	55.131	5.42457	76.9231	76.9231	0
178	52.1357	57.4873	5.35154	103.448	103.448	5.07328e-12	178	56.5133	59.4326	2.91933	125	125	0	178	56.4951	64.4662	7.97104	136.364	136.364	0	178	48.978	56.7657	7.78772	72.2892	73.1707	0.881575
179	51.5242	56.0687	4.54449	101.695	103.448	1.75336	179	55.7806	68.9141	13.1335	122.449	125	2.55102	179	56.7317	55.9073	-0.824431	136.364	136.364	-8.81073e-12	179	51.2448	58.7028	7.45807	74.0741	72.2892	-1.78492
180	51.2003	55.9417	4.74136	103.448	101.695	-1.75336	180	53.9506	58.9058	4.95521	122.449	125	2.55102	180	58.4162	47.6691	-10.7471	139.535	139.535	0	180	48.8658	53.1333	4.2675	78.9474	80	1.05263
181	52.7177	59.1733	6.45561	95.2381	95.2381	4.29168e-12	181	50.0763	46.5441	-3.53222	122.449	122.449	0	181	58.0906	72.2979	14.2073	136.364	136.364	0	181	48.8967	56.4793	7.58256	76.9231	75.9494	-0.97371
182	51.339	52.3915	1.05252	95.2381	95.2381	4.29168e-12	182	50.7485	53.6242	2.87571	125	125	0	182	56.3681	62.7586	6.39049	139.535	139.535	9.23706e-12	182	46.6488	54.7193	8.07051	77.9221	77.9221	2.8848e-12
183	52.3418	56.7674	4.42558	92.3077	90.9091	-1.3986	183	51.236	47.4114	-3.82466	117.647	117.647	0	183	56.1661	49.2118	-6.95429	136.364	139.535	3.17125	183	47.529	53.3964	5.8674	71.4286	73.1707	1.74216
184	53.1498	56.2931	3.14329	101.695	101.695	0	184	51.9165	55.2328	3.31622	120	120	0	184	57.8239	61.4903	3.66645	133.333	130.435	-2.89855	184	46.9993	52.3333	5.33398	75	75.9494	0.949367
185	50.1716	54.009	3.83742	93.75	96.7742	3.02419	185	51.3325	54.5975	3.265	120	122.449	2.44898	185	57.2551	50.3785	-6.87663	142.857	142.857	9.6918e-12	185	50.4029	55.0021	4.59915	74.0741	73.1707	-0.903342
186	49.322	52.7074	3.38541	95.2381	93.75	-1.4881	186	50.6728	49.2897	-1.38311	120	120	0	186	56.6138	67.416	10.8021	133.333	133.333	-8.41283e-12	186	51.5888	58.8357	7.24688	75.9494	75	-0.949367
187	46.9395	51.5205	4.58106	98.3607	100	1.63934	187	53.6974	55.1401	1.44278	122.449	120	-2.44898	187	52.1473	50.8503	-1.29697	136.364	136.364	0	187	51.2556	56.4825	5.22688	76.9231	76.9231	0
188	48.6932	52.3278	3.63467	93.75	93.75	4.16378e-12	188	53.7271	56.7203	2.99322	115.385	117.647	2.26244	188	53.722	54.3546	0.632565	142.857	142.857	9.6918e-12	188	48.6108	52.7307	4.11986	77.9221	77.9221	0
189	50.9559	55.9084	4.95257	95.2381	93.75	-1.4881	189	53.3581	52.834	-0.524092	117.647	117.647	-6.5512e-12	189	55.875	51.6001	-4.27493	139.535	139.535	0	189	49.0359	55.1032	6.06729	77.9221	77.9221	0
190	53.7402	55.1647	1.42448	100	98.3607	-1.63934	190	53.8196	54.1011	0.281484	120	117.647	-2.35294	190	55.8661	54.8507	-1.01539	142.857	142.857	0	190	54.3355	58.6494	4.31383	75.9494	75	-0.949367
191	49.9521	55.4415	5.48943	96.7742	98.3607	1.58646	191	51.1877	57.2271	6.03948	113.208	113.208	0	191	57.3891	74.2816	16.8925	142.857	142.857	-9.6918e-12	191	52.636	56.75	4.11392	76.9231	77.9221	0.999001
192	50.1709	50.0922	-0.0787639	105.263	103.448	-1.81488	192	49.4668	54.7134	5.2466	109.091	109.091	0	192	58.9752	51.1478	-7.82749	133.333	133.333	8.41283e-12	192	50.9638	58.3694	7.40565	78.9474	77.9221	-1.02529
193	49.2288	57.0805	7.85167	93.75	95.2381	1.4881	193	49.2717	52.3477	3.07602	115.385	115.385	0	193	56.7094	67.8478	11.1384	139.535	139.535	0	193	48.9297	55.8178	6.88812	76.9231	77.9221	0.999001
194	44.6195	50.4833	5.86378	95.2381	95.2381	-4.29168e-12	194	47.8798	52.1118	4.23208	113.208	113.208	0	194	56.7106	57.0077	0.29705	139.535	139.535	-9.23706e-12	194	49.4121	55.3082	5.89607	75.9494	76.9231	0.97371
195	46.8178	47.7696	0.951861	98.3607	100	1.63934	195	53.8689	53.1953	-0.673618	113.208	115.385	2.17707	195	58.691	51.6274	-7.06362	133.333	133.333	8.41283e-12	195	42.6305	50.4854	7.85489	81.0811	80	-1.08108
196	46.486	49.3856	2.89962	98.3607	98.3607	4.59011e-12	196	48.5494	51.5993	3.04993	115.385	113.208	-2.17707	196	58.9014	61.52	2.61863	136.364	136.364	0	196	47.9824	54.1066	6.12422	81.0811	80	-1.08108
197	48.1308	50.3686	2.23771	95.2381	95.2381	-4.29168e-12	197	49.745	53.7169	3.9719	117.647	117.647	0	197	58.5521	54.2945	-4.25764	142.857	142.857	-9.6918e-12	197	45.892	50.6457	4.75371	85.7143	85.7143	3.48166e-12
198	43.8391	48.8859	5.04684	93.75	96.7742	3.02419	198	50.4403	52.1596	1.71934	117.647	117.647	0	198	57.2618	68.3914	11.1296	136.364	139.535	3.17125	198	50.6066	56.5427	5.93615	84.507	84.507	-3.38218e-12
199	49.3669	51.3514	1.98457	96.7742	92.3077	-4.4665	199	50.8908	51.5789	0.68802	117.647	117.647	0	199	57.4907	48.3024	-9.18832	133.333	133.333	0	199	44.5194	51.7817	7.26227	82.1918	82.1918	0
200	50.8653	53.3967	2.53136	95.2381	95.2381	4.29168e-12	200	50.6143	52.9731	2.35882	117.647	117.647	0	200	58.784	57.5885	-1.1955	133.333	130.435	-2.89855	200	46.1547	49.6437	3.489	78.9474	80	1.05263
201	47.7091	53.3523	5.64317	92.3077	93.75	1.44231	201	48.0794	51.992	3.91258	115.385	117.647	2.26244	201	57.4631	73.9317	16.4686	139.535	139.535	9.23706e-12	201	44.923	49.6334	4.71043	81.0811	81.0811	3.11218e-12
202	49.5888	51.9041	2.31531	93.75	93.75	4.16378e-12	202	48.534	51.2944	2.76043	117.647	115.385	-2.26244	202	60.9348	45.2115	-15.7234	136.364	136.364	0	202	43.5951	51.184	7.58896	77.9221	77.9221	-2.8848e-12
203	48.7444	51.5262	2.78174	93.75	93.75	-4.16378e-12	203	51.9865	51.4177	-0.568803	115.385	115.385	0	203	60.6342	88.7548	28.1206	125	127.66	2.65957	203	37.8645	46.0108	8.14639	77.9221	78.9474	1.02529
204	45.4986	50.09	4.59139	89.5522	93.75	4.19776	204	51.517	52.3094	0.792394	117.647	117.647	0	204	56.8887	76.7542	19.8655	125	127.66	2.65957	204	43.7591	47.8595	4.10041	81.0811	80	-1.08108
205	47.0603	48.8622	1.80188	100	95.2381	-4.7619	205	53.243	56.6314	3.38842	115.385	117.647	2.26244	205	53.8413	39.5006	-14.3407	146.341	150	3.65854	205	46.2403	51.8967	5.65641	77.9221	76.9231	-0.999001
206	49.6395	52.7198	3.08036	88.2353	88.2353	0	206	52.8453	54.5591	1.71385	122.449	120	-2.44898	206	58.8793	54.6276	-4.2517	136.364	136.364	0	206	42.3852	50.1079	7.72277	77.9221	80	2.07792
207	46.2724	49.5031	3.23069	93.75	95.2381	1.4881	207	54.4279	63.7493	9.3214	117.647	120	2.35294	207	58.6137	65.214	6.60031	139.535	133.333	-6.20155	207	45.6493	49.3541	3.70489	80	77.9221	-2.07792
208	47.1479	51.1447	3.99683	85.7143	84.507	-1.20724	208	51.121	51.2181	0.0971132	117.647	120	2.35294	208	57.9467	67.7903	9.8436	136.364	139.535	3.17125	208	44.163	51.2589	7.09599	85.7143	85.7143	0
209	47.9462	50.9177	2.97152	92.3077	95.2381	2.9304	209	50.4565	51.6696	1.21312	122.449	120	-2.44898	209	60.0351	51.8343	-8.20077	146.341	146.341	1.01466e-11	209	44.8264	50.2664	5.44007	76.9231	78.9474	2.02429
210	45.3206	48.2592	2.93857	92.3077	95.2381	2.9304	210	56.7632	57.0047	0.241464	122.449	125	2.55102	210	59.1212	71.7376	12.6163	136.364	136.364	0	210	44.032	50.7026	6.67059	76.9231	75	-1.92308
211	47.3804	49.3623	1.98197	96.7742	93.75	-3.02419	211	54.3335	58.5691	4.23561	122.449	120	-2.44898	211	58.7767	59.393	0.616306	136.364	139.535	3.17125	211	42.5009	49.5238	7.02291	78.9474	80	1.05263
212	47.4919	50.8184	3.32645	96.7742	100	3.22581	212	54.4637	58.8828	4.41909	127.66	127.66	0	212	60.7403	50.2943	-10.446	142.857	139.535	-3.32226	212	48.3083	52.1854	3.87706	80	78.9474	-1.05263
213	50.3693	53.3031	2.93377	96.7742	93.75	-3.02419	213	55.9149	57.9537	2.03885	125	127.66	2.65957	213	57.7384	93.3711	35.6327	133.333	133.333	8.41283e-12	213	47.1017	51.9461	4.84444	80	80	0
214	46.5641	51.7299	5.16582	101.695	101.695	0	214	56.1197	60.2929	4.17316	117.647	117.647	0	214	60.0658	50.8442	-9.22154	136.364	136.364	0	214	44.7024	49.1888	4.48643	78.9474	80	1.05263
215	47.7625	52.9203	5.15777	90.9091	92.3077	1.3986	215	56.8118	52.7633	-4.04849	122.449	120	-2.44898	215	60.6517	69.6001	8.9484	136.364	136.364	0	215	44.5772	49.3706	4.79332	76.9231	77.9221	0.999001
216	46.8503	48.5854	1.73513	96.7742	96.7742	0	216	54.457	63.253	8.79597	125	127.66	2.65957	216	61.2353	59.3196	-1.91563	136.364	136.364	0	216	43.2524	48.6202	5.3678	80	78.9474	-1.05263
217	41.3125	48.6399	7.32739	96.7742	96.7742	0	217	58.7196	57.5595	-1.16012	125	125	0	217	58.3666	56.6442	-1.72243	146.341	142.857	-3.48432	217	43.1723	51.979	8.80671	80	81.0811	1.08108
218	46.9556	47.0287	0.0731538	101.695	100	-1.69492	218	57.2522	59.1725	1.92037	125	125	0	218	57.6226	63.2819	5.65933	133.333	136.364	3.0303	218	44.5921	49.1919	4.5998	77.9221	77.9221	0
219	42.5991	47.2328	4.63367	92.3077	93.75	1.44231	219	58.5605	60.8598	2.29927	122.449	120	-2.44898	219	61.3581	59.3297	-2.02841	130.435	130.435	8.07177e-12	219	50.6802	57.004	6.3238	75	73.1707	-1.82927
220	45.0034	49.2302	4.22671	95.2381	93.75	-1.4881	220	56.395	59.0922	2.69718	117.647	120	2.35294	220	61.2876	53.3588	-7.92881	130.435	133.333	2.89855	220	45.9778	53.6629	7.68503	76.9231	77.9221	0.999001
221	48.6867	50.5669	1.88026	90.9091	92.3077	1.3986	221	57.2474	59.1142	1.86681	122.449	120	-2.44898	221	57.0968	61.9114	4.81464	136.364	130.435	-5.92885	221	42.2153	49.4318	7.21642	77.9221	76.9231	-0.999001
222	46.4909	52.3149	5.82397	92.3077	90.9091	-1.3986	222	57.5278	64.4395	6.91177	117.647	120	2.35294	222	58.6331	82.2613	23.6282	136.364	139.535	3.17125	222	48.7696	53.2882	4.51862	75.9494	75.9494	0
223	44.7379	49.5462	4.80829	93.75	95.2381	1.4881	223	54.8155	52.7367	-2.07877	122.449	122.449	0	223	60.5405	46.7596	-13.7809	133.333	136.364	3.0303	223	57.3465	64.6211	7.27456	86.9565	85.7143	-1.24224
224	47.843	51.6347	3.79173	86.9565	86.9565	0	224	57.3401	58.8338	1.49368	120	120	0	224	60.8757	75.0161	14.1404	133.333	127.66	-5.67376	224	59.6732	62.7432	3.07004	86.9565	85.7143	-1.24224
225	44.5118	49.136	4.6242	84.507	84.507	0	225	54.2394	58.0351	3.79569	120	120	0	225	60.0754	63.1541	3.0787	127.66	133.333	5.67376	225	58.7158	66.6944	7.97865	88.2353	88.2353	0
226	45.4438	49.0306	3.58683	93.75	93.75	-4.16378e-12	226	53.4268	59.2975	5.87069	120	120	0	226	60.1518	54.5187	-5.63311	133.333	130.435	-2.89855	226	56.3254	60.844	4.51862	83.3333	84.507	1.17371
227	46.5206	51.3663	4.84568	93.75	92.3077	-1.44231	227	47.2229	49.6371	2.41428	120	120	0	227	60.3262	68.0377	7.71152	130.435	130.435	8.07177e-12	227	52.7603	57.9463	5.18602	76.9231	76.9231	0
228	40.565	46.8971	6.33214	88.2353	90.9091	2.6738	228	53.0948	54.1434	1.04865	120	122.449	2.44898	228	59.8988	61.3403	1.44151	136.364	139.535	3.17125	228	52.8531	59.508	6.65487	80	80	0
229	49.8313	51.2166	1.38523	93.75	90.9091	-2.84091	229	55.2856	54.4683	-0.817236	117.647	115.385	-2.26244	229	57.9091	68.165	10.256	133.333	130.435	-2.89855	229	55.2138	60.5054	5.29152	82.1918	82.1918	3.19744e-12
230	50.5869	54.5927	4.00573	92.3077	93.75	1.44231	230	57.0038	62.0361	5.03227	122.449	122.449	0	230	61.2177	52.5456	-8.67217	133.333	133.333	8.41283e-12	230	53.3185	58.785	5.46651	78.9474	78.9474	-2.95586e-12
231	44.1783	52.673	8.49464	92.3077	92.3077	0	231	51.8061	55.1871	3.38107	111.111	113.208	2.09644	231	58.5949	105.767	47.1723	146.341	150	3.65854	231	53.4994	58.3343	4.83483	78.9474	78.9474	0
232	47.7756	48.7974	1.02181	92.3077	92.3077	-4.03588e-12	232	53.5084	53.9031	0.394702	117.647	115.385	-2.26244	232	57.7676	53.3785	-4.38905	146.341	150	3.65854	232	55.5428	59.6738	4.13105	80	80	3.02691e-12
233	44.2663	50.5359	6.26964	88.2353	89.5522	1.31694	233	55.1311	56.2533	1.12215	122.449	122.449	0	233	57.472	44.4515	-13.0206	139.535	139.535	0	233	56.6284	64.1571	7.52865	78.9474	78.9474	0
234	42.6696	46.7758	4.10621	88.2353	88.2353	0	234	55.0449	67.0852	12.0403	109.091	107.143	-1.94805	234	59.5246	75.9799	16.4553	139.535	139.535	9.23706e-12	234	56.7902	61.1962	4.40599	83.3333	83.3333	-6.57963e-12
235	44.5186	48.1289	3.61028	85.7143	85.7143	0	235	55.0152	64.5459	9.53064	117.647	117.647	0	235	60.7797	56.7027	-4.07702	136.364	139.535	3.17125	235	54.5807	60.966	6.38534	77.9221	77.9221	5.7554e-12
236	50.299	51.3924	1.09343	84.507	83.3333	-1.17371	236	54.9929	54.7591	-0.233786	117.647	117.647	0	236	59.5751	56.3938	-3.18131	136.364	133.333	-3.0303	236	53.1115	59.049	5.93751	78.9474	78.9474	0
237	57.9241	61.8581	3.93403	96.7742	95.2381	-1.5361	237	55.731	55.9211	0.190097	120	120	0	237	60.5372	65.8963	5.3591	133.333	136.364	3.0303	237	53.6587	60.372	6.71332	80	80	0
238	57.001	61.6381	4.63705	96.7742	95.2381	-1.5361	238	50.3817	55.8862	5.50453	117.647	117.647	0	238	58.4889	61.5632	3.07438	130.435	127.66	-2.77521	238	54.5107	60.6727	6.16198	82.1918	82.1918	-6.4091e-12
239	55.5707	57.8509	2.28019	98.3607	100	1.63934	239	51.392	55.3134	3.92141	117.647	117.647	0	239	59.718	55.6293	-4.08866	136.364	139.535	3.17125	239	54.218	60.2874	6.06933	82.1918	82.1918	6.4091e-12
240	55.4956	59.4458	3.95014	95.2381	93.75	-1.4881	240	49.6806	54.4403	4.75974	115.385	115.385	0	240	59.9614	58.2226	-1.73875	133.333	133.333	0	240	56.0409	62.011	5.97016	84.507	84.507	-6.76437e-12
241	54.4028	59.5457	5.14286	93.75	93.75	0	241	48.7525	52.8667	4.1142	117.647	117.647	0	241	57.5658	60.8974	3.33154	142.857	139.535	-3.32226	241	56.1476	61.7176	5.57	83.3333	83.3333	6.57963e-12
242	57.3482	61.1145	3.76637	92.3077	92.3077	0	242	50.5772	56.4017	5.82456	115.385	115.385	0	242	58.7881	54.3351	-4.45296	139.535	146.341	6.80658	242	56.5961	61.4013	4.80515	81.0811	81.0811	0
243	55.5664	59.0969	3.53045	98.3607	98.3607	0	243	51.798	54.2394	2.44143	117.647	120	2.35294	243	59.6264	75.1912	15.5647	133.333	127.66	-5.67376	243	55.3039	60.6905	5.38665	80	81.0811	1.08108
244	56.0761	59.4202	3.34406	92.3077	93.75	1.44231	244	53.3845	56.5788	3.19431	120	117.647	-2.35294	244	59.3099	70.7377	11.4278	130.435	130.435	8.07177e-12	244	56.0716	62.9444	6.87285	78.9474	77.9221	-1.02529
245	53.5347	59.1621	5.62735	92.3077	90.9091	-1.3986	245	52.4326	57.3077	4.87515	120	120	0	245	57.2967	54.7822	-2.51452	130.435	133.333	2.89855	245	54.1228	62.4157	8.29291	76.9231	76.9231	-5.61329e-12
246	51.4729	53.8462	2.37321	93.75	92.3077	-1.44231	246	47.328	48.3045	0.976446	115.385	115.385	0	246	57.9925	50.0029	-7.9896	133.333	133.333	0	246	54.8582	59.0105	4.15238	77.9221	77.9221	5.7554e-12
247	50.0926	53.875	3.7824	92.3077	95.2381	2.9304	247	49.936	55.4574	5.5214	120	120	0	247	59.2158	63.0902	3.87443	133.333	133.333	0	247	56.3705	63.0372	6.6667	81.0811	81.0811	0
248	49.9658	53.3934	3.42754	89.5522	89.5522	-3.80851e-12	248	46.2367	46.5042	0.267503	113.208	113.208	0	248	61.0283	57.6746	-3.35371	133.333	133.333	0	248	57.9504	64.2033	6.25293	83.3333	83.3333	0
249	50.7357	54.4762	3.74054	88.2353	88.2353	3.68061e-12	249	51.2169	54.7049	3.48797	127.66	127.66	0	249	59.4929	65.6996	6.20673	133.333	130.435	-2.89855	249	58.4379	64.5918	6.15387	77.9221	77.9221	-5.7554e-12
250	52.3742	54.3491	1.97492	92.3077	90.9091	-1.3986	250	48.8301	52.123	3.29292	115.385	115.385	0	250	57.7223	64.3782	6.65594	133.333	136.364	3.0303	250	56.5914	64.1869	7.59542	77.9221	78.9474	1.02529
251	53.2938	57.8071	4.51328	93.75	93.75	-4.16378e-12	251	50.8356	53.4726	2.63701	115.385	115.385	0	251	60.6371	49.8369	-10.8002	139.535	139.535	0	251	57.752	61.7368	3.98474	88.2353	88.2353	0
252	51.979	56.8968	4.9178	93.75	93.75	4.16378e-12	252	54.9334	56.6637	1.73026	115.385	115.385	0	252	61.0276	69.4717	8.44407	130.435	127.66	-2.77521	252	55.9409	61.5185	5.57762	88.2353	88.2353	0
253	51.3914	53.2593	1.86788	93.75	93.75	-4.16378e-12	253	58.7933	59.7877	0.994369	113.208	113.208	0	253	59.0834	59.5444	0.460927	130.435	130.435	8.07177e-12	253	57.7339	64.2034	6.46953	83.3333	83.3333	0
254	51.2473	55.23	3.98271	88.2353	90.9091	2.6738	254	58.0563	61.6261	3.56985	109.091	109.091	0	254	59.1416	64.9247	5.7831	136.364	139.535	3.17125	254	58.6143	63.9833	5.36905	83.3333	83.3333	0
255	51.5585	54.2737	2.71518	93.75	92.3077	-1.44231	255	57.0307	62.5906	5.55987	107.143	107.143	0	255	60.2363	55.1627	-5.07362	127.66	127.66	0	255	56.9769	61.4851	4.50815	83.3333	84.507	1.17371
256	51.5345	56.536	5.00148	89.5522	88.2353	-1.31694	256	56.9478	59.1377	2.1899	115.385	115.385	0	256	60.1729	59.0941	-1.07888	139.535	136.364	-3.17125	256	57.9656	63.8821	5.91645	83.3333	82.1918	-1.14155
257	51.6281	54.1743	2.54618	93.75	93.75	0	257	57.3957	60.5974	3.20173	115.385	115.385	0	257	60.5695	72.6625	12.093	133.333	136.364	3.0303	257	59.1867	66.1772	6.99048	80	80	0
258	52.1723	56.7509	4.57859	89.5522	89.5522	3.80851e-12	258	57.5432	59.6667	2.12348	109.091	109.091	0	258	61.7691	56.4797	-5.28938	130.435	130.435	0	258	56.4648	65.0306	8.5658	80	80	0
259	52.542	56.9079	4.36588	90.9091	92.3077	1.3986	259	56.3241	61.357	5.03293	111.111	111.111	0	259	60.7818	81.6127	20.8309	146.341	146.341	1.01466e-11	259	57.1486	64.9585	7.8099	78.9474	77.9221	-1.02529
260	44.9643	51.2596	6.29537	90.9091	90.9091	0	260	55.8379	60.4921	4.6542	111.111	111.111	0	260	59.505	65.6129	6.10793	146.341	146.341	1.01466e-11	260	55.8086	61.9949	6.18623	81.0811	82.1918	1.1107
261	51.4806	53.3432	1.86258	92.3077	90.9091	-1.3986	261	59.6453	59.035	-0.610309	115.385	115.385	0	261	60.6535	70.5488	9.89524	133.333	133.333	0	261	57.2068	64.8596	7.65282	81.0811	81.0811	0
262	48.7636	55.4047	6.64109	92.3077	93.75	1.44231	262	60.5849	67.1289	6.54398	109.091	109.091	0	262	60.8635	54.3982	-6.46524	142.857	146.341	3.48432	262	55.804	61.1058	5.30187	83.3333	83.3333	-6.57963e-12
263	53.6473	53.7197	0.0723711	89.5522	86.9565	-2.59572	263	59.6112	69.4684	9.85715	120	120	0	263	60.1568	69.6876	9.53083	136.364	133.333	-3.0303	263	53.3132	59.7181	6.40485	81.0811	81.0811	0
264	57.8512	58.3794	0.52813	83.3333	85.7143	2.38095	264	57.3557	62.8461	5.49036	120	120	0	264	60.6742	63.6262	2.95193	139.535	139.535	-9.23706e-12	264	52.8414	59.6232	6.7818	78.9474	80	1.05263
265	52.4257	60.5634	8.13773	107.143	107.143	0	265	58.3763	54.224	-4.15223	115.385	115.385	0	265	59.0371	59.9284	0.891282	130.435	133.333	2.89855	265	55.2349	61.8135	6.57866	80	78.9474	-1.05263
266	57.06	58.6532	1.59317	107.143	107.143	0	266	58.0415	61.3211	3.27967	122.449	122.449	0	266	58.159	61.0504	2.89148	139.535	139.535	0	266	54.1522	62.1936	8.04144	78.9474	78.9474	5.91172e-12
267	57.8856	63.2093	5.32366	107.143	105.263	-1.8797	267	57.1788	63.1123	5.93347	120	120	0	267	58.0837	59.0262	0.94249	133.333	133.333	0	267	53.4182	61.2613	7.84317	76.9231	77.9221	0.999001
268	57.6789	60.9144	3.2355	105.263	105.263	0	268	54.0007	57.8819	3.88117	117.647	117.647	0	268	59.7125	56.5096	-3.20291	136.364	139.535	3.17125	268	56.8998	62.9138	6.01401	78.9474	77.9221	-1.02529
269	59.3464	61.485	2.13858	107.143	107.143	0	269	57.8492	56.0766	-1.77262	122.449	125	2.55102	269	57.6901	72.6048	14.9147	127.66	122.449	-5.21059	269	56.2248	67.3383	11.1136	75	75	5.32907e-12
270	58.2298	64.0358	5.80605	107.143	109.091	1.94805	270	52.0431	55.2057	3.16264	117.647	117.647	-6.5512e-12	270	58.1592	59.2142	1.05502	127.66	130.435	2.77521	270	55.3309	61.0699	5.73898	77.9221	77.9221	-5.7554e-12
271	56.6502	59.8132	3.16298	103.448	103.448	0	271	54.249	57.4274	3.17836	115.385	113.208	-2.17707	271	57.0634	60.601	3.53766	136.364	136.364	0	271	53.1613	62.2705	9.10921	82.1918	82.1918	6.4091e-12
272	56.5276	60.7013	4.17373	101.695	101.695	4.88853e-12	272	46.6925	51.4683	4.77577	117.647	120	2.35294	272	55.3362	59.1681	3.83189	127.66	127.66	0	272	54.8511	59.0673	4.21625	83.3333	83.3333	0
273	56.8179	61.7817	4.9638	98.3607	98.3607	-4.59011e-12	273	52.0255	56.037	4.0115	115.385	113.208	-2.17707	273	59.5433	59.6935	0.150196	133.333	133.333	0	273	58.0008	63.8369	5.8361	81.0811	81.0811	-6.22435e-12
274	56.5305	60.2248	3.69423	103.448	103.448	5.07328e-12	274	50.9837	52.8523	1.86863	117.647	117.647	0	274	60.4821	69.7169	9.23481	125	122.449	-2.55102	274	57.724	65.4504	7.72637	82.1918	82.1918	6.4091e-12
275	57.6776	62.4313	4.75373	100	100	-4.74643e-12	275	47.652	51.2211	3.56908	122.449	125	2.55102	275	55.0684	57.8841	2.81573	133.333	133.333	8.41283e-12	275	58.0425	62.6835	4.64099	83.3333	83.3333	0
276	54.4044	59.9229	5.51855	103.448	103.448	5.07328e-12	276	45.2936	53.1539	7.86034	115.385	115.385	-6.30962e-12	276	60.0199	62.1278	2.10786	127.66	130.435	2.77521	276	58.5975	61.5694	2.97194	81.0811	81.0811	-6.22435e-12
277	55.4931	58.5279	3.03474	103.448	103.448	-5.07328e-12	277	44.8162	49.2247	4.40845	113.208	113.208	0	277	60.4375	60.4218	-0.0156701	133.333	133.333	0	277	59.3169	66.9142	7.59729	82.1918	82.1918	6.4091e-12
278	55.2674	60.4425	5.1751	105.263	105.263	0	278	50.2457	51.347	1.10134	109.091	109.091	5.64171e-12	278	60.7518	61.8463	1.09453	130.435	127.66	-2.77521	278	56.7881	61.7364	4.94833	81.0811	82.1918	1.1107
279	56.6889	59.1402	2.45133	100	100	4.74643e-12	279	45.8193	50.7679	4.9486	115.385	113.208	-2.17707	279	59.8503	59.8136	-0.036637	127.66	130.435	2.77521	279	56.5015	60.7491	4.24757	84.507	85.7143	1.20724
280	56.2862	60.4693	4.18317	103.448	103.448	-5.07328e-12	280	46.5376	50.4955	3.95787	113.208	115.385	2.17707	280	60.3338	74.046	13.7122	122.449	122.449	-7.10543e-12	280	55.7359	59.3571	3.62112	84.507	85.7143	1.20724
281	57.0429	60.3222	3.27924	101.695	100	-1.69492	281	50.1195	51.8146	1.6951	117.647	117.647	6.5512e-12	281	60.4823	56.9927	-3.48965	127.66	130.435	2.77521	281	57.0011	64.51	7.5089	80	80	0
282	56.5284	59.6107	3.08224	103.448	105.263	1.81488	282	45.2885	54.1915	8.90303	105.263	105.263	-5.24381e-12	282	60.7401	66.3675	5.62742	133.333	127.66	-5.67376	282	57.7855	62.2812	4.49574	75	75	0
283	57.0658	61.189	4.12322	100	98.3607	-1.63934	283	46.4422	47.4263	0.984065	117.647	117.647	0	283	60.7377	62.6225	1.88475	127.66	130.435	2.77521	283	58.3196	68.2202	9.90064	77.9221	76.9231	-0.999001
284	54.9191	59.1378	4.21862	103.448	103.448	0	284	47.7742	51.6396	3.86543	109.091	109.091	0	284	60.5478	66.4808	5.93297	122.449	122.449	0	284	57.4083	65.5643	8.15596	77.9221	78.9474	1.02529
285	55.4482	58.8132	3.36494	103.448	105.263	1.81488	285	44.6154	52.033	7.41757	109.091	107.143	-1.94805	285	60.6871	64.5461	3.85896	125	122.449	-2.55102	285	57.4913	64.3689	6.87763	78.9474	78.9474	5.91172e-12
286	57.0641	62.1272	5.06306	100	100	0	286	48.9149	50.3779	1.46302	107.143	109.091	1.94805	286	61.318	55.2268	-6.09115	125	127.66	2.65957	286	58.0838	62.9474	4.86361	77.9221	77.9221	0
287	56.3216	60.5624	4.24083	100	100	0	287	50.5519	52.4189	1.86704	113.208	111.111	-2.09644	287	60.4447	78.6791	18.2344	133.333	136.364	3.0303	287	59.5847	69.2395	9.65477	75.9494	75	-0.949367
288	55.8794	62.1827	6.30333	100	100	0	288	51.1511	55.5615	4.41038	107.143	107.143	0	288	61.6175	67.4236	5.80607	133.333	136.364	3.0303	288	57.7224	65.8119	8.08946	76.9231	77.9221	0.999001
289	52.6448	57.8631	5.21829	101.695	101.695	0	289	51.4317	53.8344	2.40265	111.111	113.208	2.09644	289	58.2931	61.5866	3.2935	130.435	127.66	-2.77521	289	56.9698	64.1429	7.17311	80	80	0
290	55.2256	59.2176	3.99193	98.3607	98.3607	0	290	55.9383	62.6537	6.71543	117.647	117.647	0	290	59.5121	54.0043	-5.50774	127.66	130.435	2.77521	290	57.2843	62.6913	5.40707	81.0811	81.0811	0
291	55.0583	59.9798	4.92152	101.695	101.695	4.88853e-12	291	51.5216	54.9793	3.45769	117.647	117.647	0	291	58.3415	63.8952	5.55371	130.435	127.66	-2.77521	291	53.2979	62.0705	8.77263	83.3333	83.3333	-6.57963e-12
292	56.2862	59.6807	3.3945	103.448	103.448	-5.07328e-12	292	53.9328	54.4978	0.564972	117.647	117.647	0	292	60.2836	61.6649	1.38128	133.333	133.333	8.41283e-12	292	54.0542	57.9499	3.8957	82.1918	82.1918	6.4091e-12
293	56.9868	61.9945	5.00768	111.111	111.111	-1.17097e-11	293	54.7063	57.1572	2.45089	115.385	117.647	2.26244	293	61.5843	61.682	0.0976903	127.66	130.435	2.77521	293	56.5013	61.6173	5.11597	78.9474	78.9474	0
294	58.656	59.2177	0.561697	111.111	111.111	-1.17097e-11	294	53.9334	55.3171	1.38367	115.385	113.208	-2.17707	294	60.4339	64.635	4.20105	127.66	127.66	0	294	54.2776	62.1434	7.86583	81.0811	81.0811	0
295	58.8276	65.6316	6.804	105.263	107.143	1.8797	295	55.746	57.5057	1.75968	113.208	113.208	0	295	61.3591	61.0409	-0.318199	130.435	127.66	-2.77521	295	54.8954	62.9031	8.00771	81.0811	81.0811	0
296	56.6614	59.243	2.58164	111.111	109.091	-2.0202	296	58.7262	60.6769	1.95066	113.208	113.208	0	296	61.668	66.529	4.861	130.435	133.333	2.89855	296	55.6625	60.3981	4.73561	77.9221	77.9221	0
297	57.5842	61.8945	4.3103	107.143	107.143	0	297	55.5544	59.4035	3.84911	113.208	113.208	0	297	59.3144	68.5002	9.18581	130.435	130.435	0	297	54.6279	62.2405	7.61263	75.9494	75.9494	0
298	56.7439	61.6048	4.8609	107.143	109.091	1.94805	298	58.7916	61.2914	2.49981	111.111	111.111	0	298	59.4148	60.8688	1.45403	127.66	125	-2.65957	298	52.3661	61.2376	8.87157	82.1918	83.3333	1.14155
299	58.2936	59.269	0.975436	107.143	107.143	0	299	56.2662	58.6236	2.35741	113.208	113.208	0	299	61.4461	58.1398	-3.30634	136.364	139.535	3.17125	299	55.2025	60.4305	5.22803	82.1918	82.1918	6.4091e-12
300	57.1138	62.2409	5.12711	103.448	103.448	-1.01466e-11	300	54.9315	59.446	4.51453	113.208	113.208	0	300	60.4963	66.6635	6.16724	133.333	133.333	0	300	57.4721	63.5709	6.09876	80	78.9474	-1.05263
301	58.3083	61.6671	3.35877	107.143	107.143	0	301	55.1311	57.1708	2.03963	109.091	111.111	2.0202	301	60.8927	65.9744	5.08166	127.66	125	-2.65957	301	54.5688	61.8786	7.30978	75.9494	75.9494	0
302	55.0859	59.1268	4.04093	103.448	103.448	0	302	53.9131	55.6764	1.76324	113.208	113.208	0	302	60.5987	62.1024	1.50376	136.364	139.535	3.17125	302	55.8687	62.1911	6.32248	75	75	0
303	55.6088	57.62	2.01121	107.143	107.143	0	303	54.4757	57.898	3.42221	115.385	113.208	-2.17707	303	61.7756	63.7099	1.93432	133.333	133.333	0	303	57.4939	63.1191	5.62523	76.9231	76.9231	0
304	54.1249	59.9318	5.80689	105.263	105.263	1.05018e-11	304	48.2477	53.2172	4.96949	111.111	111.111	0	304	61.2011	67.7915	6.59041	127.66	127.66	0	304	58.02	67.466	9.44606	77.9221	76.9231	-0.999001
305	53.7334	56.8104	3.07702	107.143	107.143	-1.08713e-11	305	46.3492	48.7645	2.41524	115.385	117.647	2.26244	305	60.6366	63.0512	2.41457	133.333	133.333	0	305	54.8132	63.7549	8.94168	75.9494	77.9221	1.97271
306	55.7666	58.5698	2.8033	105.263	105.263	1.05018e-11	306	54.2104	55.3375	1.1271	109.091	107.143	-1.94805	306	60.3344	60.5681	0.233751	133.333	133.333	0	306	56.0381	62.8503	6.81218	82.1918	80	-2.19178
307	55.7119	61.7729	6.06101	101.695	101.695	0	307	51.5894	54.829	3.23967	109.091	109.091	5.64171e-12	307	60.8113	62.3273	1.51594	133.333	133.333	0	307	54.161	59.5441	5.38309	86.9565	85.7143	-1.24224
308	55.9836	58.1755	2.19193	103.448	103.448	-1.01466e-11	308	54.0959	55.9338	1.83788	115.385	117.647	2.26244	308	60.3197	66.2334	5.91365	130.435	127.66	-2.77521	308	56.0232	60.1605	4.13724	86.9565	85.7143	-1.24224
309	56.8589	60.6997	3.84088	101.695	101.695	9.79128e-12	309	57.7196	61.1136	3.39393	105.263	103.448	-1.81488	309	61.0213	61.9915	0.970155	125	127.66	2.65957	309	55.5546	62.6805	7.12587	84.507	84.507	0
310	55.8316	60.1783	4.34668	103.448	103.448	0	310	57.8073	60.8498	3.04253	109.091	111.111	2.0202	310	60.45	64.3908	3.94081	127.66	127.66	0	310	53.2254	57.7181	4.49272	83.3333	85.7143	2.38095
311	58.2461	63.1363	4.89025	100	100	0	311	56.4729	59.6865	3.21357	109.091	109.091	-5.64171e-12	311	60.5433	66.5229	5.97967	122.449	120	-2.44898	311	53.5593	58.978	5.41867	81.0811	80	-1.08108
312	56.1214	56.914	0.792578	101.695	101.695	0	312	57.4863	59.0512	1.56491	111.111	111.111	0	312	58.5996	59.152	0.552355	122.449	125	2.55102	312	54.1037	60.8448	6.74108	81.0811	81.0811	0
313	57.8814	63.4403	5.55882	101.695	101.695	0	313	57.4974	60.0271	2.52974	109.091	109.091	0	313	60.7397	63.7911	3.05135	127.66	127.66	0	313	54.8848	61.1158	6.23094	83.3333	83.3333	6.57963e-12
314	58.0852	62.1746	4.08934	101.695	101.695	0	314	57.3128	61.7742	4.46135	109.091	107.143	-1.94805	314	61.3638	63.5463	2.18247	127.66	127.66	0	314	54.2326	63.1149	8.88225	82.1918	82.1918	0
315	57.6898	62.1513	4.46157	101.695	101.695	-9.79128e-12	315	52.8751	58.3408	5.46575	109.091	111.111	2.0202	315	60.3192	75.7645	15.4454	127.66	130.435	2.77521	315	55.0951	58.5992	3.50407	85.7143	86.9565	1.24224
316	57.1	60.5928	3.49282	100	101.695	1.69492	316	58.2223	59.6042	1.38183	115.385	113.208	-2.17707	316	60.0637	62.1671	2.10341	127.66	130.435	2.77521	316	54.4993	62.5924	8.09309	85.7143	84.507	-1.20724
317	55.4015	60.4655	5.06397	101.695	100	-1.69492	317	56.9359	66.0577	9.12176	115.385	117.647	2.26244	317	60.2432	59.4243	-0.818859	130.435	130.435	0	317	52.8928	57.7664	4.87355	84.507	84.507	0
318	57.4729	62.1672	4.69434	93.75	93.75	8.32756e-12	318	57.2223	57.6083	0.386026	115.385	117.647	2.26244	318	59.868	60.9023	1.03429	130.435	130.435	0	318	53.1402	60.0347	6.89453	85.7143	84.507	-1.20724
319	56.3197	59.9838	3.6641	98.3607	100	1.63934	319	57.1996	56.2338	-0.965826	113.208	111.111	-2.09644	319	58.4743	62.1892	3.71485	125	122.449	-2.55102	319	57.5776	61.7541	4.17648	82.1918	82.1918	0
320	57.8405	62.9178	5.07739	100	96.7742	-3.22581	320	56.3931	61.1738	4.78069	109.091	111.111	2.0202	320	60.0547	64.713	4.65828	125	127.66	2.65957	320	55.9191	62.2372	6.31809	83.3333	84.507	1.17371
321	57.6584	64.7264	7.06798	107.143	107.143	0	321	56.4668	59.0126	2.54584	101.695	100	-1.69492	321	61.1181	59.5806	-1.53749	127.66	127.66	0	321	55.3771	61.515	6.13792	82.1918	82.1918	-6.4091e-12
322	57.7998	57.9968	0.197007	107.143	107.143	0	322	55.9985	59.5289	3.53042	107.143	109.091	1.94805	322	58.8661	62.1638	3.29761	127.66	127.66	0	322	54.8703	60.8018	5.93145	83.3333	83.3333	6.57963e-12
323	56.3547	60.0839	3.72922	113.208	111.111	-2.09644	323	58.0792	59.1677	1.08854	115.385	113.208	-2.17707	323	59.8701	61.7852	1.91512	127.66	125	-2.65957	323	54.1435	60.9423	6.7988	82.1918	82.1918	0
324	57.1429	61.1961	4.05314	105.263	107.143	1.8797	324	58.7823	63.6833	4.90099	107.143	107.143	-5.42855e-12	324	59.6133	59.828	0.214668	127.66	130.435	2.77521	324	51.8283	58.1679	6.33964	82.1918	82.1918	0
325	57.5555	62.1364	4.58095	107.143	105.263	-1.8797	325	59.9143	62.8626	2.94826	105.263	105.263	5.24381e-12	325	60.5561	63.4375	2.88146	130.435	127.66	-2.77521	325	55.262	60.1913	4.9293	81.0811	81.0811	0
326	56.0017	59.0331	3.03137	103.448	105.263	1.81488	326	59.232	65.2043	5.9723	111.111	111.111	0	326	60.9934	64.4413	3.44792	122.449	125	2.55102	326	58.3901	63.5138	5.12369	81.0811	81.0811	0
327	56.4816	60.1247	3.64308	105.263	103.448	-1.81488	327	58.1666	60.8028	2.63615	113.208	115.385	2.17707	327	59.4398	63.6877	4.24796	125	125	0	327	59.0996	64.0193	4.9197	80	80	0
328	57.178	60.1327	2.95469	101.695	103.448	1.75336	328	55.4265	60.2833	4.85684	111.111	109.091	-2.0202	328	60.6909	63.8732	3.18234	125	125	0	328	59.442	65.9705	6.5285	80	80	0
329	58.2743	63.8405	5.56625	105.263	105.263	0	329	58.4173	58.5562	0.138868	117.647	117.647	0	329	60.701	59.0635	-1.63749	127.66	127.66	0	329	59.2594	66.4366	7.1772	82.1918	82.1918	0
330	57.0004	63.1584	6.15804	107.143	105.263	-1.8797	330	56.3461	60.3081	3.96204	103.448	103.448	0	330	59.4119	67.0652	7.65327	115.385	115.385	0	330	58.1175	63.9322	5.81465	84.507	84.507	0
331	57.5207	58.6857	1.16499	103.448	105.263	1.81488	331	56.4242	59.4305	3.0063	107.143	109.091	1.94805	331	58.6611	59.9608	1.2997	125	125	0	331	59.5088	65.5433	6.03455	82.1918	82.1918	0
332	57.6477	62.9397	5.29199	103.448	101.695	-1.75336	332	56.0152	56.5958	0.580605	109.091	109.091	5.64171e-12	332	58.7537	62.7496	3.99591	125	125	0	332	58.9651	64.8244	5.85924	78.9474	78.9474	0
333	58.9522	62.1091	3.15693	103.448	105.263	1.81488	333	57.449	59.4522	2.00324	107.143	109.091	1.94805	333	60.1045	57.3774	-2.72708	127.66	127.66	0	333	58.7492	66.6117	7.86244	78.9474	80	1.05263
334	59.1433	63.6488	4.50556	103.448	103.448	1.01466e-11	334	57.8206	61.5429	3.72232	109.091	105.263	-3.82775	334	60.3798	63.8468	3.46701	122.449	122.449	0	334	59.5536	66.747	7.19339	86.9565	84.507	-2.44948
335	58.9865	63.0026	4.0161	103.448	101.695	-1.75336	335	58.133	61.5729	3.43986	111.111	113.208	2.09644	335	60.6977	66.4592	5.76149	122.449	122.449	0	335	57.2529	62.406	5.15314	89.5522	89.5522	0
336	57.5851	62.9863	5.40112	98.3607	100	1.63934	336	57.4831	59.954	2.47086	107.143	107.143	0	336	59.5929	61.9795	2.38659	122.449	122.449	0	336	56.1022	60.2954	4.19316	89.5522	89.5522	0
337	58.346	61.3192	2.97321	101.695	101.695	-9.79128e-12	337	54.7933	59.3198	4.52646	111.111	111.111	5.85487e-12	337	60.6888	59.2945	-1.39428	120	122.449	2.44898	337	57.0184	63.2893	6.2709	85.7143	85.7143	0
338	58.0576	62.2384	4.18083	98.3607	98.3607	9.166e-12	338	58.9789	62.1717	3.19278	109.091	109.091	-5.64171e-12	338	60.2264	57.9651	-2.26128	127.66	125	-2.65957	338	58.0174	62.9913	4.97388	85.7143	86.9565	1.24224
339	57.2267	62.0659	4.83918	103.448	103.448	-1.01466e-11	339	54.9441	60.5893	5.64514	109.091	109.091	0	339	60.2602	69.6284	9.36824	125	125	-7.40386e-12	339	56.7391	62.4285	5.6894	84.507	84.507	-6.76437e-12
340	57.827	61.5951	3.76809	101.695	101.695	9.79128e-12	340	58.4279	61.1056	2.6777	109.091	107.143	-1.94805	340	60.164	60.6738	0.509781	130.435	133.333	2.89855	340	57.3885	62.2589	4.87045	82.1918	82.1918	6.4091e-12
341	58.4398	62.27	3.8302	101.695	101.695	-9.79128e-12	341	56.8208	58.9148	2.09397	107.143	109.091	1.94805	341	60.4893	55.0659	-5.42345	125	122.449	-2.55102	341	57.2145	64.0158	6.80128	85.7143	85.7143	-6.94911e-12
342	56.1507	62.8736	6.72283	98.3607	98.3607	9.166e-12	342	57.3457	60.7218	3.37603	109.091	109.091	0	342	60.8962	71.7428	10.8467	122.449	122.449	0	342	58.1177	64.9748	6.85712	85.7143	84.507	-1.20724
343	57.6406	60.8019	3.16134	100	100	0	343	55.3932	61.6976	6.30436	107.143	107.143	0	343	59.8567	70.9076	11.0509	127.66	127.66	0	343	57.6113	63.1338	5.5225	85.7143	88.2353	2.52101
344	56.5403	60.9422	4.40194	98.3607	98.3607	-9.166e-12	344	58.0667	58.9456	0.878984	109.091	109.091	5.64171e-12	344	60.3444	60.9109	0.56656	127.66	127.66	0	344	57.427	63.6659	6.23883	85.7143	84.507	-1.20724
345	56.1559	59.8827	3.7268	103.448	103.448	1.01466e-11	345	59.3972	69.4086	10.0114	120	120	0	345	59.9967	65.3075	5.31076	122.449	122.449	7.10543e-12	345	56.9105	63.1187	6.20819	83.3333	83.3333	-6.57963e-12
346	56.0887	61.7571	5.66841	98.3607	98.3607	-9.166e-12	346	59.2575	63.5389	4.28132	120	120	0	346	59.6698	60.8053	1.13551	127.66	130.435	2.77521	346	56.262	61.3751	5.11309	86.9565	86.9565	7.16227e-12
347	57.8816	60.2033	2.32169	101.695	101.695	9.79128e-12	347	56.8622	58.5806	1.71839	113.208	115.385	2.17707	347	60.9242	63.9681	3.04395	133.333	130.435	-2.89855	347	54.768	61.7041	6.93612	86.9565	86.9565	0
348	59.5864	64.8965	5.31017	101.695	100	-1.69492	348	59.3685	62.4078	3.03928	120	117.647	-2.35294	348	61.1973	64.9356	3.73824	130.435	133.333	2.89855	348	57.3042	62.1991	4.89488	83.3333	82.1918	-1.14155
349	54.7149	61.1478	6.43285	107.143	109.091	1.94805	349	56.0702	63.1125	7.04227	111.111	111.111	0	349	59.8839	70.2474	10.3635	125	122.449	-2.55102	349	57.043	61.5161	4.47309	82.1918	83.3333	1.14155
350	57.4576	56.3546	-1.10301	107.143	109.091	1.94805	350	57.963	62.0173	4.05432	122.449	125	2.55102	350	58.6551	58.952	0.296909	127.66	133.333	5.67376	350	57.1184	63.351	6.23259	83.3333	82.1918	-1.14155
351	55.5647	59.9044	4.33974	107.143	107.143	0	351	55.7634	56.6322	0.868701	122.449	122.449	0	351	58.6245	61.1441	2.51958	130.435	127.66	-2.77521	351	56.3643	60.6213	4.25694	80	80	0
352	57.5626	63.8345	6.27184	103.448	103.448	-1.01466e-11	352	59.6553	62.3702	2.71498	120	117.647	-2.35294	352	59.5331	55.5432	-3.98989	130.435	130.435	0	352	57.3493	64.6822	7.33295	78.9474	80	1.05263
353	57.8301	59.768	1.9379	109.091	109.091	1.12834e-11	353	59.6186	62.0694	2.45083	117.647	120	2.35294	353	59.5189	64.5444	5.02547	125	125	0	353	55.3355	62.2719	6.9364	83.3333	83.3333	6.57963e-12
354	58.7921	63.0091	4.21692	103.448	103.448	-1.01466e-11	354	58.1828	64.1471	5.96434	125	125	0	354	60.5674	62.7207	2.15326	130.435	130.435	0	354	53.7537	59.3721	5.61841	83.3333	83.3333	-6.57963e-12
355	58.352	62.9931	4.64102	103.448	103.448	1.01466e-11	355	59.86	62.1645	2.30453	122.449	122.449	-1.42109e-11	355	61.2443	66.3358	5.0915	122.449	122.449	0	355	56.0251	62.1324	6.10729	85.7143	84.507	-1.20724
356	58.0069	61.9967	3.98977	101.695	101.695	0	356	58.4212	60.8376	2.41642	122.449	122.449	0	356	59.4664	63.6347	4.16828	122.449	122.449	0	356	56.2928	62.6707	6.37788	83.3333	83.3333	-6.57963e-12
357	58.6006	61.524	2.9234	101.695	101.695	0	357	60.0112	64.5095	4.49831	122.449	122.449	1.42109e-11	357	60.1201	64.1514	4.03126	122.449	122.449	0	357	55.9548	60.9136	4.9588	85.7143	85.7143	0
358	58.9931	63.4477	4.45454	100	100	-9.47864e-12	358	59.439	63.9035	4.46454	122.449	122.449	0	358	59.5205	60.5486	1.02817	120	122.449	2.44898	358	54.2887	63.3014	9.01263	84.507	84.507	6.76437e-12
359	59.8303	66.4254	6.59506	100	98.3607	-1.63934	359	58.271	63.1728	4.90175	120	120	0	359	59.7461	66.2282	6.48204	122.449	120	-2.44898	359	52.9691	56.9193	3.95028	78.9474	80	1.05263
360	58.2841	62.9945	4.71038	103.448	105.263	1.81488	360	57.8398	61.3969	3.5571	120	117.647	-2.35294	360	60.6379	60.7395	0.101582	117.647	117.647	0	360	55.636	60.8905	5.25447	78.9474	78.9474	0
361	58.7721	62.468	3.6959	101.695	101.695	-9.79128e-12	361	55.8834	59.1214	3.238	120	122.449	2.44898	361	60.1131	61.273	1.15987	125	122.449	-2.55102	361	58.0931	62.7048	4.61164	76.9231	76.9231	0
362	59.5942	63.4001	3.80591	101.695	101.695	9.79128e-12	362	57.5796	60.7394	3.15979	120	120	0	362	61.1243	68.1908	7.0665	115.385	117.647	2.26244	362	56.8057	63.0118	6.20618	84.507	84.507	0
363	59.3781	67.0311	7.65306	101.695	101.695	-9.79128e-12	363	56.9911	59.8589	2.86781	115.385	115.385	-1.26192e-11	363	60.4884	62.8352	2.34681	120	120	0	363	58.2458	63.2225	4.97674	82.1918	81.0811	-1.1107
364	59.1325	62.9653	3.83278	98.3607	98.3607	9.166e-12	364	56.9538	61.6771	4.72336	122.449	120	-2.44898	364	60.1593	62.049	1.88972	122.449	120	-2.44898	364	49.5346	54.4448	4.91011	81.0811	81.0811	0
365	58.243	62.2186	3.97558	105.263	105.263	-1.05018e-11	365	58.7035	60.8336	2.13007	120	120	0	365	59.6841	62.9869	3.30276	122.449	125	2.55102	365	49.5175	50.2813	0.763811	81.0811	81.0811	0
366	59.2993	61.8407	2.54144	100	100	9.47864e-12	366	59.7005	62.2984	2.59784	120	120	0	366	59.228	60.2194	0.991391	122.449	122.449	0	366	48.8515	53.6747	4.82313	81.0811	81.0811	0
367	58.0384	64.2205	6.1821	101.695	103.448	1.75336	367	59.3898	64.8591	5.46935	117.647	120	2.35294	367	60.3315	64.7948	4.46336	125	125	0	367	47.5187	53.1733	5.65457	85.7143	85.7143	0
368	58.5916	61.6382	3.04659	105.263	103.448	-1.81488	368	59.2601	64.6426	5.38252	120	120	0	368	59.9267	63.5054	3.57863	113.208	113.208	0	368	50.5585	52.4718	1.91333	84.507	84.507	6.76437e-12
369	58.9684	64.1877	5.21932	96.7742	96.7742	0	369	58.0067	61.1089	3.10225	120	120	0	369	60.2433	67.1124	6.86915	120	120	0	369	48.004	53.9695	5.96545	84.507	84.507	0
370	59.1374	62.808	3.67058	101.695	101.695	9.79128e-12	370	58.78	61.7696	2.9896	115.385	115.385	1.26192e-11	370	60.2219	62.9919	2.76992	115.385	117.647	2.26244	370	49.8168	53.0876	3.27083	84.507	84.507	-6.76437e-12
371	59.3945	63.7858	4.39123	105.263	105.263	0	371	56.8714	61.1051	4.23371	122.449	120	-2.44898	371	60.7507	69.3973	8.64656	130.435	133.333	2.89855	371	48.5288	54.1607	5.63183	82.1918	82.1918	6.4091e-12
372	59.7484	63.7421	3.99376	101.695	101.695	-9.79128e-12	372	58.706	59.0965	0.390555	122.449	125	2.55102	372	59.7554	66.3311	6.5757	130.435	133.333	2.89855	372	47.039	50.4334	3.39431	83.3333	83.3333	0
373	58.642	64.0024	5.36041	103.448	103.448	1.01466e-11	373	58.0465	69.7755	11.729	125	125	0	373	58.0426	53.952	-4.09064	133.333	133.333	8.41283e-12	373	45.512	51.499	5.98695	80	78.9474	-1.05263
374	59.2568	63.3554	4.09862	100	100	-9.47864e-12	374	60.3383	61.8425	1.50429	125	125	0	374	58.7504	59.7197	0.969329	133.333	130.435	-2.89855	374	46.6464	51.2343	4.58787	83.3333	84.507	1.17371
375	58.3035	61.5848	3.2813	103.448	103.448	0	375	59.0861	60.5472	1.46105	122.449	125	2.55102	375	59.2294	63.0039	3.77447	130.435	133.333	2.89855	375	42.9807	48.9073	5.9266	82.1918	83.3333	1.14155
376	58.689	62.9605	4.27148	103.448	103.448	1.01466e-11	376	58.9003	61.9528	3.05258	125	125	1.47935e-11	376	59.7125	59.536	-0.176444	136.364	133.333	-3.0303	376	44.5714	49.5332	4.96181	82.1918	81.0811	-1.1107
377	58.7834	67.2739	8.49053	107.143	107.143	0	377	59.7376	64.7967	5.05911	117.647	117.647	-1.31166e-11	377	60.0812	63.8738	3.79256	130.435	130.435	1.61151e-11	377	47.6268	50.5536	2.92681	83.3333	83.3333	0
378	59.4031	58.576	-0.827165	107.143	107.143	0	378	59.8958	61.9864	2.09058	120	120	0	378	59.8383	60.1047	0.266313	130.435	130.435	-1.61151e-11	378	48.1497	50.6889	2.53921	77.9221	77.9221	-5.7554e-12
379	59.527	63.2785	3.75151	105.263	105.263	0	379	59.6306	64.4562	4.82553	122.449	120	-2.44898	379	60.5264	65.3479	4.82151	133.333	133.333	0	379	46.6014	50.7942	4.19271	83.3333	83.3333	6.57963e-12
380	58.5139	64.8884	6.37453	107.143	107.143	0	380	60.3715	62.8021	2.43062	117.647	120	2.35294	380	60.3463	59.1493	-1.19703	133.333	133.333	1.68257e-11	380	47.3274	54.3992	7.07181	82.1918	82.1918	0
381	58.4758	61.7633	3.28757	105.263	105.263	0	381	59.4429	62.3352	2.89232	122.449	120	-2.44898	381	59.8561	65.4314	5.57533	130.435	130.435	0	381	48.8538	52.5733	3.71944	82.1918	83.3333	1.14155
382	58.3314	62.7423	4.41099	105.263	105.263	0	382	58.4129	64.0455	5.63257	120	120	0	382	60.0584	62.2385	2.18012	136.364	139.535	3.17125	382	48.9613	51.2944	2.3331	85.7143	84.507	-1.20724
383	58.7804	61.9514	3.17099	105.263	105.263	0	383	57.0453	61.0665	4.02127	120	120	0	383	60.1992	63.2453	3.04616	139.535	136.364	-3.17125	383	46.4596	50.4855	4.02591	84.507	84.507	6.76437e-12
384	58.1548	63.4602	5.30544	100	100	0	384	58.8417	57.4513	-1.3904	122.449	122.449	1.42109e-11	384	59.6329	60.9221	1.28916	133.333	136.364	3.0303	384	49.2306	52.0282	2.79765	81.0811	80	-1.08108
385	57.1399	62.2826	5.14265	100	100	-9.47864e-12	385	59.1784	64.7972	5.6188	122.449	122.449	0	385	59.9134	63.8691	3.95566	133.333	130.435	-2.89855	385	48.7073	51.4529	2.74558	75.9494	78.9474	2.998
386	57.9872	60.6411	2.65392	100	100	9.47864e-12	386	59.5448	64.1566	4.61189	122.449	122.449	0	386	59.103	62.0179	2.91492	133.333	136.364	3.0303	386	47.85	52.9856	5.13563	83.3333	81.0811	-2.25225
387	59.9537	63.869	3.91523	101.695	101.695	-9.79128e-12	387	59.9916	61.0796	1.08795	122.449	125	2.55102	387	59.7619	60.3561	0.594165	136.364	133.333	-3.0303	387	47.7711	50.548	2.77689	76.9231	76.9231	-5.61329e-12
388	58.3234	65.2632	6.93984	100	101.695	1.69492	388	60.2197	65.7322	5.51254	120	120	0	388	60.3784	64.9986	4.62017	130.435	130.435	1.61151e-11	388	44.9985	51.6893	6.69081	81.0811	81.0811	6.22435e-12
389	58.6785	61.8228	3.14431	100	98.3607	-1.63934	389	60.5983	64.5864	3.98809	120	117.647	-2.35294	389	59.5653	61.5764	2.0111	133.333	133.333	-1.68257e-11	389	49.1066	49.9537	0.847041	78.9474	78.9474	-5.91172e-12
390	57.7196	62.1591	4.43948	100	101.695	1.69492	390	59.2324	62.8552	3.62284	120	120	0	390	59.7739	61.0179	1.24391	133.333	133.333	0	390	51.9928	55.8434	3.85066	76.9231	77.9221	0.999001
391	57.4858	62.1948	4.70899	101.695	100	-1.69492	391	57.6323	61.9972	4.36492	120	120	0	391	60.0742	63.8012	3.72698	136.364	136.364	0	391	54.3928	59.4083	5.01557	82.1918	82.1918	-6.4091e-12
392	57.5506	61.1117	3.56108	98.3607	98.3607	-9.166e-12	392	59.1742	59.8468	0.672599	122.449	122.449	0	392	60.0086	62.6055	2.59699	133.333	133.333	0	392	53.1693	54.3052	1.13588	89.5522	89.5522	0
393	58.3718	61.8371	3.4653	101.695	101.695	9.79128e-12	393	59.0946	62.9744	3.87971	120	122.449	2.44898	393	60.2845	61.8935	1.60909	136.364	136.364	0	393	52.0108	55.7145	3.7037	89.5522	89.5522	0
394	59.4015	64.1654	4.76386	96.7742	96.7742	0	394	58.4614	61.7582	3.29677	120	117.647	-2.35294	394	60.1309	63.0798	2.94893	133.333	133.333	1.68257e-11	394	53.2237	56.0488	2.82502	92.3077	92.3077	-8.07177e-12
395	58.1567	64.8543	6.69757	96.7742	96.7742	0	395	58.92	62.9165	3.99647	115.385	117.647	2.26244	395	59.6418	63.7624	4.12067	133.333	133.333	0	395	50.2104	52.8247	2.6143	89.5522	90.9091	1.35685
396	58.2501	63.5505	5.30038	98.3607	100	1.63934	396	59.6392	61.4347	1.79544	120	120	0	396	60.0777	61.1936	1.11594	133.333	133.333	-1.68257e-11	396	51.8739	52.8502	0.976331	93.75	92.3077	-1.44231
397	57.5332	60.581	3.04781	100	100	9.47864e-12	397	59.9493	62.8146	2.86532	117.647	117.647	0	397	60.7944	63.306	2.51156	130.435	130.435	0	397	54.0146	56.3903	2.37567	76.9231	76.9231	5.61329e-12
398	59.4854	63.1167	3.63124	103.448	101.695	-1.75336	398	59.6776	63.2022	3.52466	122.449	122.449	0	398	61.3524	63.8755	2.52312	130.435	133.333	2.89855	398	49.7749	58.6089	8.83408	84.507	84.507	0
399	59.34	63.9412	4.6012	98.3607	98.3607	9.166e-12	399	58.1953	63.082	4.88667	120	120	0	399	60.5509	83.1602	22.6093	136.364	139.535	3.17125	399	50.9943	55.4133	4.41904	85.7143	85.7143	-6.94911e-12
400	57.4242	63.1004	5.67618	101.695	101.695	-9.79128e-12	400	59.0178	61.8053	2.78751	120	120	0	400	60.7106	60.3506	-0.360002	136.364	139.535	3.17125	400	48.4235	52.887	4.46351	85.7143	85.7143	0
401	58.2973	61.2301	2.93275	98.3607	100	1.63934	401	59.9957	63.635	3.63933	117.647	115.385	-2.26244	401	60.8513	62.4615	1.61026	133.333	133.333	1.68257e-11	401	49.7393	52.6468	2.90743	84.507	84.507	6.76437e-12
402	58.2897	63.8721	5.58244	98.3607	96.7742	-1.58646	402	58.5226	62.1044	3.58172	120	122.449	2.44898	402	60.1362	59.1188	-1.01743	136.364	136.364	0	402	49.1501	53.6491	4.49899	78.9474	80	1.05263
403	57.6057	63.5185	5.91282	100	100	0	403	58.4757	61.4406	2.96488	117.647	117.647	0	403	60.1636	63.7008	3.53718	130.435	130.435	-1.61151e-11	403	48.5583	54.9057	6.3474	81.0811	80	-1.08108
404	57.9912	63.1777	5.1865	98.3607	98.3607	-9.166e-12	404	58.7658	60.789	2.02322	122.449	122.449	0	404	59.0001	61.6634	2.66325	136.364	136.364	0	404	44.1171	47.1535	3.03638	83.3333	84.507	1.17371
405	55.4053	60.2741	4.86885	107.143	107.143	0	405	57.5347	60.1489	2.61411	120	117.647	-2.35294	405	60.8183	60.5724	-0.245887	130.435	130.435	0	405	48.6615	51.7352	3.07374	80	80	0
406	57.4125	57.6799	0.26735	107.143	107.143	0	406	59.2199	63.0018	3.78183	117.647	120	2.35294	406	60.952	63.3465	2.39451	133.333	136.364	3.0303	406	53.5398	56.6856	3.14589	80	78.9474	-1.05263
407	56.9158	62.7098	5.79394	107.143	109.091	1.94805	407	57.087	62.0192	4.93218	117.647	120	2.35294	407	60.351	61.1673	0.816316	130.435	127.66	-2.77521	407	51.8049	54.9371	3.13226	77.9221	80	2.07792
408	58.3243	60.4232	2.09886	109.091	107.143	-1.94805	408	57.5782	59.561	1.98273	120	117.647	-2.35294	408	59.9491	67.3098	7.36075	130.435	130.435	0	408	46.7059	52.3316	5.62567	81.0811	81.0811	-6.22435e-12
409	59.3148	62.7895	3.47472	105.263	103.448	-1.81488	409	58.6269	61.3348	2.70793	122.449	122.449	0	409	58.1533	61.4526	3.29925	130.435	133.333	2.89855	409	44.7272	47.5008	2.77359	78.9474	77.9221	-1.02529
410	57.1903	63.91	6.71971	103.448	105.263	1.81488	410	59.639	63.1426	3.50361	125	122.449	-2.55102	410	58.4701	56.4228	-2.0473	133.333	133.333	0	410	47.4034	51.4884	4.08506	76.9231	76.9231	0
411	57.3415	60.3898	3.04827	103.448	103.448	1.01466e-11	411	58.9878	68.185	9.19722	130.435	130.435	1.61151e-11	411	58.9791	56.6708	-2.30833	139.535	136.364	-3.17125	411	51.1188	50.4116	-0.707167	73.1707	74.0741	0.903342
412	59.0015	62.8646	3.86305	103.448	103.448	0	412	59.6011	62.1767	2.57559	130.435	130.435	1.61151e-11	412	59.9945	65.7519	5.75739	130.435	130.435	-1.61151e-11	412	50.5627	54.257	3.69424	82.1918	80	-2.19178
413	58.5849	64.1645	5.57962	103.448	103.448	-1.01466e-11	413	58.5322	56.8254	-1.70681	125	127.66	2.65957	413	59.9995	61.2939	1.29439	130.435	133.333	2.89855	413	49.2659	52.1673	2.90139	75.9494	77.9221	1.97271
414	56.4921	63.2414	6.74935	103.448	105.263	1.81488	414	59.0336	65.579	6.54541	122.449	122.449	0	414	60.0307	62.2313	2.20059	133.333	133.333	0	414	50.9591	55.4521	4.49301	82.1918	81.0811	-1.1107
415	56.7358	59.8449	3.10913	101.695	101.695	0	415	58.5567	61.0991	2.54245	127.66	125	-2.65957	415	59.7139	59.6947	-0.0192274	133.333	133.333	0	415	53.6626	55.2534	1.59085	80	80	0
416	57.0078	61.7732	4.76538	101.695	100	-1.69492	416	58.8329	61.7378	2.90495	122.449	125	2.55102	416	58.2793	62.1398	3.86045	133.333	133.333	-1.68257e-11	416	52.6638	57.3064	4.64267	82.1918	82.1918	0
417	57.9197	61.459	3.53935	103.448	103.448	1.01466e-11	417	58.8183	58.646	-0.172225	125	125	-1.47935e-11	417	59.6386	61.456	1.81739	136.364	133.333	-3.0303	417	50.9357	56.42	5.48428	80	81.0811	1.08108
418	57.0661	62.3685	5.30239	100	100	-9.47864e-12	418	57.9304	61.2101	3.27971	120	120	0	418	59.5626	59.189	-0.373582	130.435	133.333	2.89855	418	50.3295	53.5542	3.22475	77.9221	77.9221	0
419	55.2206	61.6873	6.46664	103.448	103.448	1.01466e-11	419	56.3081	61.4197	5.11161	117.647	117.647	0	419	58.9175	60.4444	1.5269	130.435	127.66	-2.77521	419	53.5191	55.6666	2.14746	75.9494	75	-0.949367
420	56.4385	59.1956	2.75713	103.448	103.448	0	420	55.0301	57.2774	2.24728	122.449	122.449	0	420	59.9522	60.5127	0.560514	133.333	133.333	-1.68257e-11	420	57.2463	59.515	2.26866	78.9474	78.9474	0
421	56.1582	60.3635	4.20533	101.695	101.695	-9.79128e-12	421	56.7946	59.3223	2.5277	117.647	117.647	0	421	60.4015	67.0996	6.6982	130.435	130.435	0	421	53.0376	59.8481	6.81051	78.9474	78.9474	0
422	56.6755	60.8431	4.16758	103.448	103.448	1.01466e-11	422	56.4699	59.3501	2.88013	120	120	0	422	60.4909	61.0051	0.514171	133.333	133.333	1.68257e-11	422	51.5433	55.9722	4.42888	88.2353	88.2353	0
423	57.2803	61.7366	4.45639	100	100	-9.47864e-12	423	56.7955	59.2096	2.41413	122.449	120	-2.44898	423	60.0549	63.7146	3.65973	133.333	133.333	0	423	53.5364	56.6593	3.12283	85.7143	85.7143	0
424	56.1229	58.3904	2.26747	100	101.695	1.69492	424	57.9185	60.6408	2.72221	117.647	120	2.35294	424	60.831	62.0271	1.19606	133.333	136.364	3.0303	424	53.7427	55.64	1.89727	78.9474	78.9474	-5.91172e-12
425	57.5268	62.5856	5.0588	101.695	101.695	0	425	57.9531	60.3464	2.39337	117.647	117.647	1.31166e-11	425	60.2968	60.9302	0.633407	130.435	127.66	-2.77521	425	50.4129	53.7373	3.32445	80	83.3333	3.33333
426	57.5966	61.1577	3.56103	100	100	0	426	57.3991	62.6442	5.24508	117.647	115.385	-2.26244	426	61.4113	66.1754	4.76413	133.333	133.333	1.68257e-11	426	54.2425	57.115	2.8725	76.9231	75	-1.92308
427	57.2974	60.1356	2.83826	101.695	100	-1.69492	427	56.3518	57.7989	1.44714	120	122.449	2.44898	427	60.5803	68.8163	8.23602	136.364	139.535	3.17125	427	54.8614	57.0852	2.22377	72.2892	72.2892	0
428	56.5479	62.4089	5.86104	101.695	101.695	9.79128e-12	428	56.5436	58.57	2.02636	120	120	0	428	60.2787	61.2949	1.01615	136.364	139.535	3.17125	428	55.2933	59.1255	3.83219	72.2892	73.1707	0.881575
429	53.707	56.3881	2.68104	100	101.695	1.69492	429	58.4176	60.5226	2.10493	117.647	117.647	0	429	60.5437	63.2076	2.66394	139.535	139.535	0	429	53.687	59.6297	5.94276	75.9494	75	-0.949367
430	57.6373	61.521	3.88375	100	100	9.47864e-12	430	58.9062	61.8468	2.9406	122.449	120	-2.44898	430	60.4742	60.4996	0.0254924	133.333	133.333	-1.68257e-11	430	53.4073	56.9084	3.50106	73.1707	73.1707	0
431	59.3786	63.8612	4.48265	98.3607	96.7742	-1.58646	431	59.8095	63.2623	3.45287	117.647	120	2.35294	431	60.5134	65.48	4.96668	127.66	127.66	1.54472e-11	431	53.0735	56.8993	3.82588	75.9494	76.9231	0.97371
432	58.002	62.9284	4.92641	105.263	103.448	-1.81488	432	59.3253	60.6103	1.28507	120	117.647	-2.35294	432	59.532	61.4944	1.9624	133.333	136.364	3.0303	432	50.4041	53.6575	3.2534	74.0741	75	0.925926
433	58.8571	64.9845	6.12749	105.263	105.263	0	433	59.4577	64.4906	5.03289	120	120	0	433	59.3399	60.4668	1.1269	133.333	130.435	-2.89855	433	48.6925	50.9567	2.26417	75	75	0
434	58.0918	62.5267	4.43496	105.263	105.263	0	434	59.8551	63.3891	3.53397	117.647	117.647	-1.31166e-11	434	59.8638	61.3704	1.50659	133.333	133.333	-1.68257e-11	434	54.9436	55.311	0.367409	71.4286	70.5882	-0.840336
435	57.2113	60.7776	3.56631	107.143	107.143	0	435	56.9963	59.5302	2.53391	120	120	0	435	58.8472	61.5684	2.72123	130.435	133.333	2.89855	435	52.4963	55.514	3.01766	75.9494	75	-0.949367
436	57.2806	61.0129	3.73235	105.263	107.143	1.8797	436	56.7489	60.3442	3.59532	117.647	122.449	4.80192	436	57.2598	59.0045	1.7447	139.535	136.364	-3.17125	436	50.6448	56.0106	5.36573	75	75.9494	0.949367
437	55.0699	56.5275	1.4576	101.695	101.695	9.79128e-12	437	59.1277	62.6041	3.47642	115.385	113.208	-2.17707	437	58.4282	61.625	3.19678	130.435	130.435	1.61151e-11	437	50.2006	55.8411	5.64048	75	73.1707	-1.82927
438	52.3364	55.0417	2.70523	103.448	103.448	0	438	56.74	59.8316	3.09164	122.449	122.449	-1.42109e-11	438	58.94	57.7955	-1.14449	136.364	136.364	0	438	52.2663	56.2184	3.95208	76.9231	77.9221	0.999001
439	54.6651	56.8269	2.16183	105.263	103.448	-1.81488	439	59.765	67.6048	7.83985	122.449	122.449	0	439	59.1491	62.1141	2.96502	133.333	133.333	0	439	51.4379	54.9101	3.47219	75	75	0
440	55.6314	59.216	3.58459	103.448	105.263	1.81488	440	59.4087	63.8262	4.41752	122.449	122.449	0	440	57.008	59.1787	2.17071	133.333	133.333	-1.68257e-11	440	50.9877	53.256	2.26831	75.9494	77.9221	1.97271
441	55.6591	57.4526	1.79342	103.448	101.695	-1.75336	441	59.3375	60.5297	1.19217	122.449	122.449	0	441	58.6507	59.9744	1.32369	133.333	133.333	0	441	52.718	57.714	4.99607	75.9494	74.0741	-1.87529
442	55.5847	57.9227	2.33804	107.143	107.143	0	442	58.1731	61.4024	3.22939	122.449	125	2.55102	442	57.508	59.3276	1.81959	136.364	136.364	0	442	54.4482	57.505	3.05679	76.9231	76.9231	0
443	53.658	59.2272	5.56918	105.263	107.143	1.8797	443	58.283	62.9122	4.62918	122.449	120	-2.44898	443	58.8393	61.3832	2.54389	133.333	133.333	1.68257e-11	443	55.7397	57.6072	1.86748	71.4286	71.4286	0
444	53.9349	57.0709	3.136	101.695	101.695	-9.79128e-12	444	58.929	61.5021	2.57301	120	120	0	444	59.4619	59.7698	0.307866	130.435	133.333	2.89855	444	52.0323	58.0571	6.02481	69.7674	70.5882	0.820793
445	55.4355	57.7609	2.32535	105.263	103.448	-1.81488	445	58.5181	61.4512	2.93312	120	120	0	445	58.946	59.3686	0.422583	136.364	136.364	0	445	57.0368	57.8927	0.855883	70.5882	68.9655	-1.62272
446	53.8448	56.6611	2.81635	105.263	105.263	0	446	60.0553	64.2909	4.23559	117.647	120	2.35294	446	57.2123	61.0817	3.86938	133.333	133.333	-1.68257e-11	446	57.0848	60.4186	3.33379	71.4286	72.2892	0.860585
447	55.8697	63.0415	7.17184	100	101.695	1.69492	447	59.8073	62.6443	2.837	117.647	115.385	-2.26244	447	59.5345	59.8135	0.278955	133.333	130.435	-2.89855	447	57.0034	62.1107	5.10731	73.1707	73.1707	0
448	54.309	53.8336	-0.475361	101.695	101.695	-9.79128e-12	448	56.9724	63.7425	6.77006	117.647	120	2.35294	448	58.0417	58.8668	0.825032	136.364	136.364	0	448	50.6715	54.9818	4.31031	80	77.9221	-2.07792
449	53.0463	60.5185	7.47224	101.695	100	-1.69492	449	56.9403	57.4667	0.526402	120	120	0	449	60.1935	63.9231	3.72962	133.333	136.364	3.0303	449	53.1071	56.9432	3.83613	80	77.9221	-2.07792
450	54.6152	56.6223	2.00708	101.695	101.695	-9.79128e-12	450	56.8153	61.8365	5.02115	122.449	120	-2.44898	450	60.5256	61.4332	0.907516	130.435	130.435	0	450	53.1017	55.0007	1.89899	75	76.9231	1.92308
451	54.9491	61.6388	6.68975	100	101.695	1.69492	451	58.3466	61.3495	3.0029	120	120	0	451	60.5688	65.3017	4.73287	133.333	130.435	-2.89855	451	49.1498	57.7655	8.61576	75	75	0
452	54.9402	57.5885	2.64826	107.143	107.143	0	452	59.3078	61.9596	2.65181	117.647	117.647	0	452	60.7053	62.6567	1.9514	133.333	133.333	0	452	52.1527	55.4139	3.2612	77.9221	76.9231	-0.999001
453	56.3227	58.4667	2.14402	101.695	101.695	-9.79128e-12	453	57.9161	61.0106	3.09457	122.449	122.449	0	453	60.1585	62.7589	2.60046	130.435	130.435	1.61151e-11	453	52.9997	59.3849	6.38518	72.2892	73.1707	0.881575
454	56.4394	63.0938	6.65442	101.695	101.695	9.79128e-12	454	58.6128	61.9766	3.36378	120	122.449	2.44898	454	60.6854	62.3921	1.70667	130.435	133.333	2.89855	454	52.7334	58.8918	6.15843	74.0741	73.1707	-0.903342
455	53.7549	55.7099	1.95499	109.091	107.143	-1.94805	455	57.8337	60.7613	2.92761	120	117.647	-2.35294	455	61.0182	79.217	18.1989	130.435	133.333	2.89855	455	54.4146	58.7762	4.36161	74.0741	75	0.925926
456	55.3735	58.4211	3.04762	98.3607	100	1.63934	456	59.6164	60.2761	0.659708	117.647	117.647	0	456	60.6258	62.37	1.74424	130.435	133.333	2.89855	456	53.3777	58.6416	5.26393	75	75	0
457	54.9334	57.5275	2.59414	100	100	9.47864e-12	457	57.7286	63.504	5.77537	120	122.449	2.44898	457	59.7979	59.3346	-0.46334	130.435	130.435	-1.61151e-11	457	53.8227	58.5372	4.71442	74.0741	74.0741	0
458	53.5	58.3791	4.87909	96.7742	96.7742	0	458	57.4211	61.0205	3.59934	122.449	120	-2.44898	458	60.4587	60.3849	-0.0738103	133.333	130.435	-2.89855	458	51.0913	55.5487	4.45732	72.2892	72.2892	0
459	57.256	60.4799	3.22392	100	98.3607	-1.63934	459	57.1857	58.142	0.956283	122.449	122.449	-1.42109e-11	459	60.1697	62.349	2.17937	130.435	133.333	2.89855	459	50.3162	54.5336	4.21744	71.4286	71.4286	0
460	57.5247	64.3558	6.83107	101.695	103.448	1.75336	460	57.7586	61.6854	3.92682	117.647	120	2.35294	460	60.6091	64.4594	3.85038	136.364	133.333	-3.0303	460	49.7335	52.6254	2.8919	73.1707	74.0741	0.903342
461	58.0337	63.8608	5.82715	100	100	0	461	57.3829	60.8603	3.47736	120	120	0	461	60.3616	63.9673	3.60574	127.66	127.66	-1.54472e-11	461	52.8646	56.3826	3.51793	77.9221	76.9231	-0.999001
462	58.8608	62.6787	3.8179	100	100	0	462	58.402	61.572	3.16996	117.647	117.647	0	462	60.4464	61.7032	1.25679	133.333	133.333	0	462	52.1948	55.9433	3.74846
463	57.6291	60.1679	2.53888	105.263	105.263	0	463	56.6723	57.037	0.364659	125	122.449	-2.55102	463	60.4296	62.9812	2.55164	130.435	130.435	1.61151e-11	463	50.8859	54.2248	3.33886	75	74.0741	-0.925926
464	58.3717	64.6429	6.2712	107.143	107.143	0	464	57.2814	60.8436	3.56222	115.385	117.647	2.26244	464	61.1877	65.273	4.08534	130.435	133.333	2.89855	464	49.1697	53.5914	4.4217	75	74.0741	-0.925926
465	56.6679	59.6393	2.97145	103.448	103.448	0	465	56.989	63.1334	6.14442	120	120	0	465	60.528	63.9813	3.4533	133.333	130.435	-2.89855	465	49.149	53.8355	4.6865	70.5882	70.5882	0
466	56.6192	61.2032	4.58395	101.695	103.448	1.75336	466	55.5715	54.4091	-1.16234	127.66	125	-2.65957	466	61.0619	59.9844	-1.07753	133.333	133.333	1.68257e-11	466	47.3648	51.48	4.11526	70.5882	70.5882	0
467	58.6612	60.6267	1.96549	103.448	101.695	-1.75336	467	57.3428	63.0467	5.70386	127.66	125	-2.65957	467	60.1254	65.0576	4.93222	133.333	133.333	0	467	48.6138	53.9941	5.38027	69.7674	70.5882	0.820793
468	59.4543	64.1186	4.66422	101.695	101.695	-9.79128e-12	468	58.6801	59.9692	1.28909	127.66	125	-2.65957	468	60.1975	63.1698	2.97235	133.333	133.333	-1.68257e-11	468	56.9993	62.3886	5.38924	81.0811	81.0811	0
469	58.7449	61.7213	2.97644	98.3607	98.3607	9.166e-12	469	59.328	62.185	2.85702	122.449	122.449	0	469	60.7076	63.2237	2.51607	127.66	127.66	1.54472e-11	469	56.372	62.3188	5.9468	81.0811	81.0811	0
470	60.2288	64.6179	4.38909	100	100	-9.47864e-12	470	59.4426	63.0694	3.6268	125	127.66	2.65957	470	59.7946	59.7288	-0.0657763	133.333	136.364	3.0303	470	55.1362	61.9554	6.81919	84.507	85.7143	1.20724
471	58.7178	57.8103	-0.907443	96.7742	96.7742	0	471	58.7608	60.5249	1.76411	125	125	0	471	61.4343	65.2609	3.82658	133.333	130.435	-2.89855	471	54.4891	59.4583	4.96915	83.3333	84.507	1.17371
472	58.7449	64.7167	5.97174	98.3607	100	1.63934	472	58.8411	62.698	3.85691	122.449	122.449	-1.42109e-11	472	61.1463	67.1221	5.97584	130.435	130.435	-1.61151e-11	472	55.0289	60.7842	5.75526	82.1918	81.0811	-1.1107
473	57.4474	57.783	0.33559	100	100	0	473	58.987	62.478	3.49099	125	122.449	-2.55102	473	60.2543	62.5304	2.27614	130.435	130.435	1.61151e-11	473	52.6741	59.1334	6.4593	81.0811	81.0811	0
474	56.9151	61.285	4.36998	100	100	-9.47864e-12	474	59.0544	62.1009	3.04654	122.449	122.449	1.42109e-11	474	60.5756	61.0731	0.497482	127.66	127.66	-1.54472e-11	474	55.1355	60.6927	5.55721	76.9231	76.9231	0
475	56.7343	59.5713	2.83701	95.2381	96.7742	1.5361	475	57.6797	60.3355	2.65583	120	122.449	2.44898	475	60.784	58.7277	-2.05629	130.435	130.435	1.61151e-11	475	55.4246	61.9667	6.54208	81.0811	80	-1.08108
476	56.5031	57.7417	1.23861	103.448	101.695	-1.75336	476	58.7222	62.1712	3.44901	122.449	122.449	0	476	60.6273	68.2114	7.584	127.66	127.66	-1.54472e-11	476	57.0475	63.1892	6.1417	75	76.9231	1.92308
477	56.7818	59.6779	2.89608	98.3607	98.3607	-9.166e-12	477	59.0622	60.9007	1.83853	122.449	122.449	0	477	61.4191	66.4847	5.06566	130.435	130.435	0	477	55.2482	62.6142	7.36602	76.9231	76.9231	0
478	54.9751	60.3556	5.38044	103.448	103.448	1.01466e-11	478	57.847	61.8972	4.05026	122.449	120	-2.44898	478	61.4586	62.9034	1.44476	133.333	133.333	1.68257e-11	478	55.1117	61.993	6.88127	78.9474	77.9221	-1.02529
479	55.4692	57.7021	2.23288	101.695	101.695	-9.79128e-12	479	57.7596	62.4486	4.68908	117.647	120	2.35294	479	60.6881	59.3649	-1.3232	133.333	133.333	0	479	52.7825	58.6607	5.87822	83.3333	82.1918	-1.14155
480	56.7803	61.2392	4.45885	95.2381	95.2381	0	480	56.2088	61.2817	5.07288	120	120	0	480	60.2648	64.9221	4.6573	133.333	133.333	-1.68257e-11	480	55.3564	60.0481	4.69173	77.9221	78.9474	1.02529
481	56.7972	57.4013	0.604135	98.3607	98.3607	9.166e-12	481	57.3903	58.7212	1.33092	122.449	122.449	-1.42109e-11	481	60.2495	65.5226	5.27309	133.333	133.333	0	481	53.1467	60.7757	7.62895	82.1918	83.3333	1.14155
482	57.4391	62.097	4.65791	98.3607	98.3607	0	482	58.3362	59.8662	1.52997	122.449	122.449	0	482	61.7065	60.5761	-1.13047	136.364	136.364	0	482	52.4794	58.2993	5.8199	80	80	0
483	54.9098	59.1446	4.23473	101.695	101.695	-9.79128e-12	483	59.2493	62.2649	3.01555	122.449	120	-2.44898	483	59.072	64.2324	5.16045	133.333	133.333	0	483	53.5806	60.3179	6.7373	78.9474	77.9221	-1.02529
484	56.3158	56.6998	0.383942	98.3607	98.3607	9.166e-12	484	59.4221	63.3453	3.9232	122.449	122.449	1.42109e-11	484	59.4903	61.8363	2.346	133.333	133.333	0	484	52.3694	58.4951	6.12567	77.9221	77.9221	0
485	54.4888	59.6365	5.1477	93.75	95.2381	1.4881	485	59.655	62.2328	2.57776	120	120	0	485	59.5951	62.9009	3.30583	133.333	133.333	-1.68257e-11	485	52.7571	58.8865	6.12942	82.1918	82.1918	0
486	55.7829	59.5498	3.76697	98.3607	95.2381	-3.12256	486	59.1972	62.6489	3.45176	120	122.449	2.44898	486	59.9056	59.5824	-0.323121	136.364	136.364	0	486	53.1126	57.7169	4.60426	82.1918	81.0811	-1.1107
487	57.2527	60.9381	3.68541	95.2381	96.7742	1.5361	487	58.8891	61.121	2.23194	120	120	0	487	59.5909	63.8625	4.27159	133.333	133.333	0	487	52.5915	57.2905	4.69898	83.3333	84.507	1.17371
488	59.7984	64.0439	4.2455	95.2381	95.2381	0	488	59.4577	62.4085	2.9508	122.449	120	-2.44898	488	59.8969	61.3951	1.49818	133.333	133.333	0	488	53.0885	60.087	6.99857	78.9474	80	1.05263
489	58.9226	63.194	4.27139	98.3607	100	1.63934	489	58.3714	61.9849	3.6135	117.647	120	2.35294	489	59.1278	62.0049	2.87715	133.333	136.364	3.0303	489	50.811	58.4302	7.61915	78.9474	77.9221	-1.02529
490	58.8487	61.6532	2.80451	98.3607	100	1.63934	490	57.7713	61.0005	3.22917	117.647	117.647	0	490	59.4958	60.9234	1.42759	133.333	133.333	0	490	51.1007	56.2972	5.19649	76.9231	77.9221	0.999001
491	58.5633	63.4813	4.91797	100	100	0	491	58.5074	59.6712	1.16372	120	120	0	491	60.101	60.1185	0.0174275	130.435	127.66	-2.77521	491	55.9721	60.5231	4.55107	82.1918	81.0811	-1.1107
492	59.9288	63.8281	3.89925	105.263	103.448	-1.81488	492	58.8115	62.6861	3.87458	117.647	117.647	-1.31166e-11	492	60.1521	61.0008	0.848694	133.333	133.333	0	492	57.3042	64.9317	7.62751	80	80	0
493	59.2231	66.8743	7.65115	105.263	105.263	0	493	56.7762	61.5052	4.72897	122.449	120	-2.44898	493	58.3037	60.3883	2.08458	133.333	136.364	3.0303	493	58.4814	65.0028	6.52142	80	80	0
494	57.8663	60.1088	2.24256	101.695	103.448	1.75336	494	59.3164	62.4101	3.09367	120	120	0	494	57.777	62.3454	4.56841	130.435	130.435	0	494	54.8362	60.4608	5.6246	78.9474	78.9474	-1.18092e-11
495	58.0109	59.4699	1.45902	100	100	9.47864e-12	495	57.0653	74.4998	17.4345	117.647	115.385	-2.26244	495	59.0421	59.9035	0.861402	133.333	130.435	-2.89855	495	55.4772	62.5751	7.09791	81.0811	81.0811	1.24487e-11
496	58.5008	64.6916	6.19086	98.3607	96.7742	-1.58646	496	57.7873	53.5612	-4.22601	117.647	115.385	-2.26244	496	56.2749	54.8904	-1.38453	130.435	133.333	2.89855	496	53.8778	58.8328	4.95494	78.9474	78.9474	-1.18092e-11
497	57.2048	60.9814	3.77659	96.7742	100	3.22581	497	58.085	56.931	-1.154	120	122.449	2.44898	497	59.756	61.8545	2.09854	136.364	133.333	-3.0303	497	53.054	61.3506	8.29657	78.9474	80	1.05263
498	58.5231	64.0621	5.53905	96.7742	95.2381	-1.5361	498	57.7163	62.3038	4.58743	127.66	125	-2.65957	498	57.505	64.9212	7.41625	130.435	133.333	2.89855	498	51.4032	57.2537	5.8505	80	80	0
499	59.4577	67.0266	7.56887	101.695	100	-1.69492	499	56.8948	58.0651	1.17029	122.449	125	2.55102	499	58.8567	59.6101	0.753422	136.364	133.333	-3.0303	499	53.7661	58.9239	5.15776	81.0811	81.0811	1.24487e-11
500	58.5516	63.7446	5.19301	100	100	0	500	56.509	55.6562	-0.852782	125	125	-1.47935e-11	500	59.0941	58.9297	-0.16442	133.333	136.364	3.0303	500	54.4761	59.5671	5.091	77.9221	78.9474	1.02529
501	57.9646	62.9725	5.00791	95.2381	96.7742	1.5361	501	56.976	59.4693	2.49334	115.385	115.385	1.26192e-11	501	60.5631	61.5894	1.02632	136.364	133.333	-3.0303	501	57.1711	61.8571	4.68609	81.0811	80	-1.08108
502	59.2073	64.0575	4.85017	98.3607	98.3607	-9.166e-12	502	55.6614	59.3621	3.7008	111.111	111.111	-1.17097e-11	502	59.3601	63.8158	4.45576	130.435	133.333	2.89855	502	55.9523	63.325	7.37269	80	80	0
503	57.4118	65.1496	7.73785	95.2381	95.2381	0	503	57.2202	59.0719	1.85171	117.647	117.647	0	503	59.1914	61.6278	2.43644	133.333	130.435	-2.89855	503	55.5419	62.0394	6.49752	81.0811	81.0811	1.24487e-11
504	57.9431	61.2546	3.3115	101.695	101.695	9.79128e-12	504	57.2959	53.9222	-3.37369	120	120	0	504	58.5103	61.5951	3.08479	130.435	130.435	-1.61151e-11	504	57.1555	63.3457	6.19019	81.0811	80	-1.08108
505	59.3541	61.7414	2.38734	93.75	93.75	0	505	55.7373	67.0078	11.2706	113.208	111.111	-2.09644	505	58.8341	60.9708	2.13668	127.66	130.435	2.77521	505	55.6769	60.8193	5.1424	81.0811	82.1918	1.1107
506	58.0106	66.9535	8.94296	95.2381	95.2381	-8.59757e-12	506	57.737	55.613	-2.124	120	122.449	2.44898	506	58.935	61.1792	2.24414	133.333	130.435	-2.89855	506	55.4688	60.5206	5.05176	82.1918	81.0811	-1.1107
507	56.8893	62.8804	5.99109	95.2381	95.2381	0	507	56.2115	57.4631	1.25161	122.449	122.449	0	507	60.5609	62.4197	1.85884	127.66	127.66	-1.54472e-11	507	55.4644	60.5192	5.05474	78.9474	80	1.05263
508	58.0952	61.3457	3.25044	96.7742	96.7742	0	508	57.7905	56.6921	-1.09841	115.385	115.385	-1.26192e-11	508	58.3893	62.1319	3.74266	127.66	130.435	2.77521	508	54.5868	60.4777	5.89089	81.0811	81.0811	0
509	57.717	65.5276	7.81058	95.2381	95.2381	0	509	58.3002	68.1637	9.86343	125	122.449	-2.55102	509	58.5204	61.1379	2.61749	133.333	130.435	-2.89855	509	53.7526	61.6843	7.93169	82.1918	81.0811	-1.1107
510	57.9416	61.5114	3.56979	92.3077	92.3077	8.07177e-12	510	57.7154	57.1026	-0.612827	117.647	120	2.35294	510	60.0207	60.484	0.463378	133.333	133.333	0	510	55.932	61.2366	5.30461	78.9474	80	1.05263
511	58.4706	62.7107	4.24007	95.2381	95.2381	0	511	57.8064	59.6433	1.83688	120	120	0	511	60.5531	65.428	4.87491	136.364	136.364	0	511	54.6576	61.6725	7.01493	81.0811	81.0811	-1.24487e-11
512	57.7277	62.5425	4.81482	95.2381	95.2381	0	512	56.1114	61.0774	4.96602	117.647	117.647	-1.31166e-11	512	60.8995	62.0213	1.12177	136.364	136.364	0	512	53.5825	59.6639	6.08137	80	78.9474	-1.05263
513	56.3117	65.3238	9.01214	93.75	93.75	0	513	55.3011	56.7812	1.48015	115.385	115.385	0	513	60.9355	69.2398	8.3043	136.364	133.333	-3.0303	513	51.6119	57.2842	5.67238	83.3333	83.3333	0
514	56.0169	59.6284	3.61152	98.3607	98.3607	0	514	58.3518	57.9273	-0.424472	122.449	122.449	0	514	59.9146	61.2693	1.35469	136.364	139.535	3.17125	514	54.6222	59.5227	4.90043	83.3333	83.3333	0
515	55.8813	59.0255	3.14419	92.3077	93.75	1.44231	515	55.6148	55.834	0.219205	120	117.647	-2.35294	515	59.702	58.7757	-0.92637	133.333	133.333	-1.68257e-11	515	52.3408	58.037	5.69623	83.3333	84.507	1.17371
516	59.2075	65.808	6.60048	92.3077	90.9091	-1.3986	516	54.6165	63.2221	8.60564	111.111	113.208	2.09644	516	59.6937	63.8577	4.16399	133.333	136.364	3.0303	516	54.4388	60.2228	5.784	89.5522	89.5522	1.51914e-11
517	59.6687	65.1129	5.44423	95.2381	95.2381	0	517	56.4795	55.2001	-1.27939	120	122.449	2.44898	517	60.0629	62.848	2.78503	136.364	133.333	-3.0303	517	52.9665	57.7252	4.75863	89.5522	89.5522	1.51914e-11
518	59.4212	64.6959	5.27465	95.2381	95.2381	0	518	54.209	56.1845	1.97553	117.647	115.385	-2.26244	518	59.549	61.4904	1.94143	133.333	133.333	0	518	51.8198	57.8994	6.07959	89.5522	89.5522	-1.51914e-11
519	58.7276	62.4278	3.70029	98.3607	100	1.63934	519	57.6207	60.8402	3.21948	122.449	122.449	1.42109e-11	519	59.4125	61.8021	2.38967	133.333	133.333	1.68257e-11	519	53.9444	58.6	4.6556	85.7143	84.507	-1.20724
520	58.0082	63.3459	5.33766	101.695	101.695	9.79128e-12	520	55.722	58.1635	2.44151	113.208	113.208	-1.21361e-11	520	60.471	60.9708	0.499789	136.364	136.364	0	520	52.9002	57.9533	5.05307	84.507	85.7143	1.20724
521	57.6957	62.0874	4.39164	96.7742	96.7742	0	521	56.7611	55.9801	-0.781061	120	122.449	2.44898	521	60.5917	66.0778	5.48605	136.364	136.364	0	521	51.4816	57.5997	6.11819	84.507	84.507	0
522	58.4598	64.0459	5.58608	95.2381	95.2381	0	522	55.2883	64.1984	8.91013	113.208	111.111	-2.09644	522	60.7111	61.0866	0.375512	133.333	133.333	0	522	51.8754	58.1479	6.27255	82.1918	82.1918	0
523	58.2253	62.0331	3.80778	96.7742	98.3607	1.58646	523	57.0447	67.5763	10.5316	120	122.449	2.44898	523	60.9341	64.7549	3.8208	133.333	133.333	-1.68257e-11	523	51.7722	57.4827	5.71043	83.3333	83.3333	1.31593e-11
524	58.3431	65.1599	6.81687	95.2381	93.75	-1.4881	524	58.1202	60.4239	2.30376	120	122.449	2.44898	524	59.525	64.1376	4.61265	136.364	136.364	0	524	53.9122	60.6042	6.69204	81.0811	81.0811	0
525	54.6448	58.4264	3.78157	93.75	96.7742	3.02419	525	53.5911	52.7823	-0.808794	122.449	122.449	0	525	59.5335	60.8278	1.29424	127.66	130.435	2.77521	525	52.7697	59.7775	7.00782	82.1918	82.1918	-1.2804e-11
526	56.8396	62.2574	5.41779	95.2381	92.3077	-2.9304	526	56.7301	56.7319	0.00179507	125	122.449	-2.55102	526	59.6286	58.7376	-0.890942	136.364	136.364	0	526	52.6426	58.9366	6.29401	83.3333	83.3333	0
527	55.4435	59.8965	4.45306	100	100	9.47864e-12	527	56.3053	61.9684	5.66307	115.385	117.647	2.26244	527	59.811	63.347	3.53591	133.333	130.435	-2.89855	527	51.4175	57.2094	5.79186	84.507	84.507	0
528	54.8755	57.9598	3.08423	95.2381	96.7742	1.5361	528	54.8172	55.0727	0.255435	122.449	122.449	-1.42109e-11	528	59.8617	60.078	0.21628	136.364	136.364	0	528	50.9276	56.8677	5.94008	82.1918	82.1918	1.2804e-11
529	56.9693	61.6184	4.64906	92.3077	90.9091	-1.3986	529	58.0253	61.0955	3.07015	120	120	0	529	59.7273	62.3746	2.64733	133.333	133.333	-1.68257e-11	529	52.3025	58.5281	6.22556	77.9221	77.9221	-1.15108e-11
530	56.8977	63.0713	6.1736	92.3077	93.75	1.44231	530	57.3195	61.4933	4.17384	113.208	113.208	1.21361e-11	530	59.9335	63.947	4.01354	133.333	133.333	0	530	51.2185	56.4123	5.1938	82.1918	82.1918	1.2804e-11
531	57.8418	62.5988	4.75692	95.2381	93.75	-1.4881	531	56.8658	58.3346	1.46878	117.647	117.647	-1.31166e-11	531	59.2183	62.3505	3.13216	133.333	133.333	1.68257e-11	531	53.1634	59.8549	6.69153	81.0811	82.1918	1.1107
532	56.5054	61.0887	4.58328	90.9091	92.3077	1.3986	532	58.0077	59.2379	1.2302	122.449	122.449	1.42109e-11	532	59.6774	60.8316	1.15419	133.333	136.364	3.0303	532	53.6215	61.0185	7.397	78.9474	77.9221	-1.02529
533	57.3396	62.6967	5.35705	95.2381	93.75	-1.4881	533	57.5429	63.7468	6.20389	111.111	111.111	0	533	59.9364	62.6283	2.69199	133.333	130.435	-2.89855	533	53.4636	59.9645	6.50091	83.3333	83.3333	0
534	58.2144	63.559	5.34464	95.2381	95.2381	8.59757e-12	534	57.502	59.156	1.65391	122.449	122.449	-1.42109e-11	534	60.2941	61.8703	1.57625	136.364	136.364	-1.7593e-11	534	54.4228	60.9379	6.51504	75	75	-1.06581e-11
535	57.8195	64.2933	6.47375	95.2381	95.2381	0	535	55.6956	58.0679	2.37223	113.208	115.385	2.17707	535	59.7952	62.8393	3.04412	133.333	133.333	0	535	53.8316	61.3206	7.48903	80	80	0
536	56.7742	62.5558	5.78154	93.75	95.2381	1.4881	536	58.1356	62.1305	3.9949	115.385	113.208	-2.17707	536	60.2943	62.7179	2.4236	133.333	133.333	0	536	55.8062	63.1768	7.37065	78.9474	78.9474	0
537	58.1987	61.2824	3.08372	92.3077	90.9091	-1.3986	537	59.2365	64.9259	5.6894	107.143	107.143	0	537	60.4433	63.6847	3.24132	133.333	133.333	1.68257e-11	537	53.3019	59.8612	6.55925	81.0811	81.0811	0
538	57.7915	64.7123	6.92081	93.75	93.75	0	538	57.9147	60.5381	2.62336	115.385	115.385	0	538	60.295	61.0897	0.794654	133.333	133.333	0	538	54.2921	62.2589	7.96683	75.9494	75.9494	0
539	56.3641	62.438	6.07392	88.2353	89.5522	1.31694	539	56.7881	60.5889	3.8008	117.647	117.647	1.31166e-11	539	60.6361	63.3241	2.68794	130.435	130.435	-1.61151e-11	539	53.6873	61.3292	7.6419	80	80	0
540	57.3871	61.0259	3.63878	92.3077	90.9091	-1.3986	540	57.5853	58.9194	1.33414	117.647	117.647	0	540	59.7475	64.0423	4.29484	133.333	133.333	0	540	54.3482	62.4331	8.08488	77.9221	77.9221	0
541	58.8723	67.2409	8.36858	88.2353	88.2353	0	541	58.7388	62.7779	4.03906	115.385	115.385	-1.26192e-11	541	59.5681	56.6536	-2.91452	136.364	136.364	0	541	53.3019	61.295	7.99312	81.0811	81.0811	0
542	55.6249	59.1481	3.52321	90.9091	90.9091	-7.83018e-12	542	57.7386	65.371	7.63243	115.385	115.385	0	542	59.4592	63.9048	4.44556	133.333	133.333	1.68257e-11	542	52.5017	58.9646	6.46294	78.9474	78.9474	0
543	54.9293	58.8137	3.88443	92.3077	93.75	1.44231	543	56.6314	57.0047	0.373281	122.449	122.449	0	543	59.8493	59.5763	-0.273032	133.333	133.333	0	543	54.1581	58.8413	4.68321	85.7143	85.7143	0
544	58.7038	63.6771	4.9733	89.5522	88.2353	-1.31694	544	56.5688	58.1975	1.62865	115.385	115.385	1.26192e-11	544	59.535	64.8791	5.34407	136.364	136.364	0	544	53.6991	60.9308	7.23168	90.9091	92.3077	1.3986
545	58.684	64.9784	6.2944	95.2381	95.2381	0	545	57.0827	59.0261	1.94333	115.385	117.647	2.26244	545	60.3422	60.8743	0.532081	133.333	133.333	-1.68257e-11	545	51.9338	57.5496	5.61579	90.9091	92.3077	1.3986
546	57.6246	60.9404	3.31583	95.2381	95.2381	0	546	57.3457	60.28	2.93435	115.385	113.208	-2.17707	546	60.3556	60.2783	-0.0773232	136.364	139.535	3.17125	546	54.271	60.0222	5.75126	86.9565	86.9565	-1.43245e-11
547	57.4222	62.4823	5.06009	95.2381	95.2381	-8.59757e-12	547	56.7645	61.1781	4.4136	113.208	113.208	1.21361e-11	547	59.9464	62.5335	2.58707	139.535	136.364	-3.17125	547	52.6482	59.7773	7.12912	80	81.0811	1.08108
548	58.1404	63.0419	4.90149	96.7742	96.7742	8.86757e-12	548	56.8128	61.4473	4.63445	115.385	115.385	-1.26192e-11	548	60.0836	63.5232	3.43961	139.535	139.535	0	548	52.3408	59.8562	7.51544	84.507	83.3333	-1.17371
549	58.1743	63.7255	5.55123	90.9091	92.3077	1.3986	549	56.1084	56.7789	0.67048	107.143	107.143	1.08713e-11	549	58.2285	65.0977	6.86919	133.333	133.333	0	549	52.7025	60.0628	7.36027	83.3333	83.3333	-1.31593e-11
550	57.7852	61.1768	3.39159	92.3077	92.3077	0	550	58.0345	60.7342	2.6997	113.208	115.385	2.17707	550	59.5228	61.8943	2.37154	133.333	133.333	0	550	50.9625	58.148	7.18545	80	80	0
551	58.3573	60.6616	2.3043	96.7742	98.3607	1.58646	551	58.5368	66.5979	8.0611	113.208	115.385	2.17707	551	58.7357	52.4231	-6.31255	136.364	133.333	-3.0303	551	47.5856	55.2797	7.69413	81.0811	81.0811	0
552	59.7303	68.0459	8.31563	92.3077	89.5522	-2.75545	552	58.0494	55.0347	-3.01474	113.208	115.385	2.17707	552	59.048	66.9589	7.91095	136.364	136.364	0	552	49.0096	55.3761	6.36655	85.7143	85.7143	0
553	56.8776	60.3845	3.50688	89.5522	90.9091	1.35685	553	58.5413	61.9469	3.40562	115.385	117.647	2.26244	553	60.2324	58.9129	-1.31946	139.535	139.535	0	553	49.9869	55.9537	5.96679	83.3333	83.3333	1.31593e-11
554	56.1571	62.0143	5.85717	90.9091	90.9091	0	554	59.9247	61.5563	1.63158	120	117.647	-2.35294	554	60.6683	66.7639	6.09558	130.435	133.333	2.89855	554	50.1754	56.7379	6.5625	81.0811	81.0811	0
555	58.8649	60.1661	1.30118	88.2353	88.2353	-7.37543e-12	555	57.3226	65.0826	7.75997	113.208	113.208	-1.21361e-11	555	61.1003	55.4285	-5.67182	136.364	133.333	-3.0303	555	51.7112	57.0605	5.34932	81.0811	81.0811	0
556	57.4542	65.9304	8.47617	85.7143	85.7143	6.94911e-12	556	57.9688	57.1107	-0.858092	115.385	115.385	1.26192e-11	556	60.4421	73.177	12.735	130.435	130.435	0	556	53.4977	60.1194	6.62172	81.0811	81.0811	0
557	58.1242	61.7623	3.63812	88.2353	88.2353	-7.37543e-12	557	59.5649	64.4694	4.90453	113.208	113.208	-1.21361e-11	557	58.6929	58.6054	-0.0874734	127.66	130.435	2.77521	557	50.6037	59.2951	8.69145	78.9474	78.9474	0
558	57.9219	63.2945	5.37266	83.3333	84.507	1.17371	558	57.4774	57.5889	0.111523	113.208	115.385	2.17707	558	58.3522	54.523	-3.8292	139.535	139.535	0	558	48.2376	55.8937	7.65615	75.9494	75.9494	-1.09281e-11
559	57.8006	66.3616	8.56091	90.9091	89.5522	-1.35685	559	58.3095	62.5596	4.25004	117.647	115.385	-2.26244	559	57.3106	62.5786	5.268	139.535	139.535	0	559	48.6857	54.7735	6.08782	81.0811	81.0811	1.24487e-11
560	58.2878	63.8963	5.60851	83.3333	84.507	1.17371	560	58.8924	60.3723	1.47987	109.091	109.091	-1.12834e-11	560	56.1652	52.6785	-3.48667	127.66	127.66	-1.54472e-11	560	48.7712	56.3775	7.60631	77.9221	76.9231	-0.999001
561	57.8375	64.0749	6.23743	83.3333	83.3333	0	561	58.9066	59.6016	0.694975	115.385	115.385	1.26192e-11	561	58.5686	61.8476	3.27908	136.364	133.333	-3.0303	561	49.0687	53.9099	4.84126	82.1918	83.3333	1.14155
562	58.1511	65.7319	7.58083	81.0811	81.0811	-6.22435e-12	562	56.1018	59.8797	3.7779	113.208	113.208	-1.21361e-11	562	59.132	58.5404	-0.59161	133.333	133.333	0	562	44.8402	54.2493	9.40905	81.0811	81.0811	0
563	58.4955	63.8519	5.35639	86.9565	85.7143	-1.24224	563	56.7248	58.4699	1.7451	111.111	111.111	1.17097e-11	563	58.4671	63.2053	4.73818	125	127.66	2.65957	563	45.0789	50.5257	5.44685	76.9231	77.9221	0.999001
564	58.4106	68.0765	9.66596	88.2353	88.2353	0	564	58.7534	63.666	4.91263	115.385	115.385	-1.26192e-11	564	56.1178	52.5638	-3.55399	133.333	130.435	-2.89855	564	45.8984	52.5722	6.67382	76.9231	75.9494	-0.97371
565	56.8907	65.3865	8.49581	84.507	85.7143	1.20724	565	56.9095	59.4438	2.53429	111.111	111.111	1.17097e-11	565	57.7545	59.9426	2.18818	133.333	133.333	1.68257e-11	565	44.5136	51.526	7.01239	80	80	0
566	60.3583	65.2648	4.90652	84.507	83.3333	-1.17371	566	57.0235	64.8443	7.82076	115.385	115.385	-1.26192e-11	566	60.46	61.9236	1.46368	122.449	122.449	-1.42109e-11	566	49.4221	53.1418	3.71967	77.9221	78.9474	1.02529
567	59.349	67.2033	7.85434	86.9565	86.9565	0	567	57.1781	55.1372	-2.04094	117.647	117.647	0	567	59.1529	62.2066	3.05364	130.435	133.333	2.89855	567	49.0429	56.9599	7.917	80	78.9474	-1.05263
568	58.9719	65.6513	6.67934	84.507	83.3333	-1.17371	568	59.7557	62.6786	2.92287	113.208	115.385	2.17707	568	56.5961	58.1278	1.53174	139.535	136.364	-3.17125	568	48.4227	56.3842	7.96155	76.9231	76.9231	1.12124e-11
569	57.4755	63.4842	6.00877	83.3333	84.507	1.17371	569	56.5929	63.0285	6.43558	115.385	113.208	-2.17707	569	58.3226	58.5736	0.251037	133.333	136.364	3.0303	569	46.6595	54.0639	7.40442	78.9474	80	1.05263
570	57.9286	62.8898	4.96122	86.9565	86.9565	0	570	59.6486	61.1632	1.5146	115.385	115.385	0	570	59.0454	57.422	-1.62342	136.364	136.364	0	570	50.4905	58.4028	7.91232	77.9221	75.9494	-1.97271
571	59.103	64.6932	5.5902	88.2353	88.2353	0	571	57.7787	61.6734	3.89475	113.208	113.208	1.21361e-11	571	59.4022	56.6186	-2.78352	130.435	130.435	-1.61151e-11	571	51.5513	56.6258	5.07445	80	81.0811	1.08108
572	59.5417	67.9672	8.42551	77.9221	77.9221	-5.7554e-12	572	59.0698	60.3034	1.23351	115.385	115.385	-1.26192e-11	572	58.741	63.5892	4.84819	139.535	136.364	-3.17125	572	54.6448	55.5325	0.887666	82.1918	82.1918	0
573	56.6589	61.5279	4.86897	107.143	109.091	1.94805	573	58.9139	62.419	3.50507	107.143	107.143	0	573	59.0822	57.6741	-1.40816	136.364	136.364	0	573	53.6706	60.611	6.94045	82.1918	82.1918	0
574	58.8024	61.9384	3.13599	107.143	109.091	1.94805	574	59.7856	61.8126	2.02694	115.385	115.385	1.26192e-11	574	58.5027	60.1184	1.61565	133.333	133.333	0	574	54.8548	60.5542	5.69937	85.7143	85.7143	-1.39124e-11
575	56.1804	60.3773	4.19691	103.448	103.448	-1.01466e-11	575	58.8703	64.4312	5.5609	111.111	111.111	-1.17097e-11	575	59.0599	63.542	4.48201	136.364	136.364	0	575	53.805	60.0783	6.27326	84.507	83.3333	-1.17371
576	59.5128	64.5984	5.08557	105.263	103.448	-1.81488	576	58.6108	61.3807	2.76992	115.385	115.385	1.26192e-11	576	60.7189	55.4134	-5.30559	133.333	136.364	3.0303	576	52.3844	57.5972	5.21282	81.0811	82.1918	1.1107
577	60.0974	62.8638	2.76633	105.263	107.143	1.8797	577	56.3293	60.3073	3.97804	111.111	111.111	-1.17097e-11	577	60.2443	69.0008	8.7565	142.857	142.857	0	577	51.931	57.8027	5.87171	84.507	84.507	-1.35287e-11
578	59.7045	66.6269	6.92245	103.448	101.695	-1.75336	578	58.3989	61.4736	3.07472	111.111	111.111	1.17097e-11	578	60.1349	65.0561	4.92116	142.857	142.857	0	578	53.7914	58.8664	5.07496	85.7143	84.507	-1.20724
579	59.5014	64.6917	5.19029	98.3607	100	1.63934	579	59.3136	66.0269	6.71324	117.647	120	2.35294	579	59.7943	48.8612	-10.9331	142.857	142.857	0	579	54.2015	60.0842	5.88276	84.507	85.7143	1.20724
580	58.5618	64.6006	6.03882	100	98.3607	-1.63934	580	59.7384	63.694	3.95565	117.647	120	2.35294	580	60.5207	72.172	11.6513	139.535	139.535	1.84457e-11	580	51.721	60.913	9.19194	80	78.9474	-1.05263
581	58.6486	63.7546	5.10596	101.695	103.448	1.75336	581	58.3568	61.1825	2.82576	117.647	117.647	0	581	59.4517	53.147	-6.30468	139.535	142.857	3.32226	581	50.1869	54.6075	4.4206	76.9231	77.9221	0.999001
582	58.1884	63.7885	5.60017	100	100	-9.47864e-12	582	59.0906	62.1619	3.07126	113.208	113.208	1.21361e-11	582	60.4461	62.3454	1.89922	139.535	136.364	-3.17125	582	49.8689	57.5075	7.63859	81.0811	80	-1.08108
583	58.312	62.1991	3.88709	101.695	101.695	9.79128e-12	583	57.2239	58.1121	0.888188	115.385	115.385	-1.26192e-11	583	58.9006	66.9111	8.01052	139.535	139.535	-1.84457e-11	583	51.3272	56.3604	5.03314	78.9474	80	1.05263
584	57.2494	62.4043	5.15495	100	100	-9.47864e-12	584	57.8348	59.9429	2.10815	115.385	115.385	1.26192e-11	584	58.2406	54.8078	-3.43276	139.535	142.857	3.32226	584	50.6291	58.5564	7.92733	78.9474	78.9474	0
585	54.5663	60.4849	5.91861	100	100	9.47864e-12	585	57.3655	60.2242	2.85871	115.385	115.385	0	585	57.6556	51.4229	-6.2327	139.535	136.364	-3.17125	585	52.3753	57.4333	5.05794	82.1918	82.1918	1.2804e-11
586	55.5862	59.9754	4.38919	100	100	0	586	57.6627	62.3735	4.7108	113.208	113.208	-1.21361e-11	586	61.4217	56.9756	-4.44615	133.333	133.333	0	586	49.5711	56.7965	7.22542	80	81.0811	1.08108
587	57.9515	60.5023	2.55077	100	100	0	587	56.4967	58.0508	1.55412	113.208	113.208	1.21361e-11	587	61.4867	77.3264	15.8398	136.364	136.364	0	587	47.0499	54.076	7.02608	78.9474	77.9221	-1.02529
588	58.2969	64.9484	6.65146	95.2381	95.2381	-8.59757e-12	588	57.7935	60.6899	2.89641	115.385	115.385	-1.26192e-11	588	59.7171	62.6542	2.93702	133.333	133.333	1.68257e-11	588	50.3618	55.4354	5.07355	77.9221	77.9221	0
589	56.0367	62.3798	6.34311	98.3607	98.3607	9.166e-12	589	53.8229	57.6892	3.86637	111.111	113.208	2.09644	589	61.0675	53.4403	-7.62723	136.364	139.535	3.17125	589	50.5781	56.3098	5.73169	77.9221	77.9221	0
590	57.0341	60.2448	3.21078	98.3607	98.3607	0	590	58.4742	58.5894	0.115197	115.385	113.208	-2.17707	590	59.9207	52.4654	-7.45525	139.535	136.364	-3.17125	590	50.5562	57.7161	7.15991	77.9221	78.9474	1.02529
591	58.6405	62.2385	3.59801	103.448	103.448	0	591	58.0846	59.9959	1.91136	117.647	117.647	0	591	59.3522	75.0496	15.6974	133.333	136.364	3.0303	591	49.4012	56.52	7.11885	80	78.9474	-1.05263
592	57.7038	65.1904	7.48656	96.7742	96.7742	0	592	57.7715	60.6196	2.84809	113.208	115.385	2.17707	592	60.7635	54.6406	-6.1229	133.333	133.333	0	592	47.3272	54.6527	7.32549	83.3333	83.3333	0
593	57.3326	63.8098	6.47714	96.7742	96.7742	0	593	58.172	62.7998	4.62772	105.263	105.263	0	593	59.4828	60.4161	0.933309	139.535	136.364	-3.17125	593	47.5728	55.37	7.79725	80	81.0811	1.08108
594	55.4775	57.381	1.90351	101.695	103.448	1.75336	594	57.4998	61.2076	3.70784	111.111	111.111	0	594	60.4838	63.1565	2.67268	130.435	133.333	2.89855	594	44.9819	53.0415	8.05966	81.0811	80	-1.08108
595	54.8679	60.5156	5.64772	103.448	101.695	-1.75336	595	57.6827	60.5863	2.90356	113.208	111.111	-2.09644	595	60.7477	57.4559	-3.29183	136.364	133.333	-3.0303	595	51.2517	55.4484	4.1967	82.1918	82.1918	0
596	54.8516	58.8633	4.01169	100	101.695	1.69492	596	57.7166	59.035	1.31842	111.111	113.208	2.09644	596	58.7598	61.5874	2.82757	130.435	133.333	2.89855	596	51.331	56.2235	4.89247	77.9221	78.9474	1.02529
597	54.6625	57.097	2.43453	100	100	0	597	57.3483	62.3212	4.97289	109.091	107.143	-1.94805	597	58.569	58.6345	0.0654731	133.333	133.333	0	597	48.8545	57.2729	8.41845	75.9494	75.9494	0
598	55.8954	61.576	5.68064	101.695	100	-1.69492	598	56.0804	58.8855	2.80507	103.448	105.263	1.81488	598	59.9941	66.3544	6.36032	130.435	127.66	-2.77521	598	49.0959	55.6742	6.57838	81.0811	80	-1.08108
599	55.1866	60.224	5.03747	101.695	101.695	9.79128e-12	599	58.5332	60.6994	2.1662	117.647	115.385	-2.26244	599	60.3016	52.5343	-7.76735	127.66	127.66	1.54472e-11	599	47.5875	56.0657	8.47818	83.3333	83.3333	0
600	54.9286	58.9343	4.00574	105.263	105.263	0	600	57.9161	62.1367	4.22059	105.263	107.143	1.8797	600	59.2721	65.1126	5.84043	130.435	130.435	-1.61151e-11	600	48.897	64.0638	15.1668	85.7143	85.7143	1.39124e-11
601	58.1159	64.527	6.41109	111.111	109.091	-2.0202	601	57.7195	58.7037	0.984158	107.143	105.263	-1.8797	601	60.1389	61.6736	1.5347	133.333	136.364	3.0303	601	48.3556	52.4144	4.05886	85.7143	85.7143	1.39124e-11
602	57.2386	59.5721	2.33352	111.111	109.091	-2.0202	602	57.8959	61.2957	3.39988	109.091	109.091	1.12834e-11	602	61.0128	50.6565	-10.3563	130.435	127.66	-2.77521	602	47.3043	53.6563	6.352	84.507	84.507	0
603	58.9013	62.594	3.69272	103.448	105.263	1.81488	603	55.1539	60.4551	5.30129	105.263	107.143	1.8797	603	61.0146	67.0531	6.03854	127.66	130.435	2.77521	603	50.0463	54.9638	4.91758	85.7143	85.7143	-1.39124e-11
604	57.8117	61.5985	3.78674	107.143	107.143	0	604	58.5472	60.0457	1.49853	111.111	109.091	-2.0202	604	61.2574	66.7955	5.53811	127.66	127.66	1.54472e-11	604	50.0905	56.6458	6.55528	84.507	84.507	1.35287e-11
605	57.0377	61.4955	4.45779	105.263	105.263	2.10036e-11	605	58.7735	62.9832	4.2097	109.091	111.111	2.0202	605	60.8745	82.4268	21.5523	136.364	139.535	3.17125	605	47.6276	53.9648	6.3372	86.9565	88.2353	1.27877
606	57.4984	64.0688	6.57033	105.263	105.263	-2.10036e-11	606	58.241	64.1698	5.92879	115.385	113.208	-2.17707	606	61.5709	61.8267	0.255754	136.364	139.535	3.17125	606	49.7722	55.3356	5.56346	84.507	83.3333	-1.17371
607	58.2114	61.0496	2.83819	107.143	107.143	2.17568e-11	607	59.1426	68.381	9.23848	115.385	115.385	0	607	59.5401	55.4865	-4.05351	139.535	136.364	-3.17125	607	47.2187	53.4872	6.26854	82.1918	82.1918	1.2804e-11
608	57.6445	61.8339	4.1894	109.091	109.091	-2.25526e-11	608	59.0791	63.3586	4.27951	115.385	115.385	0	608	60.7444	63.0405	2.2961	133.333	136.364	3.0303	608	47.4648	53.5768	6.112	82.1918	82.1918	0
609	57.6976	62.9441	5.24656	105.263	105.263	2.10036e-11	609	59.0978	60.3606	1.26284	117.647	117.647	1.31166e-11	609	59.7549	60.5401	0.785289	130.435	130.435	-1.61151e-11
610	56.6237	61.763	5.13934	105.263	105.263	-2.10036e-11	610	59.2961	64.0035	4.70743	117.647	117.647	0	610	60.7188	61.1433	0.424505	133.333	133.333	0
611	58.5357	60.9903	2.45456	107.143	107.143	2.17568e-11	611	59.263	62.0739	2.81088	113.208	113.208	-1.21361e-11	611	58.7162	60.2012	1.48492	133.333	130.435	-2.89855
612	59.377	63.6612	4.2842	103.448	103.448	-2.02789e-11	612	58.2293	60.8372	2.60792	111.111	111.111	1.17097e-11	612	60.5893	61.905	1.31578	127.66	127.66	-1.54472e-11
613	58.0685	66.2111	8.14258	105.263	105.263	2.10036e-11	613	56.4955	61.0431	4.54757	109.091	111.111	2.0202	613	59.9256	67.684	7.7584	133.333	136.364	3.0303
614	58.5704	62.7027	4.1323	101.695	101.695	-1.95968e-11	614	57.6732	58.982	1.30882	113.208	111.111	-2.09644	614	57.6417	55.0419	-2.59973	127.66	127.66	1.54472e-11
615	56.581	61.2829	4.70185	105.263	105.263	0	615	56.5373	61.084	4.54665	113.208	115.385	2.17707	615	60.4502	62.5921	2.14187	125	125	0
616	57.3831	61.5117	4.12869	103.448	103.448	2.02789e-11	616	58.5091	62.5839	4.07477	105.263	103.448	-1.81488	616	60.3988	63.032	2.6332	127.66	127.66	-1.54472e-11
617	53.2726	57.8997	4.62714	105.263	105.263	-2.10036e-11	617	59.0004	60.838	1.8376	115.385	115.385	-1.26192e-11	617	61.1805	55.396	-5.78447	125	125	1.47935e-11
618	56.6768	61.7867	5.10991	103.448	103.448	0	618	58.7728	62.4878	3.71502	107.143	109.091	1.94805	618	60.5947	69.4149	8.82018	127.66	127.66	-1.54472e-11
619	56.7862	59.6491	2.86292	105.263	105.263	0	619	59.1287	63.1924	4.06369	111.111	111.111	0	619	60.463	61.1274	0.664376	130.435	130.435	1.61151e-11
620	57.2451	60.5251	3.28003	107.143	107.143	0	620	57.6828	61.3505	3.6677	105.263	105.263	0	620	60.5825	60.2503	-0.332233	133.333	133.333	0
621	57.88	60.1969	2.31687	107.143	109.091	1.94805	621	58.5021	63.7348	5.23268	100	100	-9.47864e-12	621	60.4381	61.291	0.852912	125	125	-1.47935e-11
622	59.0138	63.8192	4.80543	107.143	105.263	-1.8797	622	58.6246	60.0598	1.43521	107.143	107.143	0	622	59.9472	62.4046	2.45737	125	125	0
623	56.891	63.3219	6.43083	103.448	103.448	2.02789e-11	623	58.9046	61.8849	2.98034	113.208	111.111	-2.09644	623	60.4091	64.2762	3.8671	130.435	130.435	1.61151e-11
624	58.606	59.9105	1.3045	107.143	107.143	-2.17568e-11	624	59.8337	64.0392	4.20548	109.091	109.091	0	624	60.5617	66.3704	5.80865	127.66	127.66	-1.54472e-11
625	59.4455	63.238	3.79249	103.448	103.448	2.02789e-11	625	59.4954	66.967	7.47161	111.111	111.111	-1.17097e-11	625	59.5391	61.8415	2.30244	130.435	130.435	0
626	58.3114	63.7046	5.39321	105.263	105.263	-2.10036e-11	626	57.0788	59.0291	1.95027	111.111	113.208	2.09644	626	60.2248	62.2093	1.98451	122.449	122.449	0
627	58.5767	62.5444	3.96766	105.263	105.263	2.10036e-11	627	58.0618	62.5321	4.47033	111.111	109.091	-2.0202	627	59.7975	61.7832	1.98563	130.435	130.435	1.61151e-11
628	57.5585	60.5685	3.00992	107.143	107.143	-2.17568e-11	628	60.2807	64.129	3.84829	109.091	109.091	-1.12834e-11	628	60.7296	61.6484	0.918802	122.449	120	-2.44898
629	59.6204	63.9145	4.2941	103.448	103.448	0	629	59.2147	62.3123	3.09756	109.091	109.091	0	629	60.8009	65.932	5.13113	127.66	130.435	2.77521
630	58.2292	63.7638	5.53461	105.263	105.263	0	630	58.285	63.7728	5.48779	115.385	115.385	0	630	60.8126	61.9255	1.11289	125	125	0
631	58.8733	61.6178	2.74456	105.263	105.263	0	631	59.8314	61.7664	1.93506	109.091	111.111	2.0202	631	60.3619	64.1688	3.80693	125	125	-1.47935e-11
632	60.5818	65.6931	5.11136	103.448	103.448	2.02789e-11	632	59.9317	64.2349	4.30325	111.111	109.091	-2.0202	632	60.7338	66.8801	6.14629	125	125	0
633	59.4405	65.8047	6.36422	105.263	105.263	-2.10036e-11	633	57.7736	61.783	4.00942	117.647	117.647	-1.31166e-11	633	60.8309	68.3204	7.48951	133.333	130.435	-2.89855
634	59.2997	63.0516	3.75198	103.448	105.263	1.81488	634	58.5692	61.2025	2.63325	111.111	113.208	2.09644	634	60.7523	68.6491	7.89678	133.333	130.435	-2.89855
635	58.3904	63.473	5.08261	105.263	103.448	-1.81488	635	58.8402	62.2081	3.36792	103.448	103.448	0	635	60.7719	55.4945	-5.27741	136.364	136.364	0
636	59.5551	63.6655	4.11031	103.448	103.448	0	636	57.786	59.9562	2.17022	107.143	107.143	0	636	60.0021	62.5203	2.51829	133.333	136.364	3.0303
637	58.7771	62.7481	3.97105	107.143	107.143	0	637	58.2356	62.511	4.27541	107.143	107.143	0	637	60.2019	64.7429	4.54104	133.333	133.333	0
638	58.2954	62.8416	4.5462	101.695	101.695	0	638	58.4907	63.0644	4.5737	107.143	107.143	0	638	60.0416	60.5167	0.475054	139.535	142.857	3.32226
639	59.7077	63.4151	3.70739	105.263	105.263	2.10036e-11	639	57.9014	63.2141	5.31279	113.208	113.208	1.21361e-11	639	59.8053	59.8013	-0.00403002	139.535	136.364	-3.17125
640	58.8534	65.4379	6.58443	107.143	107.143	-2.17568e-11	640	57.929	62.1002	4.17121	113.208	113.208	1.21361e-11	640	61.1291	62.414	1.28494	130.435	130.435	0
641	59.7617	63.9726	4.21093	107.143	107.143	2.17568e-11	641	57.2398	59.2471	2.00728	109.091	111.111	2.0202	641	60.6624	59.5154	-1.14692	136.364	133.333	-3.0303
642	59.9861	61.2621	1.276	107.143	107.143	-2.17568e-11	642	57.9707	60.1934	2.22274	115.385	113.208	-2.17707	642	60.096	67.4898	7.39383	133.333	133.333	1.68257e-11
643	59.4918	66.2636	6.77183	101.695	101.695	0	643	56.9871	63.1557	6.16856	111.111	113.208	2.09644	643	59.69	64.1618	4.47176	133.333	136.364	3.0303
644	58.4174	62.5378	4.12035	103.448	105.263	1.81488	644	58.7753	60.3021	1.52677	115.385	113.208	-2.17707	644	60.5166	56.3466	-4.16996	136.364	139.535	3.17125
645	58.5251	62.398	3.87283	107.143	105.263	-1.8797	645	56.8231	62.5343	5.71122	111.111	111.111	0	645	59.3182	60.0203	0.702084	130.435	127.66	-2.77521
646	59.3085	62.806	3.49753	105.263	105.263	2.10036e-11	646	58.4879	62.5318	4.0439	107.143	107.143	0	646	61.4107	67.2725	5.86177	130.435	127.66	-2.77521
647	58.9941	61.9788	2.98472	105.263	105.263	-2.10036e-11	647	56.7709	60.2445	3.47361	107.143	107.143	-1.08713e-11	647	59.2956	61.3899	2.09429	133.333	136.364	3.0303
648	59.0514	64.0722	5.02087	101.695	101.695	0	648	58.1335	62.705	4.57144	109.091	111.111	2.0202	648	59.9017	63.0943	3.19259	136.364	136.364	0
649	58.2434	62.0909	3.84756	105.263	105.263	0	649	56.1979	58.7923	2.59449	107.143	107.143	0	649	60.8892	62.1152	1.22593	125	125	0
650	58.6468	60.7939	2.14705	101.695	101.695	0	650	58.2303	58.9391	0.708787	109.091	107.143	-1.94805	650	61.4743	63.4368	1.96247	127.66	127.66	-1.54472e-11
651	58.6816	63.5208	4.83923	103.448	103.448	0	651	58.0534	61.6528	3.59934	100	101.695	1.69492	651	60.3101	63.5518	3.24166	133.333	133.333	0
652	59.0737	60.3495	1.27575	105.263	105.263	0	652	58.5021	62.2575	3.75544	109.091	107.143	-1.94805	652	61.3108	63.054	1.74322	133.333	133.333	0
653	58.3014	62.2778	3.97644	101.695	101.695	0	653	58.8013	64.51	5.70862	100	101.695	1.69492	653	59.6378	63.8455	4.20774	130.435	133.333	2.89855
654	59.2925	62.3947	3.10224	103.448	103.448	2.02789e-11	654	57.7118	61.0765	3.36474	105.263	105.263	-1.05018e-11	654	57.8438	60.8041	2.96033	136.364	133.333	-3.0303
655	57.4215	63.2609	5.83948	103.448	105.263	1.81488	655	58.5124	62.1177	3.60529	105.263	103.448	-1.81488	655	61.3106	58.321	-2.98956	127.66	127.66	-1.54472e-11
656	58.4564	61.2041	2.7477	103.448	103.448	0	656	58.7017	60.5246	1.82288	100	101.695	1.69492	656	60.0906	61.3899	1.29929	125	125	0
657	58.4629	61.52	3.05713	109.091	105.263	-3.82775	657	58.4805	63.4277	4.94723	100	100	-9.47864e-12	657	59.7601	67.8997	8.13959	130.435	130.435	0
658	59.0686	64.327	5.25838	103.448	103.448	-2.02789e-11	658	56.8659	61.4761	4.61025	103.448	103.448	1.01466e-11	658	60.3801	60.3493	-0.0308132	125	125	0
659	58.719	60.2782	1.55927	103.448	103.448	-2.02789e-11	659	57.0129	61.044	4.03111	103.448	101.695	-1.75336	659	59.6776	58.3952	-1.28238	127.66	127.66	1.54472e-11
660	59.0096	63.1313	4.12169	103.448	103.448	0	660	59.1837	62.5926	3.40895	105.263	105.263	0	660	61.1481	66.2311	5.08297	130.435	130.435	0
661	58.5146	62.1493	3.63468	103.448	103.448	2.02789e-11	661	57.7676	63.4543	5.68672	103.448	103.448	0	661	61.3887	70.9007	9.51206	133.333	130.435	-2.89855
662	57.588	59.3793	1.79125	105.263	105.263	-2.10036e-11	662	57.9146	60.6387	2.72405	105.263	105.263	1.05018e-11	662	60.6979	56.6226	-4.07528	133.333	130.435	-2.89855
663	57.3036	63.6715	6.36793	101.695	101.695	0	663	58.4156	62.5595	4.14388	101.695	101.695	-9.79128e-12	663	61.6673	73.2544	11.5871	133.333	136.364	3.0303
664	57.9018	58.8891	0.987368	105.263	105.263	2.10036e-11	664	60.4737	65.9309	5.45723	101.695	101.695	0	664	60.4664	56.3137	-4.15267	133.333	133.333	0
665	55.9981	61.0251	5.02697	103.448	103.448	-2.02789e-11	665	59.7152	65.4572	5.74202	109.091	109.091	0	665	60.8592	58.2193	-2.6399	130.435	127.66	-2.77521
666	56.4151	58.2119	1.79682	103.448	103.448	2.02789e-11	666	59.3014	63.6971	4.39572	109.091	109.091	0	666	60.2221	67.6702	7.44816	130.435	133.333	2.89855
667	55.9623	58.3037	2.34147	101.695	103.448	1.75336	667	54.914	63.2938	8.37976	115.385	115.385	0	667	60.3901	65.2883	4.89816	133.333	133.333	-1.68257e-11
668	56.2296	59.6421	3.41249	101.695	100	-1.69492	668	56.6071	56.0838	-0.523348	115.385	115.385	0	668	59.3135	63.1192	3.80576	133.333	133.333	0
669	55.2118	60.5323	5.32052	107.143	107.143	2.17568e-11	669	56.5232	59.5537	3.03054	117.647	120	2.35294	669	60.7566	60.1025	-0.654039	130.435	130.435	1.61151e-11
670	58.0574	59.7838	1.72645	105.263	105.263	-2.10036e-11	670	58.0134	62.332	4.31852	122.449	122.449	0	670	60.1631	65.5841	5.42101	127.66	127.66	-1.54472e-11
671	56.8042	59.7213	2.91708	103.448	105.263	1.81488	671	59.3418	61.161	1.81922	122.449	120	-2.44898	671	58.5269	63.5359	5.00903	127.66	127.66	1.54472e-11
672	57.0538	59.8652	2.81141	105.263	105.263	0	672	58.0447	63.9242	5.87948	120	122.449	2.44898	672	60.3991	62.2175	1.81835	127.66	127.66	-1.54472e-11
673	58.1477	61.4881	3.34045	107.143	105.263	-1.8797	673	58.6615	61.2458	2.58421	115.385	115.385	0	673	60.6281	60.3781	-0.250048	127.66	125	-2.65957
674	57.8025	60.682	2.87942	98.3607	100	1.63934	674	58.6699	62.979	4.30913	117.647	117.647	-1.31166e-11	674	59.5605	62.4618	2.90138	122.449	125	2.55102
675	58.1168	62.3687	4.25191	105.263	103.448	-1.81488	675	59.0144	63.3692	4.35484	120	117.647	-2.35294	675	59.255	61.5021	2.24705	133.333	133.333	0
676	57.8981	61.0386	3.14049	103.448	103.448	0	676	59.7246	63.4279	3.70332	117.647	117.647	0	676	60.9292	61.2042	0.274949	130.435	130.435	-1.61151e-11
677	57.9706	61.7324	3.76181	101.695	103.448	1.75336	677	58.9969	64.3757	5.37879	117.647	117.647	1.31166e-11	677	59.3218	60.1218	0.800011	127.66	130.435	2.77521
678	57.057	60.4618	3.40481	107.143	105.263	-1.8797	678	58.1064	61.2808	3.17443	120	122.449	2.44898	678	60.0078	64.9537	4.94591	133.333	130.435	-2.89855
679	56.9659	60.1139	3.14798	101.695	101.695	0	679	57.9251	61.7184	3.7933	120	120	0	679	60.6364	59.6164	-1.01992	122.449	122.449	0
680	57.0569	61.1582	4.10127	105.263	105.263	2.10036e-11	680	56.2754	59.3237	3.04832	117.647	117.647	0	680	59.4288	70.3719	10.9431	127.66	127.66	-1.54472e-11
681	58.0611	59.9711	1.91001	105.263	105.263	-2.10036e-11	681	55.6371	61.6226	5.98554	120	117.647	-2.35294	681	60.3119	60.1676	-0.144241	133.333	133.333	0
682	56.8453	61.8414	4.9961	103.448	103.448	2.02789e-11	682	56.5586	59.2999	2.74126	117.647	120	2.35294	682	58.3741	58.8683	0.494206	130.435	130.435	1.61151e-11
683	55.8096	61.3251	5.5155	101.695	101.695	-1.95968e-11	683	58.4943	60.25	1.75573	120	117.647	-2.35294	683	59.5933	59.8951	0.301775	130.435	130.435	-1.61151e-11
684	56.3955	58.7193	2.32386	103.448	103.448	0	684	57.5941	62.0388	4.44466	115.385	117.647	2.26244	684	60.2758	63.1104	2.8346	133.333	133.333	0
685	57.2515	60.2385	2.98706	103.448	103.448	2.02789e-11	685	57.0677	62.4293	5.36158	115.385	115.385	1.26192e-11	685	59.8887	62.7978	2.9091	130.435	133.333	2.89855
686	59.1844	68.6349	9.45059	107.143	107.143	-2.17568e-11	686	57.2418	62.8152	5.57339	117.647	117.647	0	686	58.6531	61.5526	2.89953	133.333	130.435	-2.89855
687	59.2359	57.9294	-1.3065	107.143	107.143	-2.17568e-11	687	57.5832	57.388	-0.195218	117.647	117.647	0	687	60.0575	62.229	2.17144	130.435	130.435	-1.61151e-11
688	59.0581	61.1678	2.1097	105.263	105.263	2.10036e-11	688	55.2841	61.8142	6.53002	117.647	117.647	0	688	60.8695	62.8216	1.95208	122.449	122.449	0
689	59.5959	64.9411	5.34521	107.143	107.143	-2.17568e-11	689	55.3772	59.6683	4.29113	113.208	113.208	0	689	60.103	70.4068	10.3038	139.535	139.535	0
690	59.9967	62.8105	2.8138	103.448	101.695	-1.75336	690	55.9655	58.2674	2.30187	117.647	117.647	0	690	58.131	62.416	4.28494	139.535	139.535	0
691	58.2653	62.3621	4.09683	103.448	105.263	1.81488	691	54.6802	60.6402	5.95993	113.208	113.208	-1.21361e-11	691	60.5031	63.5783	3.07517	139.535	139.535	1.84457e-11
692	60.311	64.9288	4.61781	101.695	101.695	0	692	56.1195	58.5511	2.43166	113.208	111.111	-2.09644	692	59.7405	56.158	-3.58251	146.341	146.341	-2.02931e-11
693	60.0637	64.9829	4.91922	100	100	0	693	54.9573	59.0085	4.0512	115.385	117.647	2.26244	693	61.0454	68.7767	7.73127	139.535	142.857	3.32226
694	59.397	63.5782	4.18122	101.695	101.695	1.95968e-11	694	54.6395	58.9975	4.358	117.647	115.385	-2.26244	694	59.0827	65.0906	6.00785	136.364	136.364	0
695	59.1062	62.1962	3.09001	101.695	101.695	-1.95968e-11	695	59.6386	75.8107	16.1721	117.647	117.647	0	695	58.7245	58.4614	-0.263117	139.535	136.364	-3.17125
696	58.049	61.9334	3.88438	107.143	107.143	0	696	58.6988	57.4001	-1.29861	117.647	117.647	0	696	60.552	57.0359	-3.51613	125	127.66	2.65957
697	58.7834	62.8779	4.09454	101.695	101.695	1.95968e-11	697	58.8855	60.6587	1.77317	115.385	115.385	2.52243e-11	697	60.0531	62.8932	2.84005	133.333	133.333	-1.68257e-11
698	59.1563	60.9855	1.8292	105.263	105.263	-2.10036e-11	698	57.8996	63.6554	5.75583	117.647	115.385	-2.26244	698	59.924	64.2681	4.34409	133.333	133.333	0
699	58.8962	64.9941	6.0979	109.091	109.091	2.25526e-11	699	58.4542	62.2725	3.81822	113.208	115.385	2.17707	699	59.464	58.4159	-1.04807	136.364	136.364	0
700	57.9883	61.0769	3.08852	109.091	109.091	-2.25526e-11	700	57.9009	58.7226	0.821681	117.647	115.385	-2.26244	700	58.5211	59.86	1.33893	139.535	139.535	0
701	58.7397	60.64	1.9003	105.263	107.143	1.8797	701	57.7854	63.961	6.17557	117.647	117.647	0	701	59.3034	63.766	4.46258	127.66	127.66	1.54472e-11
702	58.8039	62.9229	4.11896	107.143	105.263	-1.8797	702	57.2623	59.8348	2.57249	117.647	120	2.35294	702	60.0226	59.6008	-0.421801	127.66	130.435	2.77521
703	58.8065	63.7368	4.93032	103.448	103.448	2.02789e-11	703	58.9807	61.7512	2.77044	117.647	115.385	-2.26244	703	59.1882	61.2851	2.09695	127.66	125	-2.65957
704	59.0548	62.59	3.53523	103.448	103.448	-2.02789e-11	704	57.8337	64.8886	7.05484	115.385	115.385	0	704	57.9354	61.6885	3.75304	127.66	130.435	2.77521
705	59.0039	61.165	2.16103	105.263	105.263	0	705	59.1715	60.6462	1.47473	117.647	117.647	0	705	57.7582	60.4542	2.69596	130.435	127.66	-2.77521
706	57.6922	64.4018	6.70964	103.448	103.448	2.02789e-11	706	56.9243	62.5576	5.63339	115.385	117.647	2.26244	706	59.3114	58.2108	-1.10055	127.66	127.66	-1.54472e-11
707	56.1052	60.8226	4.71739	103.448	105.263	1.81488	707	56.6385	57.8412	1.20272	122.449	120	-2.44898	707	58.7637	62.9078	4.14403	127.66	130.435	2.77521
708	57.3027	58.5417	1.23899	105.263	105.263	2.10036e-11	708	56.1308	60.3253	4.19448	117.647	120	2.35294	708	58.5721	60.6022	2.03009	127.66	127.66	0
709	59.2117	63.5635	4.35171	101.695	100	-1.69492	709	58.2135	61.3824	3.16888	120	117.647	-2.35294	709	57.8058	59.8851	2.07931	125	125	0
710	59.8001	62.2471	2.44695	101.695	101.695	0	710	57.7391	62.9527	5.21366	115.385	115.385	-2.52243e-11	710	59.223	61.2148	1.99183	133.333	130.435	-2.89855
711	60.0349	63.8937	3.85881	101.695	101.695	0	711	57.6965	60.2674	2.57093	120	120	0	711	59.438	63.2315	3.79351	120	120	0
712	59.5045	64.8017	5.29721	98.3607	100	1.63934	712	58.4454	61.0767	2.63132	120	120	0	712	61.089	63.9621	2.87303	125	125	1.47935e-11
713	59.0224	61.862	2.83968	103.448	103.448	-2.02789e-11	713	59.0149	64.4861	5.47111	120	120	0	713	59.4037	60.626	1.22229	130.435	130.435	-1.61151e-11
714	60.793	77.6534	16.8604	101.695	101.695	1.95968e-11	714	57.7501	62.9574	5.20729	120	120	0	714	58.3103	61.5607	3.25043	125	125	1.47935e-11
715	60.3468	57.0927	-3.25419	101.695	101.695	1.95968e-11	715	57.6431	58.7196	1.07655	120	120	0	715	59.7156	62.1039	2.38821	122.449	122.449	0
716	58.9142	62.4265	3.51228	109.091	109.091	-2.25526e-11	716	59.1454	62.9051	3.75968	122.449	122.449	2.84075e-11	716	60.8263	64.7217	3.89539	125	125	-1.47935e-11
717	58.9872	64.6272	5.63997	109.091	111.111	2.0202	717	59.0882	62.8757	3.78751	120	122.449	2.44898	717	58.9399	66.6404	7.70045	136.364	139.535	3.17125
718	58.3671	59.4171	1.05002	111.111	111.111	2.34053e-11	718	59.1993	63.1559	3.95665	120	117.647	-2.35294	718	58.7976	60.6583	1.86064	136.364	139.535	3.17125
719	59.0569	61.3152	2.2583	111.111	111.111	-2.34053e-11	719	58.4106	62.8624	4.4518	120	122.449	2.44898	719	61.0006	57.1145	-3.88614	136.364	136.364	0
720	58.9396	61.9193	2.97976	107.143	107.143	0	720	57.338	60.2197	2.88179	122.449	122.449	0	720	60.3773	62.5021	2.1248	130.435	130.435	1.61151e-11
721	59.2656	63.1828	3.91725	107.143	107.143	0	721	58.5422	60.0547	1.51248	122.449	122.449	0	721	59.0818	67.0981	8.0163	130.435	130.435	0
722	58.4937	61.6117	3.11809	107.143	107.143	0	722	58.6126	62.5839	3.97137	120	120	0	722	59.4962	58.5981	-0.898107	130.435	133.333	2.89855
723	58.1339	63.6143	5.48047	105.263	103.448	-1.81488	723	59.0312	70.7066	11.6754	122.449	125	2.55102	723	59.2046	57.152	-2.05254	133.333	130.435	-2.89855
724	55.8423	59.2145	3.37223	105.263	107.143	1.8797	724	57.9533	61.4259	3.47261	122.449	125	2.55102	724	59.7467	64.0658	4.31913	130.435	130.435	0
725	57.1935	62.0656	4.87214	103.448	103.448	-2.02789e-11	725	59.3528	59.7404	0.387592	122.449	122.449	0	725	60.3345	60.405	0.0704843	133.333	133.333	-1.68257e-11
726	55.8528	59.7367	3.88389	100	100	0	726	59.4879	62.142	2.65407	122.449	120	-2.44898	726	60.3353	65.6171	5.28177	130.435	130.435	0
727	55.8309	59.8353	4.00432	101.695	101.695	1.95968e-11	727	57.6939	59.7018	2.00791	117.647	120	2.35294	727	60.1084	59.887	-0.221367	136.364	136.364	1.7593e-11
728	55.7678	58.1736	2.40572	101.695	101.695	-1.95968e-11	728	58.8835	64.0734	5.18988	120	117.647	-2.35294	728	59.4865	59.0419	-0.444603	136.364	136.364	0
729	57.4884	62.0718	4.58344	103.448	103.448	0	729	58.8292	61.7206	2.89137	122.449	122.449	0	729	59.1568	64.9861	5.82927	133.333	133.333	0
730	55.204	58.9132	3.70917	98.3607	100	1.63934	730	58.9096	60.56	1.65034	115.385	115.385	0	730	59.0713	60.8537	1.78242	133.333	133.333	0
731	55.0927	58.1365	3.04383	100	98.3607	-1.63934	731	60.4779	66.4265	5.94866	117.647	117.647	0	731	58.779	60.2405	1.46155	127.66	130.435	2.77521
732	54.7385	58.7334	3.99489	101.695	101.695	-1.95968e-11	732	59.0716	63.1097	4.03806	117.647	120	2.35294	732	59.7604	57.7714	-1.98902	130.435	130.435	1.61151e-11
733	53.852	59.1621	5.31015	103.448	103.448	0	733	59.7579	63.1504	3.3925	117.647	117.647	2.6219e-11	733	59.2143	67.3017	8.08741	133.333	130.435	-2.89855
734	55.3719	58.4606	3.08872	103.448	103.448	2.02789e-11	734	59.103	61.0996	1.99657	120	120	0	734	59.4147	60.964	1.54929	130.435	130.435	0
735	54.5772	58.4893	3.91209	103.448	103.448	-2.02789e-11	735	60.2197	64.4927	4.27299	117.647	115.385	-2.26244	735	59.7165	60.974	1.2575	127.66	130.435	2.77521
736	56.3575	57.4903	1.1328	105.263	105.263	0	736	60.195	65.7901	5.59516	115.385	115.385	-2.52243e-11	736	59.2878	60.1899	0.902019	133.333	130.435	-2.89855
737	56.8009	64.3545	7.55352	101.695	101.695	0	737	59.9142	63.8549	3.94069	115.385	117.647	2.26244	737	58.4825	65.7929	7.31036	127.66	127.66	1.54472e-11
738	56.236	59.5899	3.35387	101.695	101.695	0	738	58.6691	61.8449	3.17575	120	120	0	738	58.8436	60.4126	1.56896	133.333	133.333	0
739	53.0321	56.7808	3.74868	103.448	103.448	2.02789e-11	739	59.9663	63.9906	4.02427	117.647	115.385	-2.26244	739	58.3837	59.872	1.48833	125	125	0
740	55.3958	58.513	3.11724	103.448	103.448	-2.02789e-11	740	59.7548	61.9749	2.22016	120	120	0	740	59.3036	61.0677	1.7641	130.435	130.435	0
741	54.4121	57.0446	2.63247	103.448	105.263	1.81488	741	59.9637	64.2923	4.32869	117.647	117.647	0	741	59.1339	61.8644	2.73057	125	125	0
742	53.0756	56.8185	3.74289	105.263	103.448	-1.81488	742	59.8823	65.438	5.55572	117.647	117.647	0	742	59.504	63.7156	4.21163	127.66	130.435	2.77521
743	54.6864	58.5988	3.91246	100	101.695	1.69492	743	59.3548	62.818	3.46311	120	120	0	743	58.8422	62.9391	4.09689	127.66	127.66	0
							744	58.9539	63.0963	4.14244	120	120	0	744	60.8982	60.2052	-0.692985	130.435	127.66	-2.77521
							745	59.9626	62.7831	2.82048	120	120	0	745	59.9715	69.8336	9.8621	133.333	133.333	1.68257e-11
							746	59.8214	63.1513	3.32985	117.647	120	2.35294	746	60.5954	63.3942	2.79874	133.333	133.333	1.68257e-11
							747	59.8572	65.0709	5.21373	120	120	0	747	59.6585	58.6832	-0.975289	130.435	130.435	-1.61151e-11
							748	58.5455	63.5484	5.00289	120	120	0	748	60.0603	61.3045	1.24417	127.66	130.435	2.77521
							749	58.7569	61.662	2.90513	117.647	117.647	0	749	59.184	62.9848	3.80078	127.66	125	-2.65957
							750	58.4412	60.8875	2.44631	122.449	122.449	0	750	58.9135	59.1059	0.192445	130.435	130.435	0
							751	60.0818	65.4055	5.32367	120	122.449	2.44898	751	57.7115	60.2311	2.51955	130.435	130.435	1.61151e-11
							752	59.8447	65.0517	5.20691	120	122.449	2.44898	752	57.9593	58.8648	0.905499	127.66	130.435	2.77521
							753	59.571	62.1605	2.58956	117.647	115.385	-2.26244	753	59.6715	62.3847	2.71318	127.66	127.66	1.54472e-11
							754	58.924	61.6463	2.72225	120	120	0	754	58.9942	62.1251	3.13097	127.66	127.66	-1.54472e-11
							755	59.0781	63.1747	4.09669	117.647	117.647	0	755	61.0475	61.7975	0.750032	125	122.449	-2.55102
							756	58.619	61.4131	2.79414	120	120	0	756	60.0434	67.8459	7.80245	125	125	1.47935e-11
							757	56.7838	61.3113	4.52756	122.449	122.449	0	757	58.6403	58.3439	-0.296444	127.66	130.435	2.77521
							758	60.6144	62.8959	2.2815	117.647	120	2.35294	758	59.4767	63.0932	3.61651	125	125	0
							759	60.5004	65.5818	5.08138	115.385	115.385	2.52243e-11	759	55.8726	57.1829	1.31022	122.449	122.449	0
							760	59.687	65.1782	5.49118	120	117.647	-2.35294	760	58.2477	63.3578	5.11016	120	120	0
							761	59.6275	64.7962	5.16873	120	122.449	2.44898	761	56.8927	59.0791	2.18647	125	122.449	-2.55102
							762	59.326	60.2441	0.91804	122.449	122.449	-2.84075e-11	762	55.9138	58.0191	2.10527	127.66	130.435	2.77521
							763	58.6434	64.4459	5.80251	120	117.647	-2.35294	763	56.7094	60.7495	4.04007	127.66	125	-2.65957
							764	59.4633	62.0437	2.58035	117.647	117.647	2.6219e-11	764	56.3334	58.2252	1.89182	122.449	125	2.55102
							765	60.0179	63.8441	3.82621	115.385	115.385	0	765	57.3142	57.695	0.380737	130.435	127.66	-2.77521
							766	59.5915	64.0254	4.43397	117.647	117.647	-2.6219e-11	766	57.2788	60.6146	3.33575	120	122.449	2.44898
							767	57.9973	62.6429	4.64556	113.208	115.385	2.17707	767	57.9089	62.8928	4.98389	125	122.449	-2.55102
							768	57.1538	61.451	4.29721	117.647	115.385	-2.26244	768	58.108	58.8616	0.753627	125	125	-2.96012e-11
							769	57.7086	59.1122	1.40354	117.647	120	2.35294	769	58.3493	60.0016	1.65232	125	127.66	2.65957
							770	58.0257	63.7098	5.6841	113.208	113.208	0	770	58.8478	61.0681	2.22035	125	125	0
							771	58.4068	61.1179	2.71109	120	117.647	-2.35294	771	57.5911	60.2267	2.63556	125	125	0
							772	59.6093	62.1799	2.57061	120	122.449	2.44898	772	60.5038	67.3455	6.84166	125	122.449	-2.55102
							773	59.6854	64.3907	4.70526	115.385	113.208	-2.17707	773	57.4444	64.6653	7.22092	130.435	130.435	0
							774	59.5322	62.2806	2.74835	120	120	0	774	59.3307	63.4216	4.09099	130.435	130.435	0
							775	59.1362	63.1192	3.98293	122.449	122.449	-2.84075e-11	775	58.3127	58.2399	-0.072859	130.435	130.435	0
							776	58.9914	63.1773	4.18583	120	122.449	2.44898	776	57.9008	59.5786	1.67778	125	127.66	2.65957
							777	59.5209	64.7396	5.21871	120	117.647	-2.35294	777	59.0619	62.7667	3.70476	125	125	-2.96012e-11
							778	57.1075	58.2855	1.17798	125	125	0	778	57.5422	61.0676	3.52541	125	122.449	-2.55102
							779	57.053	63.3958	6.3428	120	122.449	2.44898	779	56.6569	59.3365	2.67957	127.66	127.66	0
							780	58.9657	59.8436	0.877857	120	122.449	2.44898	780	57.9632	57.5191	-0.444092	125	125	0
							781	59.025	62.9756	3.9506	117.647	115.385	-2.26244	781	59.2347	66.7538	7.51916	127.66	127.66	3.08802e-11
							782	59.7784	66.0265	6.24813	117.647	117.647	0	782	58.2752	56.363	-1.91211	127.66	127.66	-3.08802e-11
							783	59.3917	62.7573	3.36562	115.385	115.385	2.52243e-11	783	58.3751	60.3166	1.94146	125	127.66	2.65957
							784	58.0791	62.8662	4.78717	113.208	115.385	2.17707	784	57.319	61.2446	3.92567	127.66	125	-2.65957
							785	57.7008	62.3469	4.64609	117.647	117.647	-2.6219e-11	785	54.7874	58.1565	3.36912	125	127.66	2.65957
							786	56.5058	60.4673	3.96143	115.385	115.385	0	786	56.0159	56.3892	0.373304	130.435	130.435	3.22302e-11
							787	51.9662	56.5317	4.56551	113.208	113.208	0	787	56.2623	58.8054	2.54316	127.66	127.66	-3.08802e-11
							788	53.3194	56.7203	3.4009	111.111	111.111	2.34053e-11	788	55.8146	55.7636	-0.050986	127.66	125	-2.65957
							789	53.4039	56.9211	3.5172	117.647	117.647	0	789	55.201	58.9912	3.7902	125	127.66	2.65957
							790	54.7551	56.7452	1.99011	117.647	117.647	0	790	55.7725	58.0753	2.30278	125	125	2.96012e-11
							791	56.78	60.2823	3.50234	120	117.647	-2.35294	791	59.2546	61.1783	1.92366	125	122.449	-2.55102
							792	55.093	59.6264	4.53338	120	120	0	792	59.0525	58.5958	-0.456687	130.435	130.435	-3.22302e-11
							793	55.4233	59.8276	4.40433	117.647	120	2.35294	793	59.0167	62.3864	3.36966	125	127.66	2.65957
							794	56.0336	57.1585	1.12482	120	120	0	794	60.3107	62.4321	2.12138	130.435	127.66	-2.77521
							795	58.4744	61.4685	2.9941	120	117.647	-2.35294	795	59.4466	64.6929	5.24626	122.449	125	2.55102
							796	59.6742	61.6321	1.9579	117.647	120	2.35294	796	60.0629	60.8186	0.755675	127.66	127.66	-3.08802e-11
							797	57.8812	63.4413	5.56014	117.647	117.647	0	797	59.1626	60.5022	1.33962	127.66	125	-2.65957
							798	57.7835	59.7857	2.00222	120	117.647	-2.35294	798	59.0593	62.8285	3.76924	130.435	130.435	0
							799	58.085	60.095	2.00997	115.385	117.647	2.26244	799	59.5847	62.6927	3.10803	125	127.66	2.65957
							800	57.5403	61.6885	4.14817	120	120	0	800	60.0589	55.8398	-4.21911	130.435	127.66	-2.77521
							801	57.9291	61.0957	3.16663	120	117.647	-2.35294	801	60.0218	68.5338	8.51202	133.333	133.333	0
							802	57.6576	59.827	2.16937	117.647	120	2.35294	802	60.2207	58.893	-1.32769	133.333	133.333	0
							803	57.1456	61.5413	4.39568	122.449	120	-2.44898	803	59.2026	65.1821	5.97945	136.364	136.364	0
							804	57.273	58.5206	1.24766	120	122.449	2.44898	804	59.7531	61.1037	1.3506	130.435	130.435	3.22302e-11
							805	57.0915	61.0722	3.98069	120	117.647	-2.35294	805	60.3141	61.4646	1.15058	133.333	133.333	-3.36797e-11
							806	59.0671	61.2722	2.20512	120	122.449	2.44898	806	60.6169	63.3509	2.73398	130.435	130.435	0
							807	59.1885	65.9433	6.75481	117.647	117.647	2.6219e-11	807	59.9561	62.992	3.03588	133.333	133.333	3.36797e-11
							808	58.5559	62.8886	4.33277	117.647	117.647	2.6219e-11	808	59.7371	63.8659	4.12878	133.333	133.333	-3.36797e-11
							809	59.471	63.1617	3.69064	113.208	113.208	0	809	59.9225	62.4279	2.50539	130.435	133.333	2.89855
							810	57.7361	63.2213	5.48521	117.647	115.385	-2.26244	810	60.2781	62.7382	2.46006	130.435	127.66	-2.77521
							811	57.5959	60.6945	3.09864	113.208	115.385	2.17707	811	59.8687	62.8526	2.98394	127.66	127.66	-3.08802e-11
							812	58.5263	62.1367	3.61035	117.647	117.647	0	812	60.1241	61.2096	1.08551	130.435	130.435	0
							813	58.6223	62.6148	3.99251	113.208	113.208	0	813	60.1851	63.9564	3.77132	130.435	133.333	2.89855
							814	56.7478	61.0237	4.27596	120	120	0	814	59.6643	63.1898	3.52551	130.435	130.435	-3.22302e-11
							815	59.5406	61.8889	2.34833	111.111	111.111	2.34053e-11	815	58.8423	59.6385	0.796141	133.333	133.333	0
							816	58.2709	62.7057	4.43482	115.385	115.385	-2.52243e-11	816	59.1092	60.3801	1.27094	130.435	130.435	3.22302e-11
							817	58.4512	63.5492	5.09801	117.647	115.385	-2.26244	817	59.7397	61.9245	2.18477	133.333	133.333	-3.36797e-11
							818	57.8415	62.1542	4.31275	115.385	117.647	2.26244	818	60.4962	64.7228	4.22665	130.435	127.66	-2.77521
							819	57.8976	61.3018	3.40425	120	120	0	819	59.4834	61.9883	2.50489	127.66	127.66	3.08802e-11
							820	58.7635	60.5918	1.82827	117.647	117.647	0	820	59.3839	62.0391	2.65522	130.435	133.333	2.89855
							821	57.3618	63.8585	6.4967	113.208	111.111	-2.09644	821	58.8705	59.9907	1.12021	130.435	130.435	0
							822	57.2197	59.3478	2.1281	117.647	120	2.35294	822	59.0341	59.0334	-0.000681267	127.66	127.66	3.08802e-11
							823	58.9843	62.7989	3.81466	113.208	111.111	-2.09644	823	58.9419	63.3411	4.39919	127.66	127.66	0
							824	58.5563	60.9402	2.38391	117.647	117.647	0	824	59.7484	62.6859	2.93753	130.435	127.66	-2.77521
							825	57.6327	63.883	6.25028	117.647	117.647	0	825	59.3313	60.6421	1.31086	130.435	133.333	2.89855
							826	56.2652	58.8148	2.54953	117.647	122.449	4.80192	826	59.3266	60.5539	1.22734	130.435	130.435	3.22302e-11
							827	58.7371	60.3114	1.57427	120	117.647	-2.35294	827	59.5928	64.7214	5.12857	130.435	127.66	-2.77521
							828	58.576	62.0766	3.50061	120	120	0	828	60.4453	60.6989	0.253592	130.435	133.333	2.89855
							829	59.5274	62.3761	2.84875	120	117.647	-2.35294	829	59.7999	65.6248	5.82497	133.333	136.364	3.0303
							830	58.7641	63.5694	4.80526	115.385	117.647	2.26244	830	59.9243	63.2725	3.34825	133.333	136.364	3.0303
							831	57.8656	61.145	3.27948	122.449	120	-2.44898	831	59.4055	61.3372	1.93176	130.435	130.435	0
							832	58.7073	62.3533	3.64601	117.647	117.647	0	832	59.5671	57.1413	-2.42584	136.364	133.333	-3.0303
							833	59.0617	63.4377	4.37598	120	122.449	2.44898	833	60.2836	65.9087	5.62507	133.333	133.333	0
							834	59.277	62.1616	2.88466	122.449	120	-2.44898	834	59.4772	61.0027	1.52543	133.333	133.333	3.36797e-11
							835	58.4435	63.1847	4.74121	120	120	0	835	60.3964	65.5014	5.10504	130.435	130.435	-3.22302e-11
							836	59.8144	63.4439	3.62957	120	120	0	836	60.4492	58.1522	-2.29702	130.435	130.435	0
							837	59.3886	60.4781	1.08944	122.449	125	2.55102	837	59.6848	64.1882	4.50339	130.435	130.435	3.22302e-11
							838	59.4337	65.7318	6.2981	122.449	120	-2.44898	838	58.445	62.601	4.15602	133.333	133.333	-3.36797e-11
							839	58.6162	62.1765	3.56033	122.449	125	2.55102	839	57.1831	58.6518	1.46878	133.333	133.333	0
							840	58.4076	61.4972	3.08961	125	125	0	840	59.9354	57.8433	-2.09215	130.435	133.333	2.89855
							841	58.7781	60.5173	1.73917	125	122.449	-2.55102	841	59.3938	63.7924	4.39856	127.66	127.66	0
							842	57.2874	61.6339	4.34655	117.647	120	2.35294	842	57.606	64.8349	7.22882	127.66	127.66	0
							843	59.4165	62.6115	3.19494	125	122.449	-2.55102	843	58.4502	56.5313	-1.91891	127.66	127.66	3.08802e-11
							844	57.9408	60.7212	2.78041	120	122.449	2.44898	844	58.2886	59.2828	0.994214	130.435	127.66	-2.77521
							845	57.802	61.1652	3.36324	120	120	0	845	59.3566	64.8515	5.49492	125	127.66	2.65957
							846	58.4541	61.0961	2.64196	117.647	117.647	0	846	59.6452	61.9975	2.3523	130.435	127.66	-2.77521
							847	57.678	61.7158	4.03772	117.647	117.647	0	847	59.7181	60.8543	1.13619	127.66	130.435	2.77521
							848	57.8263	59.657	1.83073	120	120	0	848	59.6559	62.6367	2.98082	130.435	130.435	-3.22302e-11
							849	58.62	61.0885	2.46851	120	120	0	849	58.9182	60.2954	1.3772	133.333	133.333	0
							850	58.0065	63.118	5.11156	117.647	117.647	0	850	59.0708	56.0314	-3.03949	130.435	127.66	-2.77521
							851	57.9924	59.8828	1.89049	117.647	117.647	0	851	60.1047	64.7512	4.64647	133.333	133.333	-3.36797e-11
							852	57.8415	61.4192	3.57772	120	117.647	-2.35294	852	60.1447	63.7297	3.58501	130.435	130.435	0
							853	57.8118	61.0244	3.21264	120	120	0	853	59.5447	58.098	-1.44673	130.435	133.333	2.89855
							854	58.4484	61.1012	2.65282	120	120	0	854	59.7309	61.4538	1.72287	130.435	127.66	-2.77521
							855	57.8019	60.4574	2.65552	120	122.449	2.44898	855	59.7081	67.3351	7.62702	125	125	0
							856	58.3824	61.1675	2.78516	122.449	122.449	0	856	58.1613	56.5358	-1.62551	133.333	133.333	0
							857	59.2394	61.75	2.51055	122.449	122.449	0	857	59.9021	65.4084	5.50627	127.66	127.66	0
							858	58.9452	62.3749	3.42978	122.449	120	-2.44898	858	60.295	63.8709	3.57583	127.66	127.66	0
							859	58.7849	63.3305	4.54551	122.449	122.449	0	859	59.9465	61.589	1.64255	125	125	2.96012e-11
							860	59.45	60.5331	1.08304	122.449	125	2.55102	860	58.7166	62.2686	3.55194	125	125	0
														861	58.9143	60.2904	1.37614	130.435	133.333	2.89855
														862	59.4834	61.027	1.54357	133.333	130.435	-2.89855
														863	58.4665	59.4906	1.02414	127.66	127.66	3.08802e-11
														864	55.6084	59.6003	3.99185	130.435	130.435	-3.22302e-11
														865	56.3355	61.0775	4.74198	125	125	0
														866	58.6155	58.4765	-0.138973	125	125	0
														867	54.9785	58.3322	3.35374	127.66	127.66	3.08802e-11
														868	55.033	59.0571	4.02419	127.66	127.66	-3.08802e-11
														869	56.8904	56.6713	-0.219138	127.66	130.435	2.77521
														870	56.4407	58.7518	2.31109	130.435	127.66	-2.77521
														871	57.707	60.5333	2.82627	125	127.66	2.65957
														872	57.2854	58.3941	1.10871	130.435	130.435	-3.22302e-11
														873	57.7724	58.6321	0.859701	125	125	0
														874	56.2604	61.1631	4.90271	127.66	127.66	0
														875	57.6171	57.5195	-0.0976222	130.435	127.66	-2.77521
														876	56.798	57.3907	0.592711	127.66	130.435	2.77521
														877	57.9612	61.682	3.72081	127.66	125	-2.65957
														878	57.5026	56.21	-1.29259	125	127.66	2.65957
														879	59.7281	64.6105	4.88247	133.333	130.435	-2.89855
														880	58.3434	56.8345	-1.50898	130.435	130.435	-3.22302e-11
														881	58.0207	64.1114	6.09068	130.435	130.435	0
														882	58.2822	56.4351	-1.84706	125	127.66	2.65957
														883	59.1177	62.4954	3.37772	127.66	127.66	3.08802e-11
														884	58.3654	61.1958	2.83047	130.435	130.435	-3.22302e-11
														885	58.1854	64.0957	5.91028	133.333	133.333	0
														886	56.8764	58.3012	1.42477	133.333	133.333	0
														887	58.1798	59.3291	1.14924	127.66	127.66	3.08802e-11
														888	57.0824	55.9366	-1.1458	133.333	133.333	-3.36797e-11
														889	57.9125	59.559	1.64643	130.435	130.435	0
														890	58.293	62.1892	3.89622	125	125	0
														891	58.6064	58.9151	0.308659	127.66	127.66	3.08802e-11
														892	58.1821	59.914	1.73193	127.66	127.66	-3.08802e-11
														893	56.7442	61.1265	4.38225	125	125	0
														894	55.5984	59.5483	3.94997	125	125	0
														895	55.2299	55.9009	0.671005	125	125	0
														896	56.1456	56.9424	0.796812	127.66	127.66	3.08802e-11
														897	56.1954	58.1755	1.98016	130.435	130.435	-3.22302e-11
														898	55.8775	60.3947	4.51726	125	125	0
														899	56.0428	58.9885	2.94572	130.435	130.435	0
														900	55.0894	55.6944	0.604994	125	125	2.96012e-11
														901	55.4745	57.0304	1.55586	122.449	125	2.55102
														902	56.2429	59.1324	2.8895	127.66	125	-2.65957
														903	56.571	59.1289	2.55794	122.449	122.449	0
														904	57.3221	61.4567	4.13456	127.66	127.66	0
														905	57.7562	55.5404	-2.21582	127.66	130.435	2.77521
														906	57.1539	57.5919	0.43805	130.435	127.66	-2.77521
														907	56.9398	63.4656	6.52588	127.66	130.435	2.77521
														908	56.6067	54.7893	-1.81742	130.435	127.66	-2.77521
														909	55.8791	57.2687	1.3896	127.66	130.435	2.77521
														910	58.0341	60.8315	2.79742	122.449	122.449	0
														911	57.1558	60.4349	3.27916	125	122.449	-2.55102
														912	57.8273	59.6036	1.77631	127.66	127.66	0
														913	54.4723	61.345	6.87268	125	122.449	-2.55102
														914	55.0886	56.2719	1.18329	125	122.449	-2.55102
														915	58.5915	59.4183	0.826827	117.647	120	2.35294
														916	57.7638	61.8181	4.05425	125	122.449	-2.55102
														917	57.3848	59.3015	1.91677	125	125	0
														918	57.2989	61.9261	4.62713	122.449	125	2.55102
														919	55.5754	57.5721	1.99663	127.66	125	-2.65957
														920	56.8814	56.7341	-0.14734	122.449	122.449	0
														921	55.7973	58.8569	3.05951	122.449	122.449	0
														922	55.1612	59.8896	4.72837	122.449	125	2.55102
														923	55.3538	56.4537	1.09984	122.449	122.449	0
														924	53.3296	57.8499	4.52035	125	125	0
														925	55.5607	56.4145	0.853848	127.66	125	-2.65957
														926	55.857	59.4365	3.57957	122.449	122.449	2.84075e-11
														927	56.011	58.7229	2.71195	122.449	125	2.55102
														928	56.7267	57.8972	1.17044	122.449	122.449	0
														929	55.0121	57.5213	2.50928	130.435	127.66	-2.77521
														930	57.1738	60.0017	2.8279	125	125	0
														931	58.3591	58.2764	-0.0826222	125	125	0
														932	58.3811	64.196	5.81496	127.66	127.66	3.08802e-11

## Sheet: Couple 3
CC Number	Depth GS	Depth Est	Depth error	Rate GS	Rate Est	Rate error	CC Number	Depth GS	Depth Est	Depth error	Rate GS	Rate Est	Rate error	CC Number	Depth GS	Depth Est	Depth error	Rate GS	Rate Est	Rate error	CC Number	Depth GS	Depth Est	Depth error	Rate GS	Rate Est	Rate error
1	58.5007	72.3959	13.8952	100	100	0	1	59.2844	58.6781	-0.606251	130.435	130.435	-5.11591e-13	1	60.8265	69.7866	8.96005				1	60.9081	68.8634	7.95531	82.1918	81.0811	-1.1107
2	60.5861	63.8075	3.22145	100	100	0	2	58.4239	60.1484	1.72456	130.435	130.435	-5.11591e-13	2	60.9328	67.1055	6.17266	146.341	142.857	-3.48432	2	58.7919	66.3336	7.5417	82.1918	81.0811	-1.1107
3	60.0092	69.7147	9.70545	100	98.3607	-1.63934	3	60.196	61.1951	0.999089	133.333	130.435	-2.89855	3	60.19	77.7549	17.5649	146.341	142.857	-3.48432	3	60.1076	65.9538	5.84618	80	81.0811	1.08108
4	60.4529	69.733	9.28013	95.2381	95.2381	2.70006e-13	4	60.3208	57.1102	-3.21054	130.435	130.435	0	4	60.4557	58.5748	-1.88093	146.341	150	3.65854	4	60.3868	66.5818	6.19498	80	80	0
5	60.6109	63.8014	3.1905	98.3607	100	1.63934	5	59.3038	58.5363	-0.767552	127.66	127.66	4.83169e-13	5	59.9571	56.5928	-3.36432	146.341	146.341	6.25278e-13	5	61.0206	70.427	9.40638	81.0811	81.0811	0
6	59.4769	65.539	6.0621	101.695	100	-1.69492	6	58.5406	61.0106	2.46998	133.333	130.435	-2.89855	6	60.104	59.1668	-0.937225	146.341	142.857	-3.48432	6	60.5939	69.2364	8.6425	75	75.9494	0.949367
7	59.2818	70.8373	11.5555	98.3607	100	1.63934	7	56.8679	62.6735	5.80555	136.364	142.857	6.49351	7	59.8093	69.5147	9.70545	139.535	142.857	3.32226	7	60.7337	70.0411	9.30741	78.9474	77.9221	-1.02529
8	60.0524	63.481	3.42865	93.75	92.3077	-1.44231	8	57.1043	55.3796	-1.72472	133.333	133.333	5.11591e-13	8	60.4954	55.0376	-5.45779	142.857	142.857	0	8	59.1615	64.4686	5.30708	77.9221	78.9474	1.02529
9	58.4639	69.8455	11.3816	96.7742	96.7742	0	9	58.1924	49.1368	-9.05559	139.535	136.364	-3.17125	9	60.4705	67.2162	6.74574	146.341	146.341	0	9	60.4386	66.5801	6.14153	76.9231	76.9231	0
10	60.0928	61.1186	1.02579	95.2381	95.2381	0	10	60.2207	58.0817	-2.13893	139.535	139.535	0	10	59.8125	62.6717	2.85919	139.535	139.535	0	10	60.5058	71.4471	10.9413	78.9474	78.9474	0
11	61.0203	69.3518	8.33151	98.3607	98.3607	2.98428e-13	11	60.976	76.3936	15.4176	133.333	130.435	-2.89855	11	60.6824	58.5831	-2.09937	146.341	146.341	0	11	60.8214	70.0885	9.26713	78.9474	77.9221	-1.02529
12	61.0154	74.6369	13.6215	96.7742	96.7742	-5.54223e-13	12	61.2738	62.2534	0.979544	133.333	130.435	-2.89855	12	60.4111	62.2625	1.85138	146.341	146.341	0	12	60.9115	69.8222	8.91074	77.9221	78.9474	1.02529
13	60.8131	77.0284	16.2152	103.448	105.263	1.81488	13	61.1685	59.0311	-2.13738	130.435	133.333	2.89855	13	60.342	63.1382	2.79616	142.857	142.857	0	13	60.6548	71.1788	10.524	80	78.9474	-1.05263
14	60.8541	65.9176	5.06356	103.448	105.263	1.81488	14	60.6033	65.3518	4.74857	122.449	122.449	0	14	60.5622	63.8529	3.29069	142.857	142.857	0	14	60.162	67.1213	6.95925	76.9231	77.9221	0.999001
15	58.64	64.4566	5.81665	93.75	95.2381	1.4881	15	58.225	51.5221	-6.70286	127.66	127.66	0	15	60.3062	63.3909	3.08463	146.341	142.857	-3.48432	15	60.3955	67.9237	7.5282	77.9221	78.9474	1.02529
16	59.8271	63.5775	3.75046	95.2381	93.75	-1.4881	16	58.7086	66.866	8.15743	125	125	0	16	59.9134	65.9706	6.0572	139.535	142.857	3.32226	16	60.9231	68.8406	7.91754	76.9231	75	-1.92308
17	57.9528	58.8199	0.867057	96.7742	98.3607	1.58646	17	60.3801	56.5272	-3.85295	130.435	133.333	2.89855	17	60.6976	55.4521	-5.2455	146.341	146.341	0	17	61.2421	69.9147	8.67256	72.2892	73.1707	0.881575
18	60.8698	71.8047	10.9349	93.75	93.75	0	18	59.8402	64.4152	4.57506	125	122.449	-2.55102	18	61.0579	58.1036	-2.95434	146.341	142.857	-3.48432	18	58.5831	61.0828	2.49961	80	78.9474	-1.05263
19	60.624	70.1393	9.51528	93.75	92.3077	-1.44231	19	59.9151	61.3291	1.41398	127.66	127.66	9.66338e-13	19	60.6273	72.72	12.0927	142.857	146.341	3.48432	19	59.3194	70.4258	11.1064	80	78.9474	-1.05263
20	59.3957	66.2196	6.82385	96.7742	96.7742	-5.54223e-13	20	60.3415	59.6104	-0.73115	127.66	127.66	0	20	60.8055	63.7473	2.94175	142.857	142.857	0	20	60.0987	71.9997	11.901	77.9221	77.9221	-3.55271e-13
21	58.772	63.6664	4.89438	96.7742	98.3607	1.58646	21	59.7775	61.1796	1.40205	127.66	127.66	-9.66338e-13	21	60.3222	60.6929	0.370747	146.341	146.341	0	21	59.6597	66.1233	6.46364	88.2353	88.2353	0
22	59.2494	63.9989	4.74952	96.7742	95.2381	-1.5361	22	61.2972	64.8748	3.57758	122.449	122.449	8.95284e-13	22	60.5754	58.0464	-2.52901	139.535	139.535	0	22	60.2547	69.312	9.05727	84.507	84.507	0
23	58.9356	67.9037	8.96811	95.2381	96.7742	1.5361	23	60.065	64.7335	4.66848	127.66	127.66	0	23	60.5507	65.3643	4.81354	142.857	142.857	0	23	58.8623	65.4716	6.60931	81.0811	82.1918	1.1107
24	60.6223	56.9578	-3.66453	98.3607	98.3607	0	24	59.7674	56.8824	-2.88501	127.66	130.435	2.77521	24	60.4457	62.2104	1.76471	142.857	142.857	-1.22213e-12	24	60.7487	67.9373	7.18862	85.7143	84.507	-1.20724
25	60.8347	70.5353	9.70061	103.448	101.695	-1.75336	25	60.2768	64.2236	3.94677	133.333	130.435	-2.89855	25	60.8989	60.4554	-0.44359	142.857	142.857	1.22213e-12	25	59.407	68.8499	9.44287	82.1918	82.1918	7.95808e-13
26	60.5343	73.9027	13.3684	98.3607	98.3607	0	26	60.297	56.4041	-3.89291	133.333	133.333	0	26	60.6578	69.7299	9.0721	139.535	139.535	0	26	59.3089	66.862	7.55307	83.3333	84.507	1.17371
27	60.1315	69.6203	9.48879	95.2381	95.2381	0	27	60.7097	61.6755	0.96578	130.435	127.66	-2.77521	27	60.9991	63.6944	2.69534	139.535	139.535	0	27	59.4306	65.9255	6.49494	82.1918	82.1918	-7.95808e-13
28	59.6442	62.3286	2.68444	93.75	93.75	-1.03739e-12	28	60.9643	74.5856	13.6212	127.66	130.435	2.77521	28	61.2999	60.1074	-1.19255	142.857	146.341	3.48432	28	59.8903	67.5151	7.62474	78.9474	77.9221	-1.02529
29	59.7147	64.2099	4.49525	100	100	1.19371e-12	29	60.5005	55.773	-4.72753	127.66	127.66	-9.66338e-13	29	61.1548	55.5033	-5.65144	142.857	139.535	-3.32226	29	58.4758	66.7408	8.26502	81.0811	82.1918	1.1107
30	58.7534	69.8115	11.058	98.3607	98.3607	-1.15108e-12	30	60.3764	63.0162	2.6398	130.435	130.435	1.02318e-12	30	60.9507	49.6345	-11.3162	146.341	146.341	0	30	60.4014	68.1591	7.75768	82.1918	82.1918	7.95808e-13
31	58.3521	61.7817	3.42959	100	101.695	1.69492	31	60.3448	60.2412	-0.103578	125	125	0	31	60.3797	78.9421	18.5624	146.341	146.341	0	31	60.0414	68.0503	8.00893	83.3333	82.1918	-1.14155
32	59.4527	63.8176	4.36493	98.3607	98.3607	0	32	60.6169	59.3151	-1.30184	127.66	130.435	2.77521	32	59.8326	69.9414	10.1088	146.341	142.857	-3.48432	32	59.779	68.0291	8.25013	78.9474	80	1.05263
33	59.2242	71.9154	12.6912	96.7742	95.2381	-1.5361	33	60.8613	70.1743	9.31298	125	122.449	-2.55102	33	60.3984	56.0813	-4.31711	146.341	150	3.65854	33	59.9677	70.0695	10.1018	80	80	0
34	59.9011	62.811	2.9099	100	100	-1.19371e-12	34	61.1927	65.9416	4.74892	125	125	0	34	60.77	60.9233	0.153283	142.857	142.857	0	34	60.4589	65.8	5.34109	81.0811	81.0811	7.67386e-13
35	60.0422	65.1188	5.07665	100	101.695	1.69492	35	61.227	56.2576	-4.96944	122.449	122.449	-8.95284e-13	35	60.0071	61.1346	1.12749	142.857	142.857	0	35	60.349	71.2442	10.8952	80	78.9474	-1.05263
36	60.6397	73.8609	13.2212	100	98.3607	-1.63934	36	61.2443	64.0877	2.84336	127.66	127.66	9.66338e-13	36	59.9965	57.5056	-2.49096	142.857	142.857	0	36	59.5502	66.0121	6.46195	81.0811	82.1918	1.1107
37	57.3567	61.3529	3.99621	100	101.695	1.69492	37	60.955	64.9753	4.02029	125	125	0	37	59.8151	68.5916	8.77652	142.857	142.857	-2.41585e-12	37	60.0885	67.171	7.08246	76.9231	76.9231	-7.10543e-13
38	61.2228	67.6168	6.39402	100	100	0	38	61.8955	59.9005	-1.99504	125	125	0	38	60.3567	60.1516	-0.205093	136.364	136.364	2.18847e-12	38	58.988	68.2394	9.25143	80	80	0
39	60.3803	64.4893	4.10908	100	98.3607	-1.63934	39	61.2317	67.4527	6.22101	130.435	130.435	0	39	60.0224	58.7748	-1.24758	139.535	139.535	0	39	58.912	67.4493	8.53732	78.9474	80	1.05263
40	58.7916	69.3308	10.5392	103.448	105.263	1.81488	40	61.3316	73.8045	12.4729	130.435	130.435	0	40	60.2875	63.6288	3.34137	133.333	133.333	-2.10321e-12	40	59.7836	65.7695	5.98586	82.1918	81.0811	-1.1107
41	59.5494	68.8798	9.33041	105.263	105.263	0	41	61.4001	58.5679	-2.83225	130.435	133.333	2.89855	41	59.6215	63.7988	4.17727	136.364	136.364	2.18847e-12	41	59.5293	68.1713	8.64192	76.9231	78.9474	2.02429
42	57.4624	69.6281	12.1657	105.263	105.263	0	42	61.0416	58.18	-2.86162	136.364	136.364	-2.18847e-12	42	59.75	63.9616	4.21157	136.364	136.364	0	42	60.5994	70.6422	10.0428	82.1918	78.9474	-3.24441
43	59.1619	54.6035	-4.55837	101.695	101.695	-1.22213e-12	43	60.9763	63.3055	2.32915	133.333	133.333	2.10321e-12	43	60.0348	57.5691	-2.46575	136.364	139.535	3.17125	43	59.0401	66.3926	7.35257	75.9494	78.9474	2.998
44	56.4934	62.2942	5.80078	100	101.695	1.69492	44	61.1188	56.7483	-4.37051	127.66	127.66	0	44	58.9236	62.4198	3.4962	139.535	136.364	-3.17125	44	59.4114	66.285	6.87365	78.9474	77.9221	-1.02529
45	58.8942	64.7543	5.86012	100	100	0	45	61.418	63.9711	2.55309	127.66	127.66	-1.91847e-12	45	59.2254	62.247	3.02169	139.535	139.535	2.33058e-12	45	61.1124	71.5019	10.3895	81.0811	78.9474	-2.13371
46	59.0601	65.5472	6.48709	100	100	0	46	61.1239	60.8864	-0.237475	125	122.449	-2.55102	46	59.7137	60.7137	0.999977	136.364	136.364	0	46	61.0856	73.1597	12.0741	73.1707	73.1707	0
47	58.8636	65.9351	7.07147	98.3607	96.7742	-1.58646	47	60.661	59.2528	-1.40827	125	125	-1.84741e-12	47	59.1125	66.7833	7.67082	139.535	139.535	0	47	60.1781	68.5645	8.38646	73.1707	73.1707	0
48	59.4932	62.8416	3.34847	101.695	101.695	-1.22213e-12	48	59.617	67.2908	7.67378	125	130.435	5.43478	48	59.9704	57.4037	-2.56669	142.857	142.857	0	48	59.5073	68.5347	9.02742	75.9494	76.9231	0.97371
49	59.6948	66.9596	7.26482	101.695	101.695	1.22213e-12	49	60.7871	53.3063	-7.48074	130.435	127.66	-2.77521	49	59.5316	66.8928	7.36123	139.535	139.535	0	49	60.0302	71.1204	11.0902	77.9221	76.9231	-0.999001
50	60.2344	63.5459	3.31153	101.695	101.695	-1.22213e-12	50	60.4552	58.2044	-2.25081	127.66	127.66	0	50	59.2509	61.0777	1.82678	146.341	146.341	0	50	59.139	65.7571	6.61811	75	75.9494	0.949367
51	59.1861	69.076	9.88984	95.2381	96.7742	1.5361	51	60.4741	71.6975	11.2233	130.435	133.333	2.89855	51	59.6349	64.0391	4.40422	139.535	142.857	3.32226	51	59.6338	67.7507	8.11688	80	78.9474	-1.05263
52	59.3318	61.8705	2.53865	101.695	100	-1.69492	52	60.2925	49.5769	-10.7156	133.333	130.435	-2.89855	52	59.417	62.9224	3.50539	146.341	142.857	-3.48432	52	60.7467	68.1795	7.43274	75.9494	75.9494	0
53	58.5775	63.8393	5.26176	98.3607	100	1.63934	53	60.9701	70.9944	10.0243	130.435	130.435	0	53	59.9398	53.6716	-6.26823	142.857	146.341	3.48432	53	59.7742	70.8019	11.0277	77.9221	77.9221	0
54	60.3414	64.1815	3.84003	101.695	103.448	1.75336	54	60.1846	58.0025	-2.18209	130.435	130.435	0	54	58.4717	70.5134	12.0416	142.857	139.535	-3.32226	54	60.3825	69.6267	9.24421	75.9494	75.9494	0
55	60.4698	67.1406	6.67073	101.695	100	-1.69492	55	60.0313	59.7795	-0.251846	130.435	130.435	0	55	59.5938	61.1205	1.52663	146.341	146.341	0	55	60.6773	70.4107	9.73339	77.9221	77.9221	7.24754e-13
56	60.4641	65.3655	4.90147	100	100	1.19371e-12	56	60.4073	63.6522	3.24491	130.435	133.333	2.89855	56	58.6804	57.1872	-1.49325	142.857	142.857	-2.41585e-12	56	61.1377	69.8184	8.68074	76.9231	76.9231	0
57	60.5856	70.2314	9.64583	96.7742	95.2381	-1.5361	57	59.3605	63.3557	3.99524	133.333	133.333	0	57	59.6933	66.3541	6.66074	142.857	142.857	2.41585e-12	57	60.8864	70.6483	9.76193	84.507	84.507	0
58	60.7762	66.0743	5.29809	100	100	0	58	59.9462	59.1055	-0.840715	133.333	130.435	-2.89855	58	60.1427	64.034	3.89137	142.857	146.341	3.48432	58	60.0418	73.7728	13.731	78.9474	80	1.05263
59	60.601	67.0392	6.43816	100	101.695	1.69492	59	59.3351	60.213	0.877907	133.333	133.333	0	59	59.8524	65.284	5.43154	150	146.341	-3.65854	59	58.4379	62.751	4.31315	78.9474	81.0811	2.13371
60	60.4535	69.4966	9.04311	103.448	101.695	-1.75336	60	59.7667	59.6918	-0.0748762	130.435	130.435	-2.01794e-12	60	60.4439	75.8411	15.3972	150	146.341	-3.65854	60	59.2739	67.1106	7.83668	81.0811	78.9474	-2.13371
61	59.1744	64.1078	4.93332	95.2381	98.3607	3.12256	61	60.0141	67.848	7.83388	130.435	130.435	2.01794e-12	61	59.8728	63.562	3.68922	142.857	146.341	3.48432	61	59.6449	67.6019	7.95698	80	80	0
62	59.7596	63.4098	3.65018	103.448	101.695	-1.75336	62	60.3476	61.9705	1.62292	125	127.66	2.65957	62	61.0619	60.2809	-0.781008	146.341	146.341	2.52953e-12	62	60.362	70.9866	10.6246	80	78.9474	-1.05263
63	60.2446	66.2369	5.99232	98.3607	98.3607	-1.15108e-12	63	60.1715	51.8793	-8.29215	130.435	130.435	0	63	60.3311	53.1951	-7.13602	136.364	139.535	3.17125	63	60.2036	70.5082	10.3046	77.9221	78.9474	1.02529
64	59.9275	63.3349	3.40737	100	100	0	64	60.5433	70.6328	10.0894	133.333	130.435	-2.89855	64	59.8658	65.6034	5.73761	142.857	139.535	-3.32226	64	57.082	66.5199	9.43786	81.0811	82.1918	1.1107
65	60.4055	68.9845	8.57903	100	100	0	65	61.1764	60.559	-0.617419	127.66	127.66	-1.91847e-12	65	60.1561	69.8032	9.64708	142.857	142.857	0	65	58.0017	65.6931	7.69144	78.9474	78.9474	1.47793e-12
66	59.9527	67.3225	7.3698	98.3607	98.3607	0	66	61.6118	56.5357	-5.07604	139.535	139.535	0	66	60.1631	57.5113	-2.65179	150	153.846	3.84615	66	60.0372	66.3678	6.33056	81.0811	80	-1.08108
67	60.4016	68.63	8.22846	103.448	103.448	0	67	58.4978	68.8435	10.3457	127.66	130.435	2.77521	67	59.8201	56.9598	-2.86031	150	146.341	-3.65854	67	59.2766	69.2015	9.92492	80	80	0
68	60.1047	65.875	5.77024	93.75	93.75	1.03739e-12	68	59.0787	57.2855	-1.79321	127.66	130.435	2.77521	68	60.478	68.952	8.47404	153.846	150	-3.84615	68	58.5878	67.8071	9.21932	78.9474	77.9221	-1.02529
69	60.6372	73.7561	13.1189	101.695	103.448	1.75336	69	59.2292	70.8569	11.6277	120	122.449	2.44898	69	60.5319	65.6999	5.168	150	153.846	3.84615	69	59.6439	66.4091	6.76526	76.9231	77.9221	0.999001
70	59.9848	64.1926	4.20778	101.695	103.448	1.75336	70	58.4995	49.3021	-9.19734	122.449	122.449	-1.77636e-12	70	60.1694	56.5379	-3.63149	150	150	0	70	60.2025	69.5165	9.31403	76.9231	76.9231	0
71	58.2791	65.662	7.38283	98.3607	98.3607	0	71	59.2979	60.4253	1.12742	120	120	0	71	59.8321	62.9595	3.12743	150	146.341	-3.65854	71	59.6661	69.4454	9.77931	80	78.9474	-1.05263
72	58.4972	62.513	4.01581	98.3607	98.3607	0	72	59.6219	62.6547	3.03275	122.449	120	-2.44898	72	60.9575	64.0086	3.05111	146.341	150	3.65854	72	60.0962	73.3478	13.2516	78.9474	78.9474	-1.47793e-12
73	58.865	62.0597	3.19466	101.695	101.695	0	73	59.8921	60.6677	0.775669	117.647	120	2.35294	73	58.958	60.9001	1.94217	146.341	146.341	0	73	60.871	69.6481	8.77705	80	80	0
74	59.536	67.5423	8.00627	92.3077	92.3077	-2.01794e-12	74	60.0655	64.2943	4.22884	125	122.449	-2.55102	74	60.6396	65.4684	4.82878	150	150	0	74	59.6617	62.3528	2.69114	80	78.9474	-1.05263
75	59.3981	62.924	3.52594	98.3607	98.3607	0	75	59.8071	56.1842	-3.62295	122.449	122.449	-1.77636e-12	75	60.4798	55.3347	-5.1451	142.857	146.341	3.48432	75	59.9293	71.0525	11.1232	80	78.9474	-1.05263
76	59.7454	65.2876	5.54221	100	98.3607	-1.63934	76	60.3338	61.972	1.63828	125	127.66	2.65957	76	60.0517	72.8767	12.825	146.341	142.857	-3.48432	76	57.5791	67.1489	9.56974	77.9221	80	2.07792
77	60.2654	69.5194	9.25395	95.2381	96.7742	1.5361	77	58.6591	60.6089	1.94987	127.66	125	-2.65957	77	60.2985	64.0067	3.70827	142.857	146.341	3.48432	77	58.3433	65.1172	6.77398	78.9474	78.9474	0
78	59.7162	61.6376	1.92137	103.448	101.695	-1.75336	78	58.5989	65.5461	6.94721	125	127.66	2.65957	78	60.5525	63.67	3.11747	146.341	142.857	-3.48432	78	59.5727	66.9507	7.37793	78.9474	78.9474	0
79	59.473	70.8459	11.3729	100	101.695	1.69492	79	57.0169	49.6151	-7.40185	130.435	127.66	-2.77521	79	59.6233	59.0783	-0.545013	146.341	146.341	2.52953e-12	79	59.3849	68.0013	8.61648	81.0811	81.0811	0
80	59.5559	63.7816	4.22565	103.448	103.448	0	80	59.3727	67.1857	7.81297	125	127.66	2.65957	80	59.5887	65.2736	5.68483	146.341	146.341	0	80	59.6115	66.8009	7.18938	80	80	0
81	58.7459	63.9013	5.15535	96.7742	96.7742	-2.21689e-12	81	58.3068	55.3094	-2.99746	127.66	127.66	0	81	60.498	65.5963	5.09833	146.341	146.341	0	81	58.1085	67.926	9.81757	80	80	0
82	58.6465	65.3718	6.72534	100	100	2.37321e-12	82	58.13	61.2599	3.12987	127.66	125	-2.65957	82	59.5871	64.8672	5.28014	146.341	146.341	0	82	57.9545	66.4362	8.48178	78.9474	77.9221	-1.02529
83	59.8445	65.4971	5.65261	101.695	101.695	0	83	59.4505	61.4106	1.96005	125	127.66	2.65957	83	59.8604	55.1411	-4.71936	150	153.846	3.84615	83	55.9993	63.4622	7.4629	78.9474	82.1918	3.24441
84	57.9589	57.4868	-0.47213	107.143	105.263	-1.8797	84	59.6153	61.8632	2.24796	125	125	-1.84741e-12	84	60.0202	63.3216	3.30139	150	146.341	-3.65854	84	57.357	64.3625	7.00556	78.9474	76.9231	-2.02429
85	58.2027	69.8177	11.615	100	101.695	1.69492	85	59.774	57.3932	-2.38076	120	120	1.7053e-12	85	59.9237	63.6523	3.72865	150	150	0	85	57.0854	63.9233	6.83783	82.1918	82.1918	-1.59162e-12
86	58.4281	57.8067	-0.621388	93.75	95.2381	1.4881	86	59.9942	63.9796	3.98535	127.66	127.66	-3.85114e-12	86	60.6628	64.1787	3.51592	150	150	0	86	59.2062	65.5691	6.36294	81.0811	80	-1.08108
87	57.5412	60.0505	2.50935	98.3607	98.3607	0	87	60.4018	66.0869	5.6851	125	122.449	-2.55102	87	60.8605	66.1615	5.30097	146.341	146.341	-2.52953e-12	87	57.2451	66.1854	8.94027	81.0811	82.1918	1.1107
88	58.1912	67.4047	9.2136	96.7742	95.2381	-1.5361	88	60.1513	56.7149	-3.43634	125	127.66	2.65957	88	59.8225	74.035	14.2124	146.341	146.341	-2.52953e-12	88	57.4668	65.2483	7.7815	81.0811	81.0811	0
89	58.3734	61.0109	2.63744	103.448	103.448	0	89	60.3859	61.8894	1.50356	125	122.449	-2.55102	89	60.0073	63.3941	3.38688	146.341	146.341	2.52953e-12	89	56.0974	62.4521	6.35474	80	80	0
90	57.6618	60.0034	2.34162	100	101.695	1.69492	90	60.525	66.1597	5.63471	122.449	125	2.55102	90	60.1312	57.3762	-2.75493	146.341	150	3.65854	90	57.1321	63.8929	6.76078	77.9221	78.9474	1.02529
91	58.4148	66.4387	8.0239	103.448	101.695	-1.75336	91	59.7592	59.7577	-0.00145685	125	125	-3.70903e-12	91	59.859	60.149	0.289933	150	146.341	-3.65854	91	59.0429	69.0514	10.0085	80	78.9474	-1.05263
92	58.3276	60.7145	2.38697	100	100	2.37321e-12	92	60.4787	62.8802	2.4015	122.449	120	-2.44898	92	59.6336	62.8823	3.24867	146.341	146.341	0	92	57.8158	65.8614	8.04554	77.9221	77.9221	0
93	58.9926	65.4492	6.45655	98.3607	98.3607	0	93	60.5078	61.8962	1.38848	125	125	0	93	59.9908	65.4225	5.43168	150	150	0	93	57.675	64.9703	7.29537	82.1918	82.1918	0
94	58.8151	64.7859	5.97087	98.3607	100	1.63934	94	61.0828	68.3014	7.21853	120	120	-3.41061e-12	94	59.721	61.8573	2.13621	153.846	153.846	0	94	58.2799	65.4698	7.18988	78.9474	78.9474	0
95	58.8839	62.0223	3.13839	100	100	-2.37321e-12	95	60.1417	72.5132	12.3716	130.435	133.333	2.89855	95	60.074	59.2866	-0.787422	142.857	142.857	-4.86011e-12	95	59.4054	66.1503	6.74491	76.9231	76.9231	0
96	59.934	65.7298	5.79576	96.7742	95.2381	-1.5361	96	59.4958	66.32	6.8242	130.435	133.333	2.89855	96	60.5391	66.7511	6.21203	150	150	5.34328e-12	96	59.2897	69.8122	10.5225	76.9231	76.9231	0
97	56.5742	65.4117	8.83743	93.75	95.2381	1.4881	97	59.88	59.5845	-0.295536	125	125	-3.70903e-12	97	60.2477	60.6089	0.361155	142.857	142.857	0	97	59.4139	66.8446	7.43072	78.9474	78.9474	0
98	58.2561	68.7685	10.5124	98.3607	100	1.63934	98	59.2627	54.0948	-5.16789	127.66	127.66	0	98	60.4682	62.5004	2.03223	150	150	0	98	59.5796	67.666	8.08638	80	80	0
99	55.3574	55.9592	0.601861	98.3607	100	1.63934	99	58.23	58.4724	0.242336	125	125	0	99	59.8764	64.3551	4.47876	146.341	142.857	-3.48432	99	60.0831	68.5603	8.47724	83.3333	83.3333	0
100	56.2666	58.01	1.74335	100	100	2.37321e-12	100	58.9345	63.8531	4.91858	125	125	3.70903e-12	100	60.3425	62.4867	2.14426	146.341	150	3.65854	100	60.7941	69.7592	8.96501	80	78.9474	-1.05263
101	55.9744	58.2269	2.25242	98.3607	98.3607	0	101	59.6171	59.7826	0.165463	125	125	0	101	60.3462	60.5401	0.193883	146.341	146.341	0	101	60.8945	73.547	12.6525	78.9474	80	1.05263
102	54.5088	63.8263	9.31753	98.3607	98.3607	0	102	60.1507	60.2682	0.117463	125	122.449	-2.55102	102	60.1276	65.9183	5.79069	150	150	0	102	54.3676	81.2943	26.9267	78.9474	77.9221	-1.02529
103	52.382	53.1305	0.748506	96.7742	96.7742	-2.21689e-12	103	59.0864	61.3952	2.30882	122.449	125	2.55102	103	60.6284	64.4992	3.87077	153.846	153.846	0	103	54.7566	72.109	17.3524	78.9474	77.9221	-1.02529
104	54.1208	60.4162	6.29544	96.7742	96.7742	0	104	59.7707	58.5305	-1.24024	130.435	130.435	-4.03588e-12	104	60.6505	61.6178	0.967314	153.846	153.846	0	104	54.9315	57.1158	2.18437	83.3333	85.7143	2.38095
105	55.179	59.7249	4.54584	98.3607	100	1.63934	105	59.1811	65.5724	6.39136	127.66	127.66	0	105	60.6855	61.9577	1.27219	153.846	153.846	0	105	55.1374	85.6742	30.5367	81.0811	81.0811	-1.54898e-12
106	53.7509	56.1082	2.35736	101.695	100	-1.69492	106	58.3173	59.907	1.58977	125	125	3.70903e-12	106	60.2206	61.6011	1.3805	150	150	0	106	51.277	82.8541	31.5771	83.3333	83.3333	0
107	52.5092	58.8846	6.3754	103.448	103.448	-2.52953e-12	107	60.498	59.8133	-0.684676	125	122.449	-2.55102	107	60.6992	63.729	3.02976	146.341	150	3.65854	107	53.0352	46.533	-6.50215	83.3333	83.3333	0
108	55.5192	55.9929	0.47363	98.3607	100	1.63934	108	59.2569	62.0112	2.75428	125	127.66	2.65957	108	60.3099	61.351	1.04106	146.341	146.341	0	108	54.7155	76.3674	21.6519	81.0811	81.0811	0
109	54.1674	57.9187	3.75131	105.263	103.448	-1.81488	109	59.6221	65.2864	5.66437	127.66	127.66	0	109	61.0569	68.5825	7.52569	150	146.341	-3.65854	109	55.6911	61.0229	5.33179	83.3333	83.3333	0
110	54.8075	58.4503	3.64287	105.263	105.263	-2.62901e-12	110	59.3883	61.7809	2.39257	122.449	122.449	3.55271e-12	110	60.9747	65.805	4.8303	142.857	146.341	3.48432	110	55.2322	90.8925	35.6603	80	80	0
111	53.9303	60.1138	6.18351	98.3607	100	1.63934	111	59.8634	60.3853	0.521961	120	120	0	111	60.6078	66.7461	6.13836	146.341	142.857	-3.48432	111	55.1823	52.8224	-2.35995	84.507	84.507	0
112	55.672	58.1931	2.52106	98.3607	98.3607	0	112	60.1016	62.6925	2.5909	125	125	0	112	61.2138	60.8865	-0.327315	146.341	146.341	0	112	54.9319	78.7358	23.8039	82.1918	81.0811	-1.1107
113	56.58	61.8332	5.2532	100	98.3607	-1.63934	113	59.2175	62.839	3.62152	122.449	122.449	0	113	60.9995	61.0875	0.087972	146.341	146.341	0	113	56.7543	60.7338	3.97953	82.1918	83.3333	1.14155
114	57.3998	61.4156	4.01572	96.7742	96.7742	-2.21689e-12	114	57.3904	60.6245	3.23403	122.449	125	2.55102	114	61.7242	65.7244	4.00017	150	150	0	114	57.4221	66.8452	9.42311	78.9474	80	1.05263
115	57.5121	60.8	3.28787	101.695	103.448	1.75336	115	58.1954	59.1399	0.944463	125	125	0	115	60.1652	70.7337	10.5685	146.341	146.341	0	115	54.6666	68.7035	14.0369	78.9474	80	1.05263
116	57.2754	61.2044	3.92902	100	98.3607	-1.63934	116	59.165	62.5951	3.43009	120	117.647	-2.35294	116	60.9134	70.5586	9.64519	146.341	146.341	0	116	56.8522	67.316	10.4638	82.1918	81.0811	-1.1107
117	58.4754	64.3971	5.9217	103.448	103.448	2.52953e-12	117	60.0131	55.696	-4.3171	122.449	120	-2.44898	117	60.4998	65.8035	5.30365	146.341	146.341	0	117	56.5574	65.3697	8.81224	75.9494	75.9494	0
118	54.3771	60.4148	6.0377	98.3607	100	1.63934	118	59.6233	68.1975	8.57413	122.449	125	2.55102	118	60.5636	64.4757	3.91206	146.341	146.341	0	118	55.4856	69.5806	14.0949	80	80	0
119	58.2994	61.8262	3.52677	101.695	100	-1.69492	119	60.0172	63.2481	3.23086	122.449	122.449	-3.55271e-12	119	60.5163	58.2466	-2.26966	150	150	0	119	57.0007	60.1002	3.0995	78.9474	78.9474	0
120	56.8484	62.5845	5.73608	100	100	2.37321e-12	120	60.3715	54.7008	-5.67071	122.449	122.449	0	120	59.8614	63.6608	3.79942	150	150	0	120	55.241	88.4131	33.172	77.9221	77.9221	0
121	54.3566	58.6207	4.26414	101.695	101.695	-2.44427e-12	121	60.2732	65.2672	4.99409	130.435	130.435	4.03588e-12	121	60.6595	62.0428	1.38329	146.341	146.341	0	121	56.5139	55.892	-0.621928	77.9221	78.9474	1.02529
122	56.6264	60.4881	3.86176	100	101.695	1.69492	122	60.5938	66.396	5.80228	125	125	0	122	60.6918	63.224	2.53214	146.341	146.341	0	122	55.8036	72.2234	16.4198	84.507	83.3333	-1.17371
123	58.5782	59.7333	1.15512	98.3607	96.7742	-1.58646	123	60.6922	72.5231	11.8309	122.449	125	2.55102	123	60.0798	65.6345	5.5547	146.341	146.341	-5.08749e-12	123	58.0405	81.1843	23.1438
124	59.486	68.2149	8.72885	96.7742	95.2381	-1.5361	124	60.2924	74.6414	14.349	122.449	125	2.55102	124	60.6343	64.6623	4.02799	146.341	150	3.65854	124	58.3751	63.3116	4.93655	82.1918	81.0811	-1.1107
125	60.5173	65.3143	4.797	95.2381	95.2381	0	125	60.3605	57.6812	-2.67927	127.66	130.435	2.77521	125	60.6033	62.8743	2.27103	146.341	142.857	-3.48432	125	59.6961	84.6171	24.921	82.1918	81.0811	-1.1107
126	52.6139	62.3953	9.78132	105.263	105.263	-2.62901e-12	126	60.1657	55.0954	-5.07022	122.449	122.449	-3.55271e-12	126	60.3275	61.643	1.31549	146.341	146.341	0	126	59.7439	69.0487	9.30486	83.3333	83.3333	0
127	53.169	55.5061	2.33706	105.263	105.263	-2.62901e-12	127	60.7842	63.6595	2.87527	122.449	120	-2.44898	127	60.4571	65.8065	5.34939	142.857	142.857	0	127	59.4116	80.8879	21.4763	81.0811	81.0811	0
128	55.5292	58.5055	2.9763	101.695	103.448	1.75336	128	60.0717	63.0563	2.98454	122.449	122.449	0	128	60.7386	62.1984	1.45977	150	150	0	128	59.1277	63.4322	4.30453	80	80	0
129	54.9214	57.4814	2.55997	98.3607	96.7742	-1.58646	129	59.743	61.0115	1.26849	117.647	117.647	0	129	60.7155	64.842	4.12643	146.341	146.341	0	129	60.754	90.893	30.139	78.9474	78.9474	0
130	55.8452	58.6204	2.77528	103.448	103.448	0	130	60.9646	62.9375	1.97288	122.449	122.449	0	130	60.5767	64.3433	3.7666	150	150	0	130	58.4091	66.9464	8.53728	78.9474	78.9474	0
131	56.298	65.9136	9.61556	100	101.695	1.69492	131	61.0351	63.0283	1.99319	130.435	130.435	0	131	61.0658	63.9008	2.83498	142.857	142.857	0	131	58.8104	68.7444	9.93401	78.9474	78.9474	-2.95586e-12
132	56.5236	57.8928	1.36926	96.7742	98.3607	1.58646	132	60.8721	60.7452	-0.126957	125	125	0	132	60.1133	63.556	3.44274	146.341	146.341	0	132	57.3296	69.3544	12.0248	77.9221	78.9474	1.02529
133	58.3129	63.908	5.59515	96.7742	95.2381	-1.5361	133	60.7621	67.9383	7.17613	127.66	127.66	0	133	60.675	62.8326	2.15767	150	150	0	133	59.3601	72.708	13.3479	81.0811	81.0811	0
134	58.5704	63.0619	4.49159	101.695	101.695	2.44427e-12	134	60.7106	62.579	1.8684	125	127.66	2.65957	134	60.3406	66.0712	5.73064	142.857	142.857	0	134	60.0543	75.3788	15.3245	81.0811	81.0811	0
135	56.5114	62.9855	6.47404	98.3607	100	1.63934	135	60.3165	60.4112	0.0947391	127.66	125	-2.65957	135	60.1973	62.1548	1.95746	150	150	0	135	59.9653	70.6967	10.7315	77.9221	77.9221	0
136	56.3202	61.6925	5.37237	101.695	100	-1.69492	136	60.8954	69.8699	8.97452	125	125	0	136	60.0497	59.7164	-0.333349	142.857	146.341	3.48432	136	59.5116	68.8027	9.29111	75.9494	75	-0.949367
137	53.769	57.9174	4.14843	100	101.695	1.69492	137	60.9826	63.45	2.46742	127.66	127.66	0	137	60.4375	65.4505	5.01306	146.341	142.857	-3.48432	137	59.4897	69.4093	9.91961	78.9474	80	1.05263
138	55.1168	60.5083	5.39146	98.3607	98.3607	0	138	61.1319	68.516	7.38416	125	127.66	2.65957	138	60.5662	62.9473	2.38109	146.341	150	3.65854	138	61.192	68.3668	7.17479	77.9221	77.9221	-2.8848e-12
139	58.3954	59.2708	0.875362	100	98.3607	-1.63934	139	60.8784	58.7327	-2.14572	125	122.449	-2.55102	139	60.7947	64.3953	3.60056	146.341	142.857	-3.48432	139	58.8089	96.5852	37.7763	75.9494	75	-0.949367
140	57.3021	64.8074	7.50531	101.695	101.695	-2.44427e-12	140	61.1571	75.1473	13.9903	122.449	122.449	0	140	60.3487	63.1198	2.7711	142.857	142.857	0	140	59.7224	56.3159	-3.40656	82.1918	83.3333	1.14155
141	57.1151	61.8078	4.69268	98.3607	98.3607	0	141	60.9124	58.6331	-2.27926	130.435	133.333	2.89855	141	60.9032	67.0786	6.1754	146.341	146.341	-5.08749e-12	141	57.7423	70.7448	13.0025	77.9221	77.9221	2.8848e-12
142	56.0494	59.3573	3.30788	98.3607	100	1.63934	142	61.0973	65.3709	4.27359	133.333	133.333	4.20641e-12	142	60.8757	53.2196	-7.65614	150	150	5.34328e-12	142	59.1521	70.5558	11.4037	81.0811	80	-1.08108
143	59.3178	64.1019	4.78405	98.3607	96.7742	-1.58646	143	60.5806	66.5141	5.93351	133.333	130.435	-2.89855	143	60.296	78.7876	18.4916	150	150	0	143	58.4515	67.1403	8.68878	75	75.9494	0.949367
144	57.8348	64.5136	6.67881	98.3607	98.3607	0	144	60.0149	63.8523	3.83736	130.435	130.435	0	144	60.3304	64.5398	4.20944	150	150	0	144	59.1749	66.1357	6.9608	80	80	0
145	55.9186	63.4799	7.56137	98.3607	98.3607	2.30216e-12	145	60.6315	68.5046	7.87308	127.66	130.435	2.77521	145	59.9129	60.9169	1.00404	142.857	142.857	0	145	57.3686	72.8085	15.4399	78.9474	77.9221	-1.02529
146	57.4191	56.3345	-1.08451	100	100	-2.359e-12	146	60.2435	62.742	2.49848	127.66	127.66	0	146	60.2343	56.3046	-3.92971	153.846	153.846	0	146	59.3314	65.9056	6.57417	77.9221	78.9474	1.02529
147	59.8033	67.6541	7.85075	100	101.695	1.69492	147	60.6363	61.5874	0.951172	127.66	125	-2.65957	147	60.7703	62.3013	1.53096	146.341	146.341	0	147	57.9256	70.6556	12.7299	75.9494	75	-0.949367
148	59.7454	63.7316	3.98617	100	98.3607	-1.63934	148	61.1628	70.2725	9.10973	127.66	127.66	3.85114e-12	148	60.0946	67.8627	7.76812	150	146.341	-3.65854	148	59.7144	69.5964	9.88204	77.9221	77.9221	0
149	59.505	64.653	5.14799	103.448	103.448	0	149	61.3804	65.6302	4.24975	127.66	127.66	0	149	60.7353	62.4844	1.74914	146.341	150	3.65854	149	57.8038	70.2356	12.4319	78.9474	80	1.05263
150	58.5055	69.0369	10.5315	100	100	4.74643e-12	150	61.0207	66.435	5.41426	127.66	127.66	0	150	59.9052	61.3313	1.42608	146.341	146.341	0	150	59.1427	69.8066	10.6639	81.0811	81.0811	0
151	59.3963	62.0519	2.65563	100	100	-4.74643e-12	151	60.4618	69.7	9.23827	133.333	133.333	0	151	60.8194	63.5945	2.77512	146.341	146.341	0	151	61.2054	70.123	8.91753	82.1918	81.0811	-1.1107
152	58.6397	63.5444	4.90467	98.3607	100	1.63934	152	60.6916	72.8639	12.1723	133.333	133.333	0	152	60.5704	59.7613	-0.809136	150	150	0	152	58.3086	71.9072	13.5986	81.0811	82.1918	1.1107
153	59.8043	66.9464	7.14215	105.263	101.695	-3.56824	153	60.5278	63.1706	2.64281	125	127.66	2.65957	153	60.6115	67.5789	6.96742	150	150	0	153	59.4754	70.6972	11.2218	81.0811	82.1918	1.1107
154	58.0843	88.9005	30.8162	98.3607	98.3607	0	154	60.6899	55.4851	-5.20473	130.435	127.66	-2.77521	154	60.5613	67.3346	6.77323	146.341	146.341	0	154	59.3758	68.9989	9.62307	77.9221	77.9221	0
155	56.4953	63.5882	7.09288	98.3607	98.3607	0	155	60.8613	66.3181	5.4568	130.435	130.435	0	155	60.2559	64.0661	3.81014	146.341	146.341	0	155	56.9584	70.7407	13.7824	80	78.9474	-1.05263
156	59.4807	67.653	8.17236	107.143	105.263	-1.8797	156	60.8785	61.4728	0.594324	127.66	127.66	0	156	60.5157	59.9368	-0.578864	150	150	-5.34328e-12	156	58.2067	64.6155	6.4088	80	80	0
157	59.8961	60.7716	0.875439	103.448	103.448	5.07328e-12	157	60.9513	64.5762	3.62494	125	125	0	157	60.8181	65.3107	4.49261	142.857	142.857	4.86011e-12	157	59.9741	67.8435	7.86939	80	80	0
158	55.1316	65.9842	10.8526	100	101.695	1.69492	158	60.0176	68.2018	8.18417	127.66	127.66	0	158	60.5937	67.424	6.83032	142.857	142.857	0	158	57.2274	73.0158	15.7884	77.9221	77.9221	2.8848e-12
159	54.2956	65.9974	11.7019	101.695	101.695	0	159	59.7883	64.3437	4.55539	127.66	130.435	2.77521	159	60.3216	63.5235	3.20192	146.341	146.341	-5.08749e-12	159	59.804	66.5067	6.70275	80	80	0
160	53.9183	56.8558	2.93747	96.7742	96.7742	0	160	59.2156	56.4415	-2.77417	127.66	127.66	0	160	60.8307	61.0284	0.197661	146.341	146.341	5.08749e-12	160	57.9867	77.1614	19.1747	76.9231	77.9221	0.999001
161	60.1426	64.8538	4.7112	107.143	107.143	0	161	59.725	66.9483	7.22332	127.66	125	-2.65957	161	60.8663	65.2809	4.41459	139.535	139.535	0	161	61.1957	68.7617	7.566	81.0811	80	-1.08108
162	59.4126	65.6404	6.22787	111.111	109.091	-2.0202	162	59.8651	61.698	1.83289	125	127.66	2.65957	162	60.3936	64.5342	4.14063	142.857	142.857	0	162	58.0092	70.5044	12.4953	77.9221	78.9474	1.02529
163	58.3669	66.3252	7.95827	107.143	107.143	0	163	60.1007	61.2038	1.10312	125	122.449	-2.55102	163	60.2787	65.9635	5.6848	142.857	142.857	0	163	59.9745	67.7857	7.81122	75	74.0741	-0.925926
164	54.426	58.8688	4.44276	92.3077	93.75	1.44231	164	60.181	63.5258	3.34474	125	125	0	164	60.5493	63.1853	2.63594	142.857	142.857	0	164	58.0136	72.1169	14.1033	80	81.0811	1.08108
165	59.2358	64.8425	5.60673	96.7742	95.2381	-1.5361	165	60.8656	64.3602	3.49461	122.449	125	2.55102	165	60.4349	66.0429	5.60807	142.857	142.857	0	165	59.1877	68.7439	9.55623	83.3333	83.3333	0
166	56.3597	65.6712	9.31147	95.2381	95.2381	0	166	60.9195	66.8577	5.93821	125	122.449	-2.55102	166	60.1845	63.1947	3.01016	142.857	142.857	0	166	58.7818	70.547	11.7651	78.9474	77.9221	-1.02529
167	56.2336	64.0484	7.8148	96.7742	98.3607	1.58646	167	60.6041	66.268	5.66386	122.449	122.449	0	167	61.2072	60.2586	-0.948559	142.857	142.857	-4.86011e-12	167	56.7073	68.8799	12.1726	78.9474	78.9474	0
168	55.9937	66.9909	10.9973	95.2381	95.2381	0	168	60.1574	61.1598	1.00236	117.647	120	2.35294	168	61.0246	67.1624	6.13782	142.857	142.857	4.86011e-12	168	58.3609	69.2244	10.8635	78.9474	78.9474	0
169	55.0781	67.7285	12.6504	101.695	100	-1.69492	169	60.1117	66.0325	5.92087	125	125	0	169	60.4591	69.4597	9.00066	142.857	142.857	0	169	57.6359	65.2355	7.59958	74.0741	75	0.925926
170	56.3928	63.3564	6.96356	101.695	103.448	1.75336	170	60.4263	64.0369	3.61061	125	125	3.70903e-12	170	61.6745	61.1173	-0.557164	142.857	142.857	0	170	60.4322	76.9545	16.5222	77.9221	76.9231	-0.999001
171	54.2354	60.1132	5.87784	98.3607	98.3607	0	171	60.5725	63.4135	2.84101	127.66	127.66	0	171	59.9082	76.551	16.6428	146.341	146.341	0	171	60.5549	70.6226	10.0677	77.9221	77.9221	0
172	52.9526	63.6639	10.7113	101.695	100	-1.69492	172	60.915	64.2713	3.3563	125	125	0	172	60.6626	67.9201	7.25742	146.341	146.341	0	172	55.5129	72.462	16.949	78.9474	78.9474	0
173	53.6611	64.0361	10.375	103.448	105.263	1.81488	173	61.1011	67.1512	6.0501	120	120	0	173	60.2309	62.8421	2.61121	139.535	139.535	0	173	59.3495	62.2124	2.86294	81.0811	81.0811	0
174	59.2741	61.1914	1.91735	103.448	103.448	0	174	60.3372	65.2339	4.89672	127.66	125	-2.65957	174	60.2605	61.4314	1.17094	139.535	142.857	3.32226	174	58.4066	84.8092	26.4026	78.9474	78.9474	0
175	53.0316	60.771	7.73943	105.263	103.448	-1.81488	175	60.7281	64.1469	3.41877	125	125	0	175	60.3881	62.801	2.41285	142.857	139.535	-3.32226	175	59.4469	62.6417	3.19477	77.9221	78.9474	1.02529
176	53.4672	65.341	11.8738	96.7742	98.3607	1.58646	176	60.5112	63.815	3.30381	127.66	127.66	-3.85114e-12	176	60.0464	66.745	6.69864	136.364	139.535	3.17125	176	60.3981	76.4271	16.029	85.7143	84.507	-1.20724
177	58.8734	59.7973	0.923819	107.143	107.143	0	177	61.0689	64.6007	3.53181	122.449	122.449	3.55271e-12	177	60.6591	61.2169	0.557863	146.341	142.857	-3.48432	177	59.755	70.7979	11.043	77.9221	77.9221	0
178	59.4434	62.9208	3.4774	107.143	107.143	0	178	61.4393	66.768	5.32868	125	125	0	178	60.8469	61.3413	0.494456	139.535	142.857	3.32226	178	61.1218	74.3017	13.1799	78.9474	78.9474	0
179	53.6846	73.3532	19.6686	93.75	92.3077	-1.44231	179	60.2739	83.9885	23.7145	127.66	127.66	7.71649e-12	179	60.1193	63.7564	3.63718	146.341	142.857	-3.48432	179	60.304	80.9827	20.6787	77.9221	77.9221	0
180	55.0115	59.9375	4.92603	98.3607	100	1.63934	180	60.1709	62.923	2.75214	127.66	127.66	7.71649e-12	180	60.0156	65.2591	5.24348	139.535	139.535	-4.63274e-12	180	58.3082	64.1665	5.85831	80	78.9474	-1.05263
181	59.0834	61.3209	2.23746	109.091	109.091	-5.64171e-12	181	60.9559	59.6036	-1.35228	120	122.449	2.44898	181	60.3214	62.1984	1.87695	146.341	146.341	5.08749e-12	181	60.0897	85.6838	25.5941	80	78.9474	-1.05263
182	54.5546	71.6683	17.1138	103.448	105.263	1.81488	182	60.929	60.8344	-0.0945748	125	122.449	-2.55102	182	60.8813	64.4321	3.55082	139.535	139.535	0	182	60.8681	78.714	17.8459	81.0811	81.0811	-3.11218e-12
183	57.7969	59.5717	1.77479	103.448	105.263	1.81488	183	60.1793	67.4703	7.291	125	127.66	2.65957	183	61.0141	64.2198	3.20573	142.857	142.857	0	183	60.5178	74.4982	13.9803	78.9474	78.9474	2.95586e-12
184	57.8065	63.9877	6.18117	103.448	101.695	-1.75336	184	60.8482	63.6396	2.79144	127.66	125	-2.65957	184	60.7539	68.6391	7.88514	139.535	139.535	0	184	60.2392	75.0631	14.8239	81.0811	81.0811	-3.11218e-12
185	59.2998	66.9782	7.67846	107.143	107.143	0	185	60.266	63.7299	3.46395	122.449	125	2.55102	185	60.6045	62.7492	2.14462	142.857	146.341	3.48432	185	59.8834	73.0096	13.1262	77.9221	77.9221	2.8848e-12
186	56.4005	57.5383	1.13783	100	101.695	1.69492	186	60.6179	64.3503	3.73239	125	122.449	-2.55102	186	61.0628	59.291	-1.77181	146.341	142.857	-3.48432	186	61.0266	86.2205	25.1939	81.0811	81.0811	0
187	59.3154	66.1655	6.85011	100	100	0	187	61.1067	67.26	6.15331	117.647	120	2.35294	187	61.3893	62.5024	1.11311	146.341	146.341	0	187	60.762	59.795	-0.967	78.9474	78.9474	0
188	54.532	65.7976	11.2656	101.695	101.695	0	188	60.6934	62.3525	1.65907	125	122.449	-2.55102	188	60.7559	63.6279	2.872	142.857	142.857	0	188	60.5864	93.957	33.3707	77.9221	77.9221	0
189	55.1605	62.765	7.60448	101.695	101.695	0	189	60.8919	68.5399	7.64807	122.449	122.449	0	189	60.9013	67.2698	6.36852	142.857	146.341	3.48432	189	60.3844	65.2963	4.9119	81.0811	81.0811	0
190	59.3728	68.2361	8.86335	100	100	0	190	60.7817	68.4492	7.66756	125	127.66	2.65957	190	60.9766	59.0564	-1.92018	146.341	142.857	-3.48432	190	60.6871	74.5817	13.8946	75.9494	76.9231	0.97371
191	58.5311	66.3988	7.86772	100	98.3607	-1.63934	191	60.2692	61.5902	1.32104	122.449	122.449	7.10543e-12	191	60.7339	62.672	1.93816	146.341	146.341	0	191	59.7345	83.6968	23.9623	78.9474	77.9221	-1.02529
192	53.2041	58.2016	4.99752	96.7742	98.3607	1.58646	192	60.1045	64.4028	4.29828	125	125	-7.40386e-12	192	60.5871	65.788	5.20093	146.341	146.341	-5.08749e-12	192	61.1913	66.0754	4.88416	81.0811	82.1918	1.1107
193	53.4577	69.7689	16.3112	103.448	101.695	-1.75336	193	60.0453	67.8416	7.79622	117.647	117.647	0	193	61.1635	65.6282	4.46475	139.535	142.857	3.32226	193	59.9891	79.5226	19.5334	75.9494	75	-0.949367
194	53.9347	55.5496	1.61495	95.2381	96.7742	1.5361	194	60.9433	65.4689	4.52566	125	125	7.40386e-12	194	60.6694	65.5382	4.86875	146.341	146.341	-5.08749e-12	194	61.7293	68.8498	7.12056	82.1918	82.1918	0
195	58.3875	79.6352	21.2476	96.7742	95.2381	-1.5361	195	60.5752	66.3372	5.76202	117.647	117.647	-6.5512e-12	195	61.0064	63.1404	2.13406	146.341	146.341	0	195	58.5926	86.0525	27.4599	78.9474	78.9474	0
196	57.9655	61.2889	3.32348	96.7742	98.3607	1.58646	196	61.4681	64.8677	3.39961	117.647	115.385	-2.26244	196	60.9952	62.3927	1.39752	146.341	146.341	5.08749e-12	196	60.8175	63.7763	2.95886	76.9231	77.9221	0.999001
197	53.2409	58.6938	5.45298	95.2381	95.2381	0	197	60.9077	66.6719	5.76414	125	125	0	197	61.4916	62.9336	1.44194	142.857	142.857	0	197	58.9384	88.0823	29.1439	75.9494	75	-0.949367
198	57.0688	62.0955	5.02671	101.695	101.695	0	198	60.61	69.8538	9.24378	127.66	127.66	0	198	61.3554	57.8033	-3.55206	157.895	153.846	-4.04858	198	60.9093	64.7399	3.83053	81.0811	81.0811	0
199	57.6683	68.5147	10.8464	100	100	0	199	60.4656	63.0311	2.56552	122.449	125	2.55102	199	58.8317	75.1922	16.3605	139.535	136.364	-3.17125	199	60.139	81.2754	21.1365	81.0811	81.0811	0
200	60.0421	67.0447	7.00263	95.2381	95.2381	0	200	60.9765	64.1517	3.17521	117.647	117.647	-6.5512e-12	200	58.3624	63.6845	5.3221	139.535	136.364	-3.17125	200	61.2682	65.5155	4.24732	81.0811	81.0811	0
201	59.587	65.0482	5.46122	100	101.695	1.69492	201	60.9186	68.9438	8.02524	125	122.449	-2.55102	201	57.2005	54.5724	-2.62808	146.341	150	3.65854	201	60.5828	80.3587	19.7759	77.9221	78.9474	1.02529
202	59.0823	64.8427	5.76038	95.2381	93.75	-1.4881	202	60.4633	68.2334	7.77016	120	120	0	202	59.4599	59.2267	-0.233186	146.341	146.341	0	202	60.1622	78.1417	17.9796	76.9231	76.9231	0
203	59.8732	66.6033	6.73009	100	100	0	203	60.4273	62.6353	2.20802	120	122.449	2.44898	203	59.6457	61.3619	1.71619	142.857	142.857	0	203	62.0502	71.957	9.90686	81.0811	80	-1.08108
204	57.7966	61.7721	3.97546	95.2381	96.7742	1.5361	204	60.7831	65.9224	5.13937	122.449	122.449	0	204	60.4191	61.9631	1.54408	150	150	0	204	59.3948	97.6499	38.2551	76.9231	76.9231	0
205	59.9027	66.4251	6.52246	93.75	92.3077	-1.44231	205	60.3004	65.1802	4.87979	125	125	0	205	59.9786	66.4378	6.45913	146.341	142.857	-3.48432	205	60.5987	61.1494	0.550741	82.1918	82.1918	0
206	60.5184	67.9761	7.45777	101.695	101.695	0	206	61.3694	67.384	6.01465	130.435	127.66	-2.77521	206	61.4386	59.1952	-2.2434	146.341	146.341	0	206	60.8074	87.0489	26.2415	77.9221	77.9221	0
207	58.957	67.2652	8.30824	98.3607	98.3607	0	207	59.1358	72.1541	13.0183	117.647	115.385	-2.26244	207	62.0284	58.6325	-3.39594	146.341	150	3.65854	207	61.1832	65.5409	4.35763	75.9494	75.9494	-2.72848e-12
208	60.4297	65.2909	4.8612	100	100	0	208	58.7222	65.8442	7.12203	117.647	115.385	-2.26244	208	61.5958	69.0861	7.49032	146.341	146.341	0	208	59.4752	71.3094	11.8342	83.3333	82.1918	-1.14155
209	60.2799	67.1161	6.83623	103.448	101.695	-1.75336	209	59.356	59.2842	-0.0717536	117.647	120	2.35294	209	60.6146	59.0512	-1.56346	142.857	142.857	0	209	59.8639	90.5421	30.6782	83.3333	82.1918	-1.14155
210	56.4045	65.2398	8.83535	103.448	103.448	0	210	58.6245	64.0879	5.46338	115.385	115.385	0	210	61.1012	59.479	-1.62217	146.341	142.857	-3.48432	210	58.8389	59.0686	0.229752	82.1918	82.1918	0
211	56.0786	54.9577	-1.12085	103.448	103.448	0	211	58.9099	61.2309	2.32104	125	122.449	-2.55102	211	60.6932	63.2428	2.54959	139.535	142.857	3.32226	211	57.0826	78.9124	21.8299	80	80	0
212	55.3078	68.9232	13.6153	98.3607	98.3607	0	212	57.2499	61.1375	3.88764	122.449	125	2.55102	212	61.1048	61.995	0.890234	146.341	146.341	0	212	59.0548	64.1303	5.07551	82.1918	82.1918	0
213	58.3026	66.0254	7.72282	101.695	101.695	0	213	58.2471	58.7143	0.467215	120	120	0	213	58.0359	57.8229	-0.212974	139.535	139.535	-9.23706e-12	213	60.6346	72.2179	11.5833	77.9221	78.9474	1.02529
214	58.0418	69.572	11.5302	98.3607	98.3607	0	214	57.8165	65.3816	7.56502	127.66	125	-2.65957	214	60.0813	65.0049	4.92359	146.341	146.341	1.01466e-11	214	60.9673	89.9834	29.0161	81.0811	80	-1.08108
215	58.7991	61.8625	3.06335	100	100	0	215	59.3468	59.1149	-0.231856	127.66	130.435	2.77521	215	60.6212	62.477	1.8558	150	146.341	-3.65854	215	60.5983	67.9385	7.34019	81.0811	82.1918	1.1107
216	59.3091	64.6284	5.31935	96.7742	98.3607	1.58646	216	58.3768	60.7935	2.41667	122.449	122.449	0	216	60.6433	58.3743	-2.26895	150	150	0	216	58.7888	70.2356	11.4467	81.0811	81.0811	0
217	57.4622	64.2	6.73785	98.3607	98.3607	-4.59011e-12	217	58.026	62.7383	4.71232	120	120	0	217	60.4497	64.5848	4.1351	146.341	146.341	0	217	58.8808	78.7483	19.8674	78.9474	78.9474	0
218	58.1344	64.5125	6.3781	103.448	103.448	0	218	57.7623	62.2411	4.47882	117.647	115.385	-2.26244	218	61.4039	66.0005	4.59663	150	150	1.06581e-11	218	59.3269	64.0591	4.73221	78.9474	80	1.05263
219	57.2707	62.0479	4.7772	101.695	101.695	4.88853e-12	219	57.1401	60.7075	3.56747	115.385	115.385	-6.30962e-12	219	61.4489	61.2472	-0.201717	146.341	146.341	-1.01466e-11	219	58.1907	80.5182	22.3275	80	77.9221	-2.07792
220	58.263	61.5285	3.26549	100	98.3607	-1.63934	220	57.8738	62.6086	4.73483	122.449	125	2.55102	220	60.8543	62.3145	1.46024	150	150	1.06581e-11	220	59.3675	72.3665	12.999	80	81.0811	1.08108
221	59.5738	66.4194	6.84558	101.695	101.695	0	221	57.5318	58.4614	0.9296	122.449	122.449	0	221	61.0139	64.4646	3.45072	146.341	146.341	-1.01466e-11	221	60.7204	107.334	46.6136	76.9231	75.9494	-0.97371
222	57.4037	63.0267	5.62297	96.7742	98.3607	1.58646	222	57.2036	62.0228	4.81926	117.647	117.647	0	222	60.9456	58.6562	-2.28947	142.857	142.857	9.6918e-12	222	59.4378	61.9967	2.55889	73.1707	74.0741	0.903342
223	57.1208	63.829	6.70823	95.2381	95.2381	0	223	58.4569	61.071	2.61412	122.449	122.449	0	223	61.2346	64.6247	3.3902	142.857	146.341	3.48432	223	58.9506	72.1466	13.196	81.0811	80	-1.08108
224	55.2967	59.8391	4.54239	103.448	103.448	-5.07328e-12	224	55.4121	58.2284	2.81629	117.647	117.647	0	224	61.0947	63.707	2.61234	142.857	142.857	0	224	57.8063	74.5846	16.7783	80	80	0
225	54.8211	60.0846	5.26355	96.7742	96.7742	0	225	56.664	57.9007	1.2367	130.435	130.435	0	225	61.0545	57.7524	-3.30209	150	150	0	225	60.4065	63.967	3.56052	78.9474	78.9474	0
226	55.2315	59.8759	4.64442	96.7742	98.3607	1.58646	226	57.8706	59.8317	1.96104	117.647	120	2.35294	226	61.0018	65.7102	4.70838	146.341	142.857	-3.48432	226	58.6233	80.0996	21.4763	76.9231	77.9221	0.999001
227	56.0982	60.0299	3.9317	100	100	-4.74643e-12	227	57.3475	59.4162	2.0687	125	125	7.40386e-12	227	61.3471	60.7401	-0.606982	146.341	150	3.65854	227	59.3506	64.2684	4.91774	82.1918	81.0811	-1.1107
228	54.2489	58.3897	4.14084	100	98.3607	-1.63934	228	57.0314	61.1246	4.09311	115.385	113.208	-2.17707	228	61.7051	58.2946	-3.41053	153.846	153.846	0	228	60.1995	75.0529	14.8534	75	75	0
229	58.6044	64.4473	5.84287	100	100	4.74643e-12	229	56.6337	58.8171	2.18345	117.647	117.647	0	229	60.9313	72.139	11.2076	150	150	0	229	60.0584	74.8084	14.75	81.0811	82.1918	1.1107
230	55.8178	60.8724	5.05463	100	100	-4.74643e-12	230	57.8428	58.2799	0.437084	117.647	117.647	0	230	60.7736	69.9314	9.15783	150	150	0	230	60.0601	83.0631	23.0029	77.9221	76.9231	-0.999001
231	56.9593	60.1953	3.23599	103.448	103.448	0	231	55.1381	56.4976	1.3595	125	125	0	231	60.5125	60.302	-0.210485	142.857	142.857	0	231	60.5179	65.6871	5.16923	80	81.0811	1.08108
232	55.5812	59.8425	4.26126	101.695	101.695	0	232	55.3035	59.9092	4.60573	117.647	117.647	0	232	61.1674	60.6509	-0.516561	150	150	0	232	59.4821	82.1867	22.7046	77.9221	76.9231	-0.999001
233	56.574	60.706	4.13202	101.695	100	-1.69492	233	56.4466	54.1474	-2.29915	122.449	122.449	0	233	60.4996	61.64	1.14046	150	150	0	233	59.3932	68.9941	9.60086	77.9221	78.9474	1.02529
234	54.8685	61.3893	6.52085	96.7742	98.3607	1.58646	234	55.284	58.6628	3.37886	117.647	117.647	0	234	61.4429	62.6871	1.24422	146.341	146.341	0	234	59.7311	79.0426	19.3115	80	78.9474	-1.05263
235	54.605	57.5617	2.95671	103.448	103.448	5.07328e-12	235	52.9936	53.8485	0.854911	117.647	120	2.35294	235	60.3316	58.3374	-1.99415	146.341	146.341	0	235	61.0429	60.3381	-0.704857	77.9221	78.9474	1.02529
236	53.6237	60.4045	6.78082	100	100	0	236	56.667	55.3076	-1.35942	125	125	0	236	61.5089	62.3967	0.887782	146.341	142.857	-3.48432	236	60.8466	65.5305	4.68385	90.9091	89.5522	-1.35685
237	56.0967	59.0125	2.91579	103.448	101.695	-1.75336	237	55.4529	57.4831	2.0302	125	122.449	-2.55102	237	61.2073	63.3788	2.17149	146.341	150	3.65854	237	60.6392	68.1257	7.48646	90.9091	89.5522	-1.35685
238	57.3194	61.9641	4.64467	103.448	103.448	0	238	56.5126	57.1841	0.671545	130.435	130.435	0	238	61.1809	66.7084	5.52741	150	150	0	238	57.6702	67.2777	9.60758	84.507	85.7143	1.20724
239	55.0104	63.7499	8.73956	107.143	105.263	-1.8797	239	57.0578	58.8921	1.83425	120	122.449	2.44898	239	61.3461	57.6004	-3.74562	150	146.341	-3.65854	239	60.0977	63.4201	3.32243	82.1918	82.1918	6.4091e-12
240	53.1217	53.4718	0.350023	107.143	105.263	-1.8797	240	57.2492	62.5452	5.29593	120	122.449	2.44898	240	61.4248	62.8047	1.37991	146.341	150	3.65854	240	59.3882	66.3396	6.95132	83.3333	83.3333	0
241	51.1713	56.6108	5.43947	103.448	105.263	1.81488	241	54.6738	55.9942	1.32046	125	125	0	241	62.0481	56.9738	-5.07432	146.341	146.341	0	241	57.9183	65.4592	7.54085	81.0811	81.0811	-6.22435e-12
242	52.6608	56.9244	4.26363	101.695	101.695	0	242	54.3673	53.1016	-1.26567	120	120	0	242	60.7289	69.9037	9.17479	146.341	146.341	0	242	57.3315	64.1749	6.8434	84.507	84.507	6.76437e-12
243	52.596	56.9231	4.32705	101.695	100	-1.69492	243	52.7483	54.1498	1.40146	122.449	122.449	0	243	61.3837	61.4513	0.0675788	146.341	146.341	0	243	59.2957	65.3761	6.0805	82.1918	83.3333	1.14155
244	52.9283	57.0627	4.13436	103.448	103.448	0	244	53.0611	56.8312	3.77008	120	117.647	-2.35294	244	60.9653	62.4614	1.49604	150	150	0	244	59.4961	67.1016	7.6055	82.1918	82.1918	6.4091e-12
245	52.4695	58.7938	6.32425	95.2381	96.7742	1.5361	245	54.3217	54.7241	0.402357	120	120	0	245	60.9051	56.8399	-4.06522	146.341	146.341	0	245	59.7275	66.2057	6.47818	82.1918	81.0811	-1.1107
246	54.5504	57.6243	3.07391	103.448	101.695	-1.75336	246	53.5603	54.3551	0.794782	130.435	130.435	0	246	60.8719	60.9643	0.0924017	146.341	142.857	-3.48432	246	60.6387	70.0495	9.41082	81.0811	82.1918	1.1107
247	48.1319	55.6128	7.48099	101.695	103.448	1.75336	247	54.013	57.1578	3.14479	120	120	0	247	61.1258	65.1755	4.04969	146.341	150	3.65854	247	59.3597	68.9001	9.54035	78.9474	80	1.05263
248	50.6666	54.9027	4.23608	98.3607	98.3607	0	248	53.9802	53.9188	-0.0613574	122.449	122.449	0	248	61.2201	57.678	-3.54212	146.341	146.341	0	248	60.0366	67.9932	7.95666	78.9474	77.9221	-1.02529
249	49.625	54.0164	4.39141	95.2381	95.2381	4.29168e-12	249	52.7518	53.2098	0.45796	122.449	125	2.55102	249	61.1224	62.8617	1.73926	150	150	0	249	58.2594	68.3557	10.0963	80	78.9474	-1.05263
250	50.5033	56.3963	5.89302	96.7742	96.7742	-4.43379e-12	250	54.4093	55.7588	1.3495	120	120	0	250	61.2669	64.1461	2.87921	146.341	142.857	-3.48432	250	58.193	64.3659	6.17286	78.9474	80	1.05263
251	49.4785	55.0697	5.59115	93.75	92.3077	-1.44231	251	51.8509	55.0631	3.21222	120	117.647	-2.35294	251	61.1989	64.6909	3.49192	146.341	146.341	0	251	58.8005	67.5279	8.72736	81.0811	81.0811	0
252	50.8757	55.8459	4.97023	96.7742	96.7742	0	252	48.207	49.4626	1.25555	122.449	125	2.55102	252	61.3844	60.3558	-1.02862	139.535	142.857	3.32226	252	59.5224	69.783	10.2606	76.9231	75.9494	-0.97371
253	50.7427	54.4628	3.72009	100	100	0	253	49.452	50.3897	0.937692	122.449	122.449	-7.10543e-12	253	61.4214	64.9137	3.49233	142.857	142.857	0	253	59.712	66.2791	6.56707	78.9474	78.9474	5.91172e-12
254	48.1981	54.8551	6.65694	98.3607	98.3607	0	254	52.1448	52.1062	-0.038573	125	122.449	-2.55102	254	61.609	62.4075	0.798429	146.341	142.857	-3.48432	254	59.7994	70.8309	11.0315	77.9221	78.9474	1.02529
255	49.4315	53.094	3.66244	96.7742	98.3607	1.58646	255	49.4828	51.114	1.63123	115.385	117.647	2.26244	255	61.6105	62.3437	0.733157	142.857	146.341	3.48432	255	57.9081	66.8063	8.89826	81.0811	80	-1.08108
256	49.2677	54.7957	5.528	92.3077	92.3077	0	256	52.3212	53.4482	1.12693	113.208	113.208	0	256	60.8973	61.2444	0.347147	153.846	150	-3.84615	256	60.8257	68.0461	7.22041	77.9221	77.9221	0
257	48.7119	53.5873	4.87539	92.3077	93.75	1.44231	257	50.7796	51.7037	0.924052	115.385	115.385	0	257	60.8567	71.4076	10.5509	146.341	146.341	0	257	59.1756	71.5632	12.3876	80	80	0
258	47.135	50.1972	3.06226	93.75	93.75	-4.16378e-12	258	51.4403	53.3708	1.93057	113.208	113.208	0	258	59.2275	59.805	0.57744	146.341	146.341	0	258	58.6017	66.6043	8.00259	80	81.0811	1.08108
259	50.0048	51.3938	1.38909	100	98.3607	-1.63934	259	47.9549	48.6358	0.680861	115.385	115.385	0	259	59.6449	62.0834	2.4385	146.341	146.341	0	259	59.4269	64.7069	5.28007	75.9494	75.9494	0
260	50.5804	55.9047	5.32436	95.2381	95.2381	0	260	49.0164	52.3558	3.33935	115.385	115.385	0	260	60.0826	58.4712	-1.61139	150	150	0	260	59.5539	69.1377	9.58385	78.9474	78.9474	0
261	53.2365	57.2129	3.97643	98.3607	98.3607	-4.59011e-12	261	48.6	49.6562	1.0562	120	120	0	261	61.1232	63.5814	2.45818	146.341	146.341	-1.01466e-11	261	60.1538	67.6479	7.49414	77.9221	76.9231	-0.999001
262	54.2344	61.3287	7.09425	101.695	101.695	0	262	47.9235	51.9371	4.01363	120	117.647	-2.35294	262	60.7031	65.4966	4.79357	142.857	139.535	-3.32226	262	58.3873	68.7914	10.4042	77.9221	78.9474	1.02529
263	49.6495	54.2893	4.63973	103.448	101.695	-1.75336	263	46.0844	45.7891	-0.295258	120	122.449	2.44898	263	61.5611	64.0885	2.52737	142.857	142.857	-9.6918e-12	263	61.2835	71.7821	10.4987	74.0741	73.1707	-0.903342
264	49.5445	54.6228	5.07828	100	101.695	1.69492	264	47.8364	50.3917	2.55527	117.647	117.647	0	264	59.9503	61.5387	1.58839	139.535	142.857	3.32226	264	55.4787	61.1585	5.67978	89.5522	89.5522	7.60281e-12
265	47.6289	52.9954	5.36653	98.3607	98.3607	0	265	44.1504	44.2231	0.0726317	122.449	122.449	0	265	61.1808	65.281	4.10029	146.341	142.857	-3.48432	265	56.0815	61.9657	5.88421	89.5522	89.5522	7.60281e-12
266	48.7644	52.8341	4.06969	101.695	101.695	0	266	50.0768	50.6934	0.61658	127.66	127.66	0	266	60.5385	64.2248	3.68631	142.857	146.341	3.48432	266	57.8992	66.5067	8.60744	83.3333	83.3333	-6.57963e-12
267	52.5457	58.2336	5.68793	98.3607	100	1.63934	267	50.1758	53.4427	3.26681	125	125	0	267	61.2848	64.3482	3.06333	139.535	139.535	0	267	58.2874	63.5147	5.22728	81.0811	82.1918	1.1107
268	51.3398	56.1344	4.79456	98.3607	100	1.63934	268	46.8491	49.1049	2.25584	125	125	0	268	60.1961	62.9518	2.7557	142.857	142.857	0	268	59.3456	67.5926	8.24703	81.0811	80	-1.08108
269	50.7186	55.149	4.43045	101.695	101.695	4.88853e-12	269	48.2328	46.9539	-1.27895	127.66	127.66	0	269	60.7254	63.1097	2.38425	142.857	142.857	0	269	59.5208	64.6946	5.17378	81.0811	81.0811	0
270	50.038	55.4832	5.44521	98.3607	96.7742	-1.58646	270	47.446	49.6642	2.21822	122.449	122.449	0	270	61.0357	59.9316	-1.10415	150	150	0	270	57.6883	67.6867	9.99843	77.9221	78.9474	1.02529
271	50.8037	56.3294	5.52573	98.3607	100	1.63934	271	45.7182	47.1191	1.40084	127.66	130.435	2.77521	271	60.5652	62.5007	1.93543	142.857	142.857	0	271	58.6508	61.4924	2.84158	81.0811	81.0811	0
272	44.8853	50.9725	6.08713	96.7742	98.3607	1.58646	272	46.2518	47.9096	1.65782	120	120	0	272	60.4662	63.0794	2.61322	142.857	139.535	-3.32226	272	58.5579	67.7658	9.2079	76.9231	75.9494	-0.97371
273	51.6427	54.1644	2.52172	101.695	100	-1.69492	273	45.9765	47.8052	1.82871	117.647	115.385	-2.26244	273	61.5994	62.207	0.607579	139.535	142.857	3.32226	273	58.5276	65.6666	7.139	80	81.0811	1.08108
274	52.468	58.8039	6.33596	101.695	101.695	0	274	51.1422	53.6566	2.51442	115.385	115.385	0	274	61.121	63.2095	2.0885	142.857	142.857	0	274	60.205	67.1995	6.99454	81.0811	80	-1.08108
275	50.0042	56.3143	6.31007	103.448	103.448	0	275	50.0126	53.0131	3.0005	120	122.449	2.44898	275	61.357	65.7047	4.34768	146.341	146.341	0	275	59.6875	70.99	11.3025	83.3333	83.3333	6.57963e-12
276	49.7772	55.4028	5.62561	100	100	0	276	49.229	53.5229	4.29389	115.385	115.385	0	276	61.0108	59.9484	-1.06245	142.857	139.535	-3.32226	276	60.0705	65.3078	5.23734	81.0811	82.1918	1.1107
277	47.8965	53.4623	5.5658	96.7742	96.7742	0	277	47.8442	48.0898	0.245581	122.449	122.449	7.10543e-12	277	60.7042	64.7152	4.01095	136.364	139.535	3.17125	277	56.1288	72.7683	16.6395	82.1918	81.0811	-1.1107
278	49.9518	54.389	4.43718	96.7742	95.2381	-1.5361	278	49.2017	52.3532	3.15151	115.385	113.208	-2.17707	278	59.7453	56.5722	-3.17307	142.857	142.857	0	278	57.6118	59.3498	1.73799	90.9091	90.9091	7.83018e-12
279	47.7983	54.9533	7.15499	96.7742	98.3607	1.58646	279	49.4461	50.9357	1.48964	115.385	117.647	2.26244	279	60.6595	65.0832	4.42375	142.857	142.857	0	279	58.6164	64.6185	6.00216	84.507	85.7143	1.20724
280	51.0916	55.1632	4.07159	103.448	101.695	-1.75336	280	47.4272	51.019	3.59183	120	120	0	280	60.6902	60.8614	0.171176	150	146.341	-3.65854	280	58.7923	68.0454	9.25308	80	80	0
281	49.7998	55.767	5.96727	96.7742	98.3607	1.58646	281	45.811	47.1298	1.31878	120	120	0	281	60.801	61.3935	0.592479	139.535	142.857	3.32226	281	59.7916	68.5247	8.73314	82.1918	82.1918	6.4091e-12
282	50.7271	56.4803	5.75319	96.7742	96.7742	0	282	49.2967	51.7704	2.47368	113.208	113.208	0	282	58.9612	60.594	1.63282	146.341	142.857	-3.48432	282	59.8595	66.6614	6.8019	78.9474	78.9474	0
283	49.2192	54.8872	5.66797	98.3607	98.3607	0	283	45.6397	48.51	2.8703	122.449	122.449	7.10543e-12	283	60.6009	64.261	3.66006	150	153.846	3.84615	283	58.5056	69.7786	11.2729	78.9474	78.9474	-5.91172e-12
284	49.8874	54.7954	4.90797	98.3607	98.3607	0	284	43.7459	46.1682	2.42238	120	120	0	284	60.727	69.1829	8.4559	146.341	150	3.65854	284	59.7129	66.7761	7.06318	78.9474	78.9474	5.91172e-12
285	46.3108	53.192	6.88118	95.2381	95.2381	0	285	42.8712	44.2973	1.42607	125	125	-7.40386e-12	285	60.322	62.0815	1.75953	146.341	150	3.65854	285	57.1689	67.28	10.1111	80	78.9474	-1.05263
286	45.4032	49.0638	3.66055	98.3607	100	1.63934	286	42.3911	46.4927	4.10152	117.647	117.647	0	286	59.3995	59.7701	0.37058	150	150	0	286	59.2055	66.0059	6.80036	81.0811	81.0811	-6.22435e-12
287	47.0297	52.1687	5.13903	101.695	100	-1.69492	287	41.2437	43.1955	1.95179	122.449	122.449	0	287	60.1209	59.4504	-0.67044	150	150	0	287	59.3369	69.0072	9.67024	81.0811	81.0811	0
288	46.7654	51.7177	4.95231	95.2381	95.2381	4.29168e-12	288	42.266	43.3793	1.11333	120	120	0	288	59.1563	61.4255	2.26913	150	150	0	288	58.96	67.1394	8.17939	82.1918	82.1918	6.4091e-12
289	45.9177	50.6889	4.77118	95.2381	96.7742	1.5361	289	44.0291	46.4815	2.45239	113.208	113.208	0	289	59.8513	61.6623	1.81106	146.341	146.341	0	289	58.5776	68.4015	9.82387	80	80	0
290	48.2602	52.59	4.32978	103.448	101.695	-1.75336	290	41.6503	45.5471	3.89685	120	120	0	290	59.1048	60.9174	1.81268	146.341	146.341	0	290	59.7547	65.4474	5.6927	76.9231	77.9221	0.999001
291	47.07	52.9262	5.85619	96.7742	96.7742	0	291	47.2156	48.3065	1.09092	120	117.647	-2.35294	291	58.8797	60.9155	2.03577	142.857	142.857	0	291	60.106	69.9608	9.85481	76.9231	76.9231	5.61329e-12
292	50.5798	53.4289	2.84908	101.695	101.695	0	292	44.1606	47.7661	3.60546	122.449	125	2.55102	292	58.9408	59.6856	0.744826	146.341	146.341	0	292	59.1444	64.7558	5.61141	80	80	0
293	52.6882	57.8933	5.20508	101.695	101.695	0	293	43.0194	45.6856	2.66622	120	117.647	-2.35294	293	60.6279	58.964	-1.66388	146.341	142.857	-3.48432	293	56.7486	67.1404	10.3917	80	80	0
294	48.7288	53.3089	4.58011	109.091	109.091	5.64171e-12	294	45.8646	47.5627	1.69808	122.449	125	2.55102	294	60.3047	61.4883	1.18361	139.535	139.535	0	294	58.4017	65.3433	6.94167	80	80	0
295	60.6982	65.423	4.72477	105.263	105.263	0	295	56.6143	62.5279	5.9136	125	125	0	295	57.6886	65.9085	8.21985	139.535	142.857	3.32226	295	56.9482	64.0425	7.09437	81.0811	82.1918	1.1107
296	61.1253	75.4623	14.337	105.263	105.263	0	296	57.1008	59.8875	2.78671	125	125	0	296	58.9417	56.41	-2.5317	142.857	142.857	0	296	57.7462	67.1792	9.43297	77.9221	77.9221	-5.7554e-12
297	60.7509	65.4756	4.72464	105.263	107.143	1.8797	297	57.6329	58.7977	1.16481	122.449	122.449	0	297	58.4246	56.323	-2.10162	146.341	146.341	0	297	58.3396	68.7323	10.3927	76.9231	75.9494	-0.97371
298	60.3864	64.2318	3.84548	103.448	105.263	1.81488	298	56.1695	58.6093	2.43984	130.435	130.435	0	298	59.3181	59.9998	0.681712	146.341	146.341	0	298	58.6317	67.6954	9.06375	75.9494	76.9231	0.97371
299	60.2588	61.3413	1.08245	105.263	103.448	-1.81488	299	56.717	59.3059	2.58885	120	120	0	299	60.1509	62.1177	1.9668	150	150	0	299	59.89	68.7654	8.87531	80	78.9474	-1.05263
300	57.6638	72.4077	14.7439	96.7742	100	3.22581	300	56.7042	57.2376	0.533355	120	120	0	300	59.9148	60.9247	1.00984	146.341	146.341	0	300	59.0761	68.7751	9.69898	81.0811	81.0811	-6.22435e-12
301	58.9851	57.6146	-1.37048	101.695	100	-1.69492	301	57.098	59.4821	2.3841	120	120	0	301	59.9217	62.825	2.90331	142.857	142.857	0	301	57.2156	67.7434	10.5278	82.1918	82.1918	6.4091e-12
302	59.1507	62.5031	3.35244	100	98.3607	-1.63934	302	56.433	58.3698	1.93676	122.449	122.449	0	302	60.373	62.8993	2.52631	142.857	142.857	0	302	54.6373	62.8252	8.18785	81.0811	81.0811	0
303	59.5417	71.0479	11.5062	98.3607	100	1.63934	303	56.4715	57.8043	1.33276	127.66	127.66	0	303	58.6998	58.7462	0.0463757	142.857	142.857	0	303	57.4191	60.5658	3.14668	80	81.0811	1.08108
304	58.5878	63.5695	4.98171	96.7742	96.7742	0	304	57.0866	60.5556	3.46901	115.385	117.647	2.26244	304	59.5994	59.2447	-0.35465	142.857	142.857	0	304	54.2162	64.4029	10.1866	82.1918	81.0811	-1.1107
305	59.3482	64.6169	5.26864	109.091	107.143	-1.94805	305	55.8702	56.0996	0.229385	125	122.449	-2.55102	305	59.7947	62.4471	2.65236	139.535	139.535	0	305	53.1577	60.2597	7.10204	81.0811	82.1918	1.1107
306	59.595	64.5519	4.95697	98.3607	100	1.63934	306	55.9337	59.7324	3.79872	117.647	117.647	0	306	59.2951	62.2958	3.00075	142.857	142.857	0	306	53.7796	62.6099	8.8303	80	80	0
307	56.796	62.8013	6.00537	103.448	103.448	0	307	54.4924	56.8471	2.35471	122.449	122.449	0	307	58.9041	59.1775	0.273334	142.857	142.857	0	307	55.4671	59.4108	3.94363	81.0811	80	-1.08108
308	58.0787	64.3503	6.27159	111.111	111.111	0	308	54.8155	56.6542	1.83862	120	120	0	308	59.8324	61.7498	1.91739	136.364	139.535	3.17125	308	55.6501	67.2301	11.58	78.9474	78.9474	0
309	59.1523	62.9448	3.79252	105.263	105.263	5.24381e-12	309	54.8522	56.0012	1.14898	120	122.449	2.44898	309	60.0212	59.3588	-0.662363	142.857	139.535	-3.32226	309	55.7823	61.8132	6.03092	83.3333	83.3333	6.57963e-12
310	58.2849	60.1296	1.84469	111.111	111.111	-5.85487e-12	310	53.1856	54.1493	0.963754	122.449	120	-2.44898	310	60.326	63.5249	3.19893	142.857	142.857	0	310	54.3089	60.2906	5.98166	80	81.0811	1.08108
311	57.734	64.7509	7.01693	107.143	107.143	5.42855e-12	311	54.5519	56.7405	2.18858	117.647	120	2.35294	311	59.6248	61.2877	1.66293	150	150	0	311	54.1186	60.8046	6.68606	82.1918	81.0811	-1.1107
312	59.4042	63.3984	3.99414	103.448	101.695	-1.75336	312	50.3326	52.9022	2.56965	122.449	120	-2.44898	312	61.0658	66.9006	5.83482	146.341	146.341	0	312	53.0092	59.7137	6.70444	81.0811	81.0811	0
313	60.0132	64.0216	4.00841	105.263	107.143	1.8797	313	54.6759	56.5269	1.85103	115.385	115.385	0	313	59.4761	64.153	4.6769	146.341	146.341	0	313	55.5001	60.8563	5.3562	75	75.9494	0.949367
314	59.766	68.6778	8.91186	103.448	103.448	1.01466e-11	314	53.2456	55.0041	1.75842	120	120	0	314	59.8369	58.7397	-1.09712	150	150	0	314	53.5108	62.2734	8.76255	83.3333	82.1918	-1.14155
315	59.8311	63.3816	3.5505	105.263	105.263	0	315	55.28	58.8545	3.57454	122.449	122.449	0	315	57.8662	57.0771	-0.789026	150	150	0	315	48.9556	57.129	8.17346	81.0811	82.1918	1.1107
316	59.8713	63.578	3.70673	105.263	105.263	0	316	57.1703	58.0806	0.910318	122.449	122.449	0	316	59.0443	59.6071	0.562851	150	150	0	316	53.5721	59.4148	5.84276	82.1918	82.1918	-6.4091e-12
317	59.2433	66.9571	7.71372	98.3607	100	1.63934	317	53.4253	56.0685	2.64317	125	125	0	317	57.6997	60.2682	2.56845	142.857	142.857	0	317	58.0594	64.2372	6.1778	78.9474	78.9474	5.91172e-12
318	58.7197	63.8885	5.16879	101.695	98.3607	-3.33426	318	53.2116	55.0866	1.87493	122.449	122.449	0	318	58.5853	59.2516	0.666322	146.341	146.341	0	318	56.9021	63.1755	6.27341	81.0811	81.0811	-6.22435e-12
319	59.6876	69.6015	9.91384	100	103.448	3.44828	319	53.9962	53.7723	-0.22386	125	127.66	2.65957	319	57.9159	59.9356	2.01963	139.535	142.857	3.32226	319	59.8536	69.3244	9.47085	75.9494	75	-0.949367
320	60.5107	61.3986	0.887899	103.448	101.695	-1.75336	320	56.5661	57.5783	1.01221	122.449	120	-2.44898	320	57.7114	59.5367	1.82534	142.857	139.535	-3.32226	320	58.0875	64.7593	6.67179	80	78.9474	-1.05263
321	59.6031	72.803	13.1999	103.448	103.448	0	321	52.6512	54.2876	1.63642	127.66	127.66	0	321	58.646	58.837	0.190991	142.857	142.857	0	321	56.1361	66.9458	10.8098	80	78.9474	-1.05263
322	60.567	65.0327	4.46572	98.3607	98.3607	0	322	54.35	57.1183	2.76835	125	125	0	322	57.7451	58.6859	0.940757	139.535	139.535	-9.23706e-12	322	57.6058	65.7114	8.10557	83.3333	83.3333	-6.57963e-12
323	60.8281	65.1016	4.27352	96.7742	95.2381	-1.5361	323	56.6557	58.8184	2.16264	130.435	130.435	0	323	59.6373	62.6276	2.99031	142.857	142.857	9.6918e-12	323	56.7528	64.0344	7.28162	76.9231	77.9221	0.999001
324	61.1059	71.6786	10.5728	105.263	105.263	0	324	56.6147	62.7403	6.12561	130.435	130.435	0	324	58.7835	58.3875	-0.396028	142.857	142.857	0	324	58.7849	65.0126	6.22777	78.9474	77.9221	-1.02529
325	59.0834	73.1301	14.0466	105.263	105.263	0	325	55.438	55.5281	0.0900247	130.435	130.435	0	325	59.8418	61.6984	1.85653	142.857	142.857	0	325	56.1662	64.6871	8.5209	80	81.0811	1.08108
326	60.2295	59.7459	-0.483595	101.695	103.448	1.75336	326	54.2034	56.3163	2.11283	127.66	127.66	0	326	58.4709	61.9928	3.5219	139.535	139.535	0	326	59.2511	68.0393	8.78818	78.9474	77.9221	-1.02529
327	59.4481	61.6836	2.23548	105.263	101.695	-3.56824	327	55.4343	57.2892	1.85482	130.435	127.66	-2.77521	327	59.4267	61.6153	2.18863	139.535	139.535	0	327	58.1991	65.7846	7.58548	80	80	0
328	58.9983	75.1033	16.1049	103.448	105.263	1.81488	328	55.8742	58.3906	2.51644	122.449	125	2.55102	328	57.6133	59.4948	1.88142	139.535	139.535	0	328	57.0694	67.2193	10.1499	78.9474	78.9474	-5.91172e-12
329	59.4916	56.8156	-2.67602	101.695	103.448	1.75336	329	52.3293	55.0023	2.67302	120	120	0	329	59.7337	59.4669	-0.266776	142.857	142.857	0	329	59.2866	64.8612	5.57463	81.0811	81.0811	6.22435e-12
330	60.1277	66.1671	6.03939	98.3607	98.3607	-9.166e-12	330	49.8792	53.7785	3.89929	120	120	0	330	58.7879	60.6922	1.90437	142.857	139.535	-3.32226	330	57.7376	71.7718	14.0343	77.9221	77.9221	-5.7554e-12
331	58.4983	66.4887	7.99042	98.3607	98.3607	0	331	52.184	52.0471	-0.136885	120	122.449	2.44898	331	60.3863	61.8842	1.49784	136.364	139.535	3.17125	331	58.2745	62.8191	4.54464	75.9494	76.9231	0.97371
332	58.4414	70.2964	11.855	96.7742	98.3607	1.58646	332	48.1126	51.5162	3.40356	125	122.449	-2.55102	332	58.0787	61.4093	3.33057	142.857	142.857	-9.6918e-12	332	52.0019	64.5544	12.5526	80	77.9221	-2.07792
333	59.3526	57.324	-2.02857	105.263	103.448	-1.81488	333	48.8997	51.1955	2.29579	122.449	122.449	0	333	59.1739	59.7399	0.566026	139.535	139.535	9.23706e-12	333	55.505	59.7109	4.20586	77.9221	80	2.07792
334	58.7204	66.0176	7.29721	100	100	9.47864e-12	334	50.6753	53.3568	2.68156	117.647	120	2.35294	334	58.1463	59.349	1.20273	139.535	139.535	0	334	55.7283	60.5304	4.80216	82.1918	82.1918	6.4091e-12
335	57.7504	61.1517	3.40126	100	100	-9.47864e-12	335	55.9004	57.4359	1.5355	120	117.647	-2.35294	335	57.1129	57.8968	0.783881	139.535	142.857	3.32226	335	54.2916	63.5111	9.21953	80	80	0
336	59.0199	70.3128	11.293	100	98.3607	-1.63934	336	50.8916	55.1038	4.21225	120	122.449	2.44898	336	58.055	58.0742	0.0191664	142.857	142.857	-9.6918e-12	336	54.5163	60.8918	6.37544	80	80	0
337	59.0153	58.768	-0.247366	101.695	103.448	1.75336	337	53.9511	57.1224	3.17133	122.449	122.449	7.10543e-12	337	57.5925	60.4727	2.88023	139.535	133.333	-6.20155	337	55.6957	61.9453	6.2496	78.9474	77.9221	-1.02529
338	59.7273	67.4364	7.70905	100	100	9.47864e-12	338	54.3004	56.4217	2.12127	125	122.449	-2.55102	338	58.7155	59.4761	0.760572	139.535	142.857	3.32226	338	55.0433	61.5013	6.45804	77.9221	77.9221	5.7554e-12
339	59.4619	66.4422	6.98026	98.3607	100	1.63934	339	55.3048	58.8992	3.59439	120	120	0	339	60.2493	59.4209	-0.828339	146.341	146.341	0	339	54.9003	64.2717	9.37145	76.9231	77.9221	0.999001
340	59.5181	62.0338	2.5157	98.3607	96.7742	-1.58646	340	52.0549	54.9196	2.86467	122.449	125	2.55102	340	62.0983	70.6309	8.53265	142.857	142.857	9.6918e-12	340	56.8738	64.6657	7.79194	78.9474	77.9221	-1.02529
341	58.1992	67.078	8.87882	98.3607	100	1.63934	341	53.245	57.2232	3.97817	117.647	117.647	0	341	58.8732	63.6027	4.72951	142.857	142.857	9.6918e-12	341	58.3792	65.0558	6.67653	77.9221	78.9474	1.02529
342	57.9234	63.5429	5.61951	98.3607	96.7742	-1.58646	342	49.9469	52.0152	2.06835	125	122.449	-2.55102	342	59.5722	60.3728	0.800592	146.341	146.341	0	342	58.2384	69.7255	11.4871	78.9474	77.9221	-1.02529
343	59.614	59.1418	-0.472228	103.448	103.448	-1.01466e-11	343	45.3136	48.3716	3.05801	125	125	7.40386e-12	343	59.8116	57.6168	-2.19481	146.341	146.341	0	343	56.1326	62.7645	6.63191	78.9474	80	1.05263
344	59.7264	69.1717	9.44536	100	100	9.47864e-12	344	50.8718	53.5187	2.64688	122.449	122.449	0	344	58.1873	58.4361	0.248804	142.857	142.857	0	344	57.507	65.3578	7.85078	78.9474	78.9474	0
345	59.1264	64.0304	4.90401	100	98.3607	-1.63934	345	49.5136	51.6958	2.18213	120	120	0	345	57.7476	59.4544	1.70675	146.341	150	3.65854	345	57.9152	65.222	7.30684	81.0811	81.0811	0
346	57.8598	66.3965	8.53669	100	100	-9.47864e-12	346	49.0894	53.753	4.66355	120	120	0	346	59.4798	58.7473	-0.73246	146.341	142.857	-3.48432	346	59.6824	67.8186	8.13621	78.9474	78.9474	0
347	59.2911	64.9862	5.69516	103.448	105.263	1.81488	347	51.2482	52.9382	1.68994	120	122.449	2.44898	347	59.2781	60.4729	1.19483	142.857	142.857	0	347	60.8949	69.1719	8.27696	77.9221	76.9231	-0.999001
[truncated: 727 more rows]

## Sheet: Couple 4
CC Number	Depth GS	Depth Est	Depth error	Rate GS	Rate Est	Rate error	CC Number	Depth GS	Depth Est	Depth error	Rate GS	Rate Est	Rate error	CC Number	Depth GS	Depth Est	Depth error	Rate GS	Rate Est	Rate error	CC Number	Depth GS	Depth Est	Depth error	Rate GS	Rate Est	Rate error
[truncated: 929 more rows]

[truncated: 11 more sheets: Couple 5, Couple 6, Couple 7, Couple 8, Couple 9, Couple 10, Couple 11, Couple 12, Couple 13, Couple 14, Legend]
