# Supplementary material for: Feedback on the Rate and Depth of Chest Compressions during Cardiopulmonary Resuscitation Using Only Accelerometers
Source: PLoS One. 2016 Mar 1;11(3):e0150139. doi: 10.1371/journal.pone.0150139 (PMC4773040; doi:10.1371/journal.pone.0150139)
Supplement: S3 File — Estimated vs. Gold Standard depth and rate values for the whole dataset. (XLS) [file pone.0150139.s003.xls]

## Sheet: Couple 1
Interval Number	Depth GS	Depth Est	Depth error	Rate GS	Rate Est	Rate error	Interval Number	Depth GS	Depth Est	Depth error	Rate GS	Rate Est	Rate error	Interval Number	Depth GS	Depth Est	Depth error	Rate GS	Rate Est	Rate error	Interval Number	Depth GS	Depth Est	Depth error	Rate GS	Rate Est	Rate error
1	52.9629	52.0563	-0.906552	109.756	111.328	1.57203	1	53.5649	52.8457	-0.719168	125	125.977	0.976563	1	56.6379	55.0581	-1.57978	138.728	137.695	-1.03301	1	47.37	48.8083	1.43824	91.8367	90.8203	-1.01642
2	50.8799	51.849	0.969157	105.263	102.539	-2.7241	2	51.3837	52.8157	1.43203	121.622	120.117	-1.50443	2	56.686	54.5204	-2.16563	140.351	140.625	0.274123	2	47.6874	47.8193	0.131875	83.3333	84.9609	1.6276
3	52.1606	50.8184	-1.34224	104.348	105.469	1.12092	3	55.5773	54.0346	-1.54273	125.874	125.977	0.102437	3	57.1318	55.7767	-1.35506	141.732	140.625	-1.10728	3	47.2022	48.4801	1.27784	82.1918	82.0312	-0.160531
4	50.6893	50.6035	-0.0858262	100	99.6094	-0.390625	4	55.0164	54.825	-0.191368	124.138	123.047	-1.09106	4	55.6497	55.6799	0.0301509	140.351	137.695	-2.65556	4	48.4559	51.0022	2.54623	85.7143	84.9609	-0.753348
5	48.9477	50.7389	1.79123	100.559	99.6094	-0.949284	5	54.3755	52.8159	-1.55961	121.622	123.047	1.42525	5	55.9002	54.4364	-1.46378	137.931	137.695	-0.235722	5	50.1386	49.2597	-0.878831	80.5369	82.0312	1.49434
6	49.3814	50.8679	1.48658	101.695	99.6094	-2.08554	6	55.0944	54.5048	-0.589639	121.622	120.117	-1.50443	6	55.4272	53.3253	-2.10195	143.713	143.555	-0.157887	6	50.3446	50.1578	-0.186782	84.507	84.9609	0.453895
7	47.3182	49.1766	1.85838	101.124	99.6094	-1.51422	7	54.3676	55.3382	0.970594	124.352	123.047	-1.30546	7	56.139	55.52	-0.619027	142.012	140.625	-1.38683	7	52.0016	50.9046	-1.09697	80	82.0312	2.03125
8	52.0696	51.7819	-0.287645	104.046	105.469	1.42251	8	55.6636	54.3139	-1.34962	122.449	123.047	0.597895	8	56.7329	55.0201	-1.71282	140.351	140.625	0.274123	8	46.9644	45.9355	-1.0289	85.7143	87.8906	2.17634
9	52.5095	51.8281	-0.681393	105.263	105.469	0.205592	9	56.2324	53.8823	-2.35011	122.449	123.047	0.597895	9	56.0208	56.1697	0.148901	142.857	140.625	-2.23214	9	44.3686	44.1436	-0.224933	84.507	84.9609	0.453895
10	52.1483	51.704	-0.444345	106.509	108.398	1.88956	10	56.2315	56.1919	-0.0395931	120.805	120.117	-0.688182	10	57.2307	55.3183	-1.91244	138.728	140.625	1.89668	10	47.7159	51.1313	3.41538	82.7586	82.0312	-0.727371
11	50.2261	49.1288	-1.09725	105.882	105.469	-0.413603	11	56.7207	55.7532	-0.967559	122.449	123.047	0.597895	11	58.6719	58.622	-0.049939	142.857	140.625	-2.23214	11	50.602	48.7839	-1.81813	89.5522	90.8203	1.26807
12	53.9793	52.5358	-1.44353	108.108	108.398	0.290329	12	56.6482	55.8037	-0.844428	121.622	123.047	1.42525	12	56.8052	56.0893	-0.715967	141.176	140.625	-0.551471	12	49.0553	48.3278	-0.727536	87.5912	87.8906	0.299384
13	52.0427	51.7376	-0.305094	106.509	105.469	-1.04013	13	54.2375	52.892	-1.3455	123.288	123.047	-0.240796	13	56.8214	55.8129	-1.00841	141.176	140.625	-0.551471	13	50.4193	52.0933	1.67405	85.1064	84.9609	-0.145445
14	48.6922	47.9182	-0.773977	105.263	105.469	0.205592	14	54.9158	53.2424	-1.67343	125	125.977	0.976563	14	55.2278	54.1195	-1.10823	140.351	140.625	0.274123	14	48.6186	50.8171	2.19857	82.7586	82.0312	-0.727371
15	52.9076	52.3177	-0.589897	104.046	105.469	1.42251	15	54.8494	53.1669	-1.68246	123.288	123.047	-0.240796	15	55.4382	52.6831	-2.75508	142.857	143.555	0.697545	15	51.2171	51.4923	0.275292	85.7143	84.9609	-0.753348
16	51.4915	53.0681	1.5766	104.348	102.539	-1.80876	16	53.3079	53.5058	0.197859	120.805	120.117	-0.688182	16	56.7735	57.0546	0.281115	139.535	137.695	-1.83957	16	50.0131	50.3837	0.370606	91.6031	90.8203	-0.782741
17	52.9043	51.5712	-1.33318	108.434	108.398	-0.0352974	17	56.1428	54.682	-1.46082	122.449	123.047	0.597895	17	54.8707	53.6387	-1.23192	140.351	140.625	0.274123	17	48.2165	47.9895	-0.226959	86.9565	87.8906	0.934103
18	54.5994	53.0608	-1.53856	109.091	108.398	-0.692472	18	56.6038	55.1936	-1.41019	125.874	125.977	0.102437	18	54.7791	53.7614	-1.01776	141.176	140.625	-0.551471	18	47.8049	50.185	2.38014	85.1064	84.9609	-0.145445
19	53.8326	53.0969	-0.735689	105.263	105.469	0.205592	19	55.0718	54.4911	-0.58066	119.205	120.117	0.911889	19	57.2091	54.6795	-2.52957	140.351	140.625	0.274123	19	49.7864	50.928	1.14165	81.0811	82.0312	0.950169
20	53.1782	53.8492	0.671014	109.756	108.398	-1.35766	20	54.8495	53.9059	-0.943587	122.449	123.047	0.597895	20	56.4662	53.7618	-2.7044	140.351	140.625	0.274123	20	48.602	50.1738	1.57182	85.1064	84.9609	-0.145445
21	53.683	53.0658	-0.617133	106.195	105.469	-0.72594	21	52.966	51.6408	-1.32515	121.212	123.047	1.83475	21	54.0951	52.7462	-1.3489	136.364	137.695	1.33168	21	51.0865	49.696	-1.39042	87.5912	90.8203	3.22907
22	52.6594	50.8001	-1.85931	104.651	105.469	0.817587	22	54.8709	54.8698	-0.0011389	124.138	123.047	-1.09106	22	53.3074	51.8796	-1.42784	141.176	140.625	-0.551471	22	47.7351	48.573	0.837897	85.1064	84.9609	-0.145445
23	53.3335	51.2377	-2.09582	106.195	108.398	2.20375	23	54.807	54.9239	0.116981	124.138	123.047	-1.09106	23	57.5394	57.9723	0.432868	135.338	134.766	-0.572721	23	49.4808	51.0892	1.60841	83.9161	84.9609	1.04485
24	53.5658	52.7708	-0.794985	105.882	105.469	-0.413603	24	56.1479	55.9735	-0.174397	124.138	123.047	-1.09106	24	56.621	53.9988	-2.62217	140.351	140.625	0.274123	24	49.7208	53.2792	3.55834	85.1064	82.0312	-3.07513
25	53.0629	52.8733	-0.189586	104.651	105.469	0.817587	25	52.8754	52.4578	-0.417592	121.622	123.047	1.42525	25	54.4476	54.9443	0.496697	140.351	137.695	-2.65556	25	47.9333	47.3328	-0.60052	83.3333	84.9609	1.6276
26	55.3704	54.7866	-0.583837	109.091	108.398	-0.692472	26	50.3785	49.5632	-0.815265	123.288	123.047	-0.240796	26	55.2996	53.1452	-2.15434	141.176	140.625	-0.551471	26	48.7178	47.6709	-1.0469	86.9565	84.9609	-1.99558
27	51.7823	52.2776	0.49525	102.564	102.539	-0.0250401	27	53.2344	52.3124	-0.922015	120.805	123.047	2.24151	27	53.6465	50.8127	-2.83386	142.857	143.555	0.697545	27	47.9469	48.1663	0.219467	79.4702	79.1016	-0.368636
28	48.9208	49.3301	0.409314	110.429	111.328	0.898677	28	53.2117	52.2258	-0.985895	121.827	123.047	1.21946	28	55.0989	53.0167	-2.08216	141.176	140.625	-0.551471	28	48.4902	48.6026	0.112402	82.1918	82.0312	-0.160531
29	51.5573	51.056	-0.501366	105.263	105.469	0.205592	29	56.3924	55.659	-0.73339	120	120.117	0.117188	29	55.4641	54.4997	-0.964424	139.535	137.695	-1.83957	29	51.2406	55.8643	4.62367	83.9161	82.0312	-1.88483
30	54.2929	55.7766	1.48371	106.509	105.469	-1.04013	30	55.0553	53.8392	-1.21611	121.622	123.047	1.42525	30	52.3797	51.5199	-0.859719	142.857	143.555	0.697545	30	49.763	48.9463	-0.816712	86.9565	87.8906	0.934103
31	54.9835	55.2057	0.222238	105.263	105.469	0.205592	31	55.406	54.1792	-1.22679	120	120.117	0.117188	31	53.9276	54.3642	0.436562	138.728	137.695	-1.03301	31	51.9946	51.0257	-0.968889	87.5912	87.8906	0.299384
32	51.7815	51.2146	-0.566935	105.882	105.469	-0.413603	32	51.9665	51.9136	-0.0529084	123.288	123.047	-0.240796	32	51.3214	49.9799	-1.34152	140.351	140.625	0.274123	32	47.0407	48.929	1.88833	83.9161	84.9609	1.04485
33	52.144	51.7935	-0.350512	107.784	108.398	0.614006	33	52.8826	54.8347	1.95212	118.421	117.188	-1.23355	33	56.6467	53.7123	-2.93443	142.857	143.555	0.697545	33	49.0852	51.8215	2.7363	82.1918	82.0312	-0.160531
34	49.9884	49.0618	-0.926628	108.434	108.398	-0.0352974	34	53.6879	54.3281	0.640197	120	120.117	0.117188	34	54.1087	51.6169	-2.49181	139.535	140.625	1.09012	34	49.7212	51.7024	1.98122	82.1918	82.0312	-0.160531
35	51.4065	50.6989	-0.707602	107.143	108.398	1.25558	35	52.3265	52.8172	0.490657	121.827	123.047	1.21946	35	54.7437	54.0835	-0.660196	137.931	137.695	-0.235722	35	50.9752	51.865	0.889853	86.9565	84.9609	-1.99558
36	50.1535	51.141	0.9875	107.143	105.469	-1.67411	36	56.5773	56.5431	-0.0342216	121.622	123.047	1.42525	36	56.1051	54.3502	-1.75494	137.931	140.625	2.69397	36	49.8389	49.7563	-0.0826575	85.7143	87.8906	2.17634
37	52.0874	52.152	0.0645486	109.091	108.398	-0.692472	37	53.0841	55.4604	2.37636	120.805	120.117	-0.688182	37	52.1691	49.7764	-2.39276	142.012	143.555	1.54285	37	50.3968	52.8508	2.45407	86.3309	84.9609	-1.37
38	51.5362	51.3196	-0.216608	105.882	105.469	-0.413603	38	51.1235	52.2142	1.09069	120.805	120.117	-0.688182	38	56.6982	54.5102	-2.188	143.713	143.555	-0.157887	38	49.9141	50.2426	0.328466	84.507	84.9609	0.453895
39	52.7868	53.4559	0.669069	105.263	105.469	0.205592	39	53.479	52.8407	-0.638302	120	120.117	0.117188	39	57.3231	56.2756	-1.04743	140.625	140.625	-1.44951e-12	39	47.8575	49.9445	2.08704	81.6327	82.0312	0.398597
40	56.6042	56.6832	0.079038	105.882	105.469	-0.413603	40	52.8795	53.696	0.816508	119.205	120.117	0.911889	40	56.4067	54.6905	-1.71617	140.351	140.625	0.274123	40	52.8977	54.5815	1.68387	85.7143	84.9609	-0.753348
41	52.45	51.5394	-0.910659	107.143	108.398	1.25558	41	56.6541	56.8766	0.222498	120.805	120.117	-0.688182	41	55.6976	53.6749	-2.0227	139.535	140.625	1.09012	41	51.0117	48.6931	-2.31866	88.8889	90.8203	1.93142
42	53.1374	53.1054	-0.0320241	106.509	105.469	-1.04013	42	52.328	52.7538	0.425754	124.352	125.977	1.62423	42	52.9864	52.9593	-0.0271683	140.351	140.625	0.274123	42	48.2541	48.7624	0.508269	87.5912	87.8906	0.299384
43	51.5626	52.6662	1.10362	105.263	105.469	0.205592	43	52.0927	51.5617	-0.531032	126.761	125.977	-0.784001	43	50.9124	51.0386	0.126196	139.535	137.695	-1.83957	43	52.397	54.3609	1.96397	83.3333	82.0312	-1.30208
44	51.7726	50.808	-0.96456	103.448	105.469	2.02047	44	52.8734	52.9478	0.0744285	125	123.047	-1.95313	44	56.6835	54.7479	-1.93556	140.351	143.555	3.20381	44	49.4122	49.7903	0.378101	83.9161	84.9609	1.04485
45	51.8641	52.5918	0.727674	103.448	102.539	-0.909213	45	54.381	54.8693	0.488339	122.449	123.047	0.597895	45	56.3336	54.2397	-2.0939	137.405	137.695	0.290732	45	45.7105	46.8512	1.14072	86.9565	87.8906	0.934103
46	51.95	51.2921	-0.657875	104.046	105.469	1.42251	46	55.5395	54.5796	-0.959941	118.421	120.117	1.69613	46	56.6631	55.7037	-0.959417	140.351	140.625	0.274123	46	50.4901	49.6387	-0.851387	82.1918	82.0312	-0.160531
47	49.229	48.0996	-1.12935	100.84	102.539	1.69873	47	53.4966	54.1268	0.630234	116.883	117.188	0.304383	47	55.2189	53.8453	-1.37364	139.535	140.625	1.09012	47	50.3031	52.6933	2.39022	82.7586	82.0312	-0.727371
48	51.6343	51.1107	-0.523567	102.564	102.539	-0.0250401	48	57.8669	57.8181	-0.0487751	120	120.117	0.117188	48	52.5289	51.965	-0.563959	138.728	140.625	1.89668	48	51.2408	51.3452	0.104357	84.507	84.9609	0.453895
49	56.3549	54.1655	-2.18943	100	102.539	2.53906	49	58.869	58.1024	-0.766657	118.421	117.188	-1.23355	49	54.0911	54.8899	0.798759	137.931	137.695	-0.235722	49	48.8881	49.5676	0.679478	85.1064	84.9609	-0.145445
50	54.3925	52.2997	-2.0928	99.1736	99.6094	0.435821	50	58.5812	57.9417	-0.639539	122.449	123.047	0.597895	50	50.3386	50.3792	0.0406299	142.012	140.625	-1.38683	50	48.1297	51.7693	3.63963	83.9161	82.0312	-1.88483
51	55.946	56.1512	0.205178	100	99.6094	-0.390625	51	56.9122	56.3779	-0.53436	123.288	123.047	-0.240796	51	51.3057	50.2463	-1.05938	138.462	140.625	2.16346	51	51.7939	55.0209	3.227	87.5912	87.8906	0.299384
52	54.2122	54.894	0.681815	101.695	99.6094	-2.08554	52	57.4916	57.3581	-0.133439	121.622	120.117	-1.50443	52	50.3589	49.5627	-0.796226	138.728	140.625	1.89668	52	49.5154	51.341	1.82558	78.9474	79.1016	0.154194
53	54.2875	52.4857	-1.80178	100.84	102.539	1.69873	53	57.2199	58.086	0.866082	120	120.117	0.117188	53	44.0754	44.1692	0.0938346	140.351	140.625	0.274123	53	50.1489	54.292	4.14319	80.5369	79.1016	-1.43535
54	53.1808	54.1355	0.954745	102.273	102.539	0.266335	54	57.1844	57.315	0.130582	120.805	120.117	-0.688182	54	51.7615	52.9197	1.15821	141.176	140.625	-0.551471	54	48.7215	50.8701	2.14856	81.0811	82.0312	0.950169
55	53.9203	51.5566	-2.3637	104.348	105.469	1.12092	55	57.7047	57.8466	0.141878	121.622	120.117	-1.50443	55	50.3735	51.2227	0.849238	138.728	137.695	-1.03301	55	46.3799	48.3577	1.97782	78.9474	79.1016	0.154194
56	53.5237	52.5739	-0.949856	98.3607	99.6094	1.24872	56	59.0592	60.9062	1.84703	117.647	120.117	2.47013	56	48.2833	49.1235	0.840218	137.931	137.695	-0.235722	56	50.0462	55.2714	5.2252	77.4194	76.1719	-1.24748
57	57.7365	56.3195	-1.41703	104.651	105.469	0.817587	57	58.7171	58.7871	0.0700824	120.603	120.117	-0.485828	57	48.0006	47.7913	-0.20926	139.535	137.695	-1.83957	57	50.2377	53.131	2.8933	84.507	84.9609	0.453895
58	56.6939	56.7163	0.022413	101.695	99.6094	-2.08554	58	57.712	58.3077	0.595713	121.827	123.047	1.21946	58	46.3353	46.4055	0.0702834	137.143	137.695	0.552455	58	51.9576	52.9475	0.989874	82.1918	84.9609	2.76916
59	55.7929	58.7464	2.95351	100	96.6797	-3.32031	59	57.505	57.3846	-0.120316	120.805	120.117	-0.688182	59	48.8776	48.5263	-0.351227	136.364	137.695	1.33168	59	50.7265	52.9236	2.19711	78.4314	79.1016	0.67019
60	52.1231	51.1255	-0.997566	100	99.6094	-0.390625	60	57.5785	57.801	0.222538	120	120.117	0.117188	60	48.8315	48.4766	-0.354883	134.831	134.766	-0.0658357	60	51.5578	53.9796	2.42185	78.9474	79.1016	0.154194
61	54.5493	54.8502	0.300839	100.84	102.539	1.69873	61	56.9317	57.822	0.890356	121.622	120.117	-1.50443	61	51.2129	50.1834	-1.02958	136.364	137.695	1.33168	61	53.0897	51.9033	-1.1864	88.8889	87.8906	-0.998264
62	53.8059	55.6575	1.85164	99.4475	96.6797	-2.76783	62	57.3132	56.8295	-0.483735	120	120.117	0.117188	62	56.4098	56.3598	-0.0499184	139.535	140.625	1.09012	62	50.3405	54.1543	3.81383	83.9161	82.0312	-1.88483
63	54.1858	51.7755	-2.41031	103.448	102.539	-0.909213	63	56.9849	57.032	0.0470936	125.654	125.977	0.322112	63	54.7345	54.2801	-0.454432	137.931	137.695	-0.235722	63	47.9755	48.1223	0.146807	78.4314	79.1016	0.67019
64	54.2357	53.9711	-0.264677	100.84	99.6094	-1.23096	64	55.7781	55.8467	0.0686129	125	125.977	0.976562	64	54.2288	53.5577	-0.671105	134.328	134.766	0.437267	64	50.5319	52.6071	2.07521	82.1918	82.0312	-0.160531
65	56.6677	55.2148	-1.45298	98.3607	99.6094	1.24872	65	53.7873	55.1329	1.34562	116.129	117.188	1.05847	65	54.8346	54.5099	-0.32471	132.597	134.766	2.16894	65	52.066	55.8554	3.78939	80	79.1016	-0.898438
66	54.9503	53.5551	-1.39516	99.1736	99.6094	0.435821	66	52.2364	52.4386	0.202146	120.805	120.117	-0.688182	66	52.9688	51.9276	-1.04119	137.405	137.695	0.290732	66	46.7871	49.2864	2.4992	80.5369	79.1016	-1.43535
67	57.9462	55.6632	-2.28292	99.1736	99.6094	0.435821	67	52.0618	52.0223	-0.0394441	122.449	123.047	0.597895	67	52.798	52.4208	-0.377192	137.143	137.695	0.552455	67	47.4127	50.3061	2.89338	77.9221	79.1016	1.17948
68	54.603	59.4729	4.86989	100	96.6797	-3.32031	68	51.4079	50.6357	-0.772135	120	120.117	0.117188	68	57.8822	56.9759	-0.90633	140.351	140.625	0.274123	68	46.7011	49.4085	2.70742	78.4314	79.1016	0.67019
69	53.925	55.0296	1.1046	100	99.6094	-0.390625	69	52.8398	51.8157	-1.02406	122.449	123.047	0.597895	69	56.348	55.0216	-1.32638	140.351	140.625	0.274123	69	48.2493	50.0516	1.80224	80.5369	82.0312	1.49434
70	56.5377	57.0328	0.495162	103.448	102.539	-0.909213	70	53.8561	55.2717	1.41555	118.421	117.188	-1.23355	70	54.1092	52.8233	-1.28589	139.535	137.695	-1.83957	70	45.5056	47.5565	2.05089	81.6327	82.0312	0.398597
71	55.513	56.0535	0.540475	101.124	99.6094	-1.51422	71	53.2095	54.3318	1.12231	120.805	120.117	-0.688182	71	51.6415	49.7214	-1.92008	140.351	140.625	0.274123	71	56.2636	57.5524	1.28884	81.6327	84.9609	3.32828
72	53.8874	54.4183	0.530868	104.348	102.539	-1.80876	72	51.5257	50.7232	-0.802444	118.421	120.117	1.69613	72	51.9294	50.389	-1.54041	140.351	140.625	0.274123	72	52.9108	57.5009	4.59009	80.5369	79.1016	-1.43535
73	58.2911	57.9814	-0.30964	100	105.469	5.46875	73	50.7279	49.5879	-1.13995	121.622	123.047	1.42525	73	52.9887	51.5752	-1.4135	141.732	140.625	-1.10728	73	47.3653	49.7126	2.34734	81.0811	82.0312	0.950169
74	57.3385	57.7288	0.390268	97.561	96.6797	-0.881288	74	46.9421	46.5718	-0.370368	122.449	123.047	0.597895	74	55.7149	53.402	-2.31285	142.857	143.555	0.697545	74	46.082	47.8486	1.76655	81.0811	82.0312	0.950169
75	54.8296	53.456	-1.37361	101.124	102.539	1.41547	75	47.1134	47.7064	0.59297	119.205	120.117	0.911889	75	54.5643	53.1991	-1.36514	142.857	140.625	-2.23214	75	45.4285	48.4119	2.98339	76.9231	76.1719	-0.751202
76	53.5647	52.9918	-0.572943	101.695	102.539	0.844147	76	46.3161	46.9832	0.66702	120.805	120.117	-0.688182	76	51.247	50.8777	-0.369283	142.012	143.555	1.54285	76	46.6639	48.866	2.20211	78.9474	79.1016	0.154194
77	56.7746	56.0138	-0.760861	101.695	102.539	0.844147	77	55.6953	55.6164	-0.0789324	118.421	120.117	1.69613	77	52.3671	52.9586	0.591517	137.405	134.766	-2.63896	77	45.9347	48.8298	2.89502	78.9474	82.0312	3.08388
78	52.041	51.7406	-0.300368	100.559	99.6094	-0.949284	78	52.2601	50.9964	-1.26369	121.622	123.047	1.42525	78	52.4372	51.7678	-0.66938	138.728	137.695	-1.03301	78	46.6771	50.8783	4.20111	82.7586	82.0312	-0.727371
79	52.1767	51.0459	-1.13077	96	96.6797	0.679688	79	53.8832	53.7203	-0.16284	120	120.117	0.117188	79	54.0853	52.3967	-1.68855	137.931	137.695	-0.235722	79	47.4481	49.3631	1.91496	83.3333	82.0312	-1.30208
80	55.634	56.2624	0.628395	100	99.6094	-0.390625	80	50.7975	51.4039	0.60636	118.421	120.117	1.69613	80	56.3861	55.9864	-0.399669	141.176	140.625	-0.551471	80	47.4334	49.133	1.69957	78.4314	79.1016	0.67019
81	58.0374	56.4041	-1.63329	102.273	105.469	3.19602	81	50.4833	49.4358	-1.04751	119.205	120.117	0.911889	81	56.643	55.1289	-1.51411	140.351	140.625	0.274123	81	52.1016	52.4701	0.368467	84.507	84.9609	0.453895
82	57.312	56.8876	-0.424412	100	99.6094	-0.390625	82	50.8285	51.0369	0.20839	120.805	120.117	-0.688182	82	54.5765	52.7779	-1.7986	136.364	137.695	1.33168	82	47.4003	49.2414	1.84107	80.5369	82.0312	1.49434
83	56.4937	56.8244	0.330698	100.559	99.6094	-0.949284	83	47.2542	47.2267	-0.0275024	122.449	123.047	0.597895	83	53.1701	51.6015	-1.56859	137.931	137.695	-0.235722	83	47.0955	51.1083	4.0128	78.9474	76.1719	-2.77549
84	54.7665	55.4489	0.682418	97.561	96.6797	-0.881288	84	54.1737	52.7502	-1.42354	119.205	120.117	0.911889	84	51.8931	49.4733	-2.41982	142.857	143.555	0.697545	84	44.9676	47.7513	2.78363	77.9221	79.1016	1.17948
85	56.1716	54.9836	-1.188	100	99.6094	-0.390625	85	54.509	54.403	-0.106032	117.647	117.188	-0.459559	85	50.813	49.3823	-1.43068	138.462	137.695	-0.766226	85	40.4241	41.8844	1.46027	78.4314	79.1016	0.67019
86	54.8269	54.6753	-0.151556	99.1736	96.6797	-2.49387	86	55.1567	55.1313	-0.0253257	115.385	114.258	-1.1268	86	56.8683	54.8783	-1.98999	146.341	146.484	0.142912	86	41.4738	44.1132	2.63932	76.9231	79.1016	2.17849
87	54.1637	53.5955	-0.56826	100.559	99.6094	-0.949284	87	52.19	52.318	0.128012	121.622	120.117	-1.50443	87	54.1509	53.7644	-0.386517	141.176	140.625	-0.551471	87	42.6688	46.5376	3.86883	85.1064	84.9609	-0.145445
88	53.4948	52.7358	-0.759065	100	99.6094	-0.390625	88	52.1659	51.496	-0.669905	120	120.117	0.117188	88	53.2939	52.1407	-1.1532	140.351	140.625	0.274123	88	43.6535	46.4683	2.81477	83.9161	84.9609	1.04485
89	51.6951	52.772	1.07693	112.5	114.258	1.75781	89	48.0459	47.8971	-0.148803	120	120.117	0.117188	89	57.5102	56.1722	-1.33795	138.462	137.695	-0.766226	89	42.8769	45.6407	2.76379	78.9474	84.9609	6.01357
90	54.6927	53.2446	-1.44805	110.429	111.328	0.898677	90	49.5345	50.439	0.904586	120	117.188	-2.8125	90	56.0259	55.5675	-0.458463	137.931	137.695	-0.235722	90	43.3844	45.1387	1.75428	82.1918	82.0312	-0.160531
91	50.9812	49.9296	-1.05157	102.564	102.539	-0.0250401	91	52.2157	51.2956	-0.920129	121.212	123.047	1.83475	91	56.7887	55.6976	-1.09113	137.931	137.695	-0.235722	91	56.8965	56.0251	-0.871413	94.7368	90.8203	-3.91653
92	57.3223	56.7349	-0.587384	105.882	108.398	2.51608	92	52.3431	51.9781	-0.365005	118.421	120.117	1.69613	92	52.58	52.9751	0.395107	144.578	140.625	-3.95331	92	50.1718	47.8398	-2.33209	96	96.6797	0.679688
93	53.5675	53.4582	-0.109253	104.348	102.539	-1.80876	93	50.5255	50.4397	-0.0858374	116.883	120.117	3.23407	93	54.2031	52.8047	-1.39837	141.176	143.555	2.37822	93	48.486	47.1874	-1.29856	90.2256	90.8203	0.594749
94	52.4566	51.6706	-0.786058	104.046	102.539	-1.50718	94	49.3688	50.8405	1.47173	117.647	117.188	-0.459559	94	58.1334	56.0104	-2.12303	142.012	143.555	1.54285	94	48.1961	50.3296	2.13351	87.5912	84.9609	-2.6303
95	51.3816	50.2479	-1.13364	103.448	102.539	-0.909213	95	49.3316	49.8026	0.470974	119.205	120.117	0.911889	95	53.9159	52.9204	-0.995527	137.405	137.695	0.290732	95	47.0019	46.9077	-0.0942062	90.2256	90.8203	0.594749
96	51.725	51.7175	-0.00747006	102.857	102.539	-0.31808	96	52.6212	52.943	0.321819	118.421	117.188	-1.23355	96	57.2454	55.9348	-1.3106	141.176	140.625	-0.551471	96	46.6665	46.7671	0.10064	93.0233	93.75	0.726744
97	51.9361	50.9998	-0.936311	104.651	105.469	0.817587	97	50.6906	50.2461	-0.444472	120	120.117	0.117188	97	56.5197	53.8073	-2.71241	138.728	140.625	1.89668	97	48.2189	48.1767	-0.042182	90.2256	90.8203	0.594749
98	53.6838	52.0099	-1.67386	105.263	105.469	0.205592	98	48.4167	50.1052	1.68851	121.622	120.117	-1.50443	98	51.98	51.3707	-0.609215	143.713	143.555	-0.157887	98	45.8009	46.4795	0.678548	91.6031	90.8203	-0.782741
99	54.5792	53.0627	-1.51646	105.263	105.469	0.205592	99	57.163	56.8802	-0.282745	134.078	134.766	0.687413	99	53.9845	51.9093	-2.07521	144.578	143.555	-1.02363	99	46.3292	45.1073	-1.22185	86.9565	87.8906	0.934103
100	53.8938	51.7984	-2.0954	103.448	105.469	2.02047	100	57.2678	55.0962	-2.17158	129.496	131.836	2.33953	100	53.1048	52.2615	-0.843363	142.012	140.625	-1.38683	100	44.7476	44.5826	-0.164967	86.9565	87.8906	0.934103
101	52.504	51.045	-1.459	100.559	102.539	1.9804	101	53.0421	52.781	-0.261078	127.66	125.977	-1.68301	101	55.3146	53.6354	-1.6792	140.625	140.625	-2.98428e-12	101	46.9318	48.3339	1.40211	92.3077	90.8203	-1.48738
102	52.9116	52.0282	-0.883412	100	99.6094	-0.390625	102	53.2113	50.8848	-2.32658	126.761	128.906	2.14569	102	51.8914	52.3093	0.417842	140.351	140.625	0.274123	102	45.3786	44.7097	-0.668842	92.3077	93.75	1.44231
103	52.884	53.6633	0.779316	97.561	96.6797	-0.881288	103	52.2438	51.4485	-0.795335	126.761	125.977	-0.784001	103	54.6135	53.0473	-1.56619	140.351	140.625	0.274123	103	47.0266	47.7608	0.734167	88.8889	90.8203	1.93142
104	55.0639	53.921	-1.14286	102.273	102.539	0.266335	104	53.8326	51.9165	-1.91606	125	125.977	0.976562	104	54.0687	53.7213	-0.347355	142.857	143.555	0.697545	104	47.6025	49.5306	1.92812	87.5912	87.8906	0.299384
105	54.3065	53.6608	-0.645656	105.263	108.398	3.13528	105	54.1455	51.4232	-2.72237	129.032	131.836	2.80368	105	57.26	56.0029	-1.25713	143.713	143.555	-0.157887	105	46.3864	47.7092	1.32286	86.9565	87.8906	0.934103
106	55.0921	55.1197	0.0276545	106.509	105.469	-1.04013	106	53.5643	51.4707	-2.09359	126.761	128.906	2.14569	106	54.1038	52.9114	-1.19246	141.176	140.625	-0.551471	106	45.2408	45.137	-0.103763	89.5522	87.8906	-1.66161
107	52.9692	50.7967	-2.17252	102.564	105.469	2.90465	107	52.9817	52.1883	-0.793434	125	125.977	0.976562	107	56.7693	55.0424	-1.72697	140.625	140.625	3.24007e-12	107	47.6677	47.1743	-0.493395	89.5522	90.8203	1.26807
108	52.121	50.931	-1.19002	105.882	105.469	-0.413603	108	56.6267	56.3893	-0.237406	125.874	123.047	-2.82725	108	54.1238	53.9878	-0.135973	141.176	140.625	-0.551471	108	48.3228	48.0566	-0.266266	87.5912	87.8906	0.299384
109	55.7921	55.7814	-0.0106664	102.564	102.539	-0.0250401	109	50.2264	51.0348	0.808384	125.654	123.047	-2.60758	109	53.8493	52.151	-1.69832	141.176	140.625	-0.551471	109	45.7013	45.4714	-0.229893	90.2256	90.8203	0.594749
110	54.4566	52.4739	-1.98273	101.695	102.539	0.844147	110	53.1983	52.5316	-0.666678	123.288	123.047	-0.240796	110	54.8729	52.917	-1.95592	148.148	149.414	1.26591	110	45.4712	46.2283	0.757101	84.507	84.9609	0.453895
111	50.9564	51.9644	1.00793	103.448	102.539	-0.909213	111	52.199	51.909	-0.289993	129.032	128.906	-0.126008	111	57.5948	57.0466	-0.548195	141.176	140.625	-0.551471	111	50.1422	47.7184	-2.42374	90.9091	90.8203	-0.0887784
112	50.9198	52.7732	1.85338	98.3607	96.6797	-1.68097	112	54.2897	55.3723	1.08251	123.288	123.047	-0.240796	112	55.1283	53.2526	-1.87571	141.176	143.555	2.37822	112	49.5091	48.6191	-0.890045	92.3077	90.8203	-1.48738
113	53.4868	53.6729	0.186042	103.448	105.469	2.02047	113	50.463	50.1367	-0.326208	125.874	125.977	0.102437	113	56.3724	54.7073	-1.66512	141.176	140.625	-0.551471	113	48.2551	46.9094	-1.34565	92.3077	93.75	1.44231
114	53.5389	53.0654	-0.473492	102.564	102.539	-0.0250401	114	55.8473	56.1872	0.339858	128.571	125.977	-2.59487	114	57.0924	57.6089	0.516468	139.535	137.695	-1.83957	114	48.0371	46.6094	-1.42769	92.3077	93.75	1.44231
115	54.8254	55.5785	0.753126	105.882	105.469	-0.413603	115	57.264	58.0965	0.832482	125	123.047	-1.95312	115	53.14	53.2313	0.0913715	138.728	137.695	-1.03301	115	46.0631	45.1532	-0.909895	90.2256	90.8203	0.594749
116	55.1379	53.7958	-1.34212	105.263	105.469	0.205592	116	55.0315	55.8832	0.851718	125	123.047	-1.95313	116	49.0457	49.3971	0.351402	140.351	140.625	0.274123	116	46.629	47.5139	0.884979	87.5912	87.8906	0.299384
117	53.1447	52.2499	-0.894781	102.273	102.539	0.266335	117	53.4127	53.0577	-0.354982	129.032	128.906	-0.126008	117	53.5008	52.9892	-0.511586	143.713	143.555	-0.157887	117	46.0756	48.2358	2.16027	85.7143	84.9609	-0.753348
118	56.3784	57.8757	1.49726	103.448	102.539	-0.909213	118	53.5979	54.5712	0.973306	124.138	123.047	-1.09106	118	56.7465	55.9445	-0.80204	141.176	140.625	-0.551471	118	45.2931	47.0265	1.73345	87.5912	84.9609	-2.6303
119	54.2704	54.7026	0.432225	99.4475	99.6094	0.161861	119	54.4329	52.7118	-1.72109	124.138	125.977	1.83863	119	56.9875	54.4685	-2.51901	136.364	137.695	1.33168	119	48.8356	51.7121	2.87646	83.3333	82.0312	-1.30208
120	52.0773	51.8689	-0.208349	100	99.6094	-0.390625	120	54.9158	55.1287	0.212836	123.288	123.047	-0.240796	120	53.5603	51.5844	-1.97595	140.351	140.625	0.274123	120	47.4571	48.3449	0.887738	85.7143	87.8906	2.17634
121	52.4486	52.3588	-0.0898144	104.651	105.469	0.817587	121	54.2423	54.6543	0.412065	125	123.047	-1.95313	121	50.9663	51.0111	0.0447488	142.012	140.625	-1.38683	121	45.4233	46.1971	0.77378	83.9161	84.9609	1.04485
122	53.952	53.735	-0.216993	105.263	102.539	-2.7241	122	55.1736	54.1718	-1.00182	120.805	123.047	2.24151	122	51.1058	50.0517	-1.05407	142.857	143.555	0.697545	122	48.1069	49.292	1.1851	83.3333	82.0312	-1.30208
123	53.4632	53.303	-0.160187	101.124	102.539	1.41547	123	57.9337	59.707	1.77332	120	120.117	0.117188	123	54.9945	53.0876	-1.90688	142.012	143.555	1.54285	123	47.1153	49.7665	2.65124	83.9161	82.0312	-1.88483
124	51.0975	52.4627	1.36527	102.564	102.539	-0.0250401	124	55.7573	54.9282	-0.829142	126.316	125.977	-0.339227	124	51.1503	50.2065	-0.943703	140.351	140.625	0.274123	124	46.0362	47.3887	1.35252	85.1064	84.9609	-0.145445
125	52.6281	54.0261	1.39795	103.448	102.539	-0.909213	125	53.1263	52.1908	-0.93549	125	125.977	0.976562	125	53.6289	51.8489	-1.78004	139.535	140.625	1.09012	125	45.2359	48.0294	2.79357	88.8889	87.8906	-0.998264
126	54.4695	53.7308	-0.738659	105.263	105.469	0.205592	126	53.861	52.7923	-1.06861	126.761	125.977	-0.784001	126	55.0244	54.3645	-0.659882	137.931	137.695	-0.235722	126	43.1132	44.5799	1.46668	88.8889	87.8906	-0.998264
127	53.762	53.5771	-0.184887	101.124	102.539	1.41547	127	50.4478	51.7677	1.31993	125	123.047	-1.95313	127	54.2752	52.6609	-1.61426	131.387	128.906	-2.48061	127	43.8453	46.7072	2.86192	88.2353	87.8906	-0.344669
128	50.3689	50.436	0.0670416	102.564	102.539	-0.0250401	128	52.1279	54.2353	2.10748	125	123.047	-1.95313	128	54.6878	54.5923	-0.0954622	142.012	143.555	1.54285	128	45.5854	47.9065	2.3211	89.5522	87.8906	-1.66161
129	50.8063	50.283	-0.523246	101.695	102.539	0.844147	129	57.8363	57.9788	0.14252	123.077	123.047	-0.0300481	129	55.5304	55.0927	-0.437721	135.593	134.766	-0.827595	129	46.4679	46.8757	0.407819	88.2353	87.8906	-0.344669
130	50.0854	49.4558	-0.629639	105.263	105.469	0.205592	130	57.8241	58.8789	1.05484	126.984	128.906	1.92212	130	56.6927	56.2791	-0.413524	132.353	131.836	-0.517004	130	55.2961	54.2018	-1.09425	89.5522	90.8203	1.26807
131	50.7298	50.3589	-0.3709	105.882	105.469	-0.413603	131	55.2811	54.1278	-1.15329	125.874	125.977	0.102437	131	54.9788	54.7557	-0.223109	129.496	128.906	-0.590153	131	48.385	49.1339	0.748927	86.9565	84.9609	-1.99558
132	50.5513	49.5783	-0.97296	101.695	102.539	0.844147	132	55.7838	54.2446	-1.53922	126.761	125.977	-0.784001	132	54.321	53.974	-0.347002	132.597	134.766	2.16894	132	47.0355	50.2517	3.21624	86.9565	84.9609	-1.99558
133	50.7491	50.698	-0.051053	102.273	102.539	0.266335	133	54.7747	53.4073	-1.36742	125	125.977	0.976562	133	53.7142	52.2296	-1.48459	134.328	134.766	0.437267	133	48.8504	49.6709	0.820429	90.2256	87.8906	-2.33494
134	50.0339	50.0832	0.049288	99.1736	99.6094	0.435821	134	53.4132	52.0529	-1.36025	127.66	128.906	1.24668	134	56.8934	57.1081	0.214679	134.831	137.695	2.86385	134	45.0057	47.4328	2.42709	86.3309	84.9609	-1.37
135	50.5079	52.3807	1.87283	100	99.6094	-0.390625	135	56.3579	55.3092	-1.04874	125.874	125.977	0.102437	135	56.0339	56.3342	0.300309	136.364	137.695	1.33168	135	45.699	47.7627	2.06376	83.9161	82.0312	-1.88483
136	51.9407	52.6918	0.751153	102.857	102.539	-0.31808	136	55.9961	57.2945	1.29845	127.66	125.977	-1.68301	136	57.5048	57.1127	-0.392074	129.032	128.906	-0.126008	136	48.5217	50.7515	2.22975	84.507	84.9609	0.453895
137	56.4822	56.7323	0.250151	101.124	99.6094	-1.51422	137	56.3941	57.1706	0.776501	120.805	120.117	-0.688182	137	54.8591	55.3207	0.461598	132.353	131.836	-0.517004	137	47.1953	48.7667	1.57131	87.5912	84.9609	-2.6303
138	53.9869	53.8253	-0.161636	98.3607	99.6094	1.24872	138	54.4346	55.4149	0.980336	126.316	125.977	-0.339227	138	55.0857	53.7833	-1.30236	133.333	131.836	-1.4974	138	44.4711	47.5267	3.05562	84.507	82.0312	-2.47579
139	54.0019	54.2817	0.279746	95.2381	93.75	-1.4881	139	53.9579	55.2125	1.25454	123.288	123.047	-0.240796	139	54.8126	52.9047	-1.90792	128.571	128.906	0.334821	139	45.4631	44.9541	-0.509007	86.9565	84.9609	-1.99558
140	50.6516	50.7417	0.0900173	102.857	102.539	-0.31808	140	53.7789	51.5361	-2.24278	115.385	120.117	4.73257	140	52.9655	52.0116	-0.953892	131.387	131.836	0.449076	140	48.4892	50.9504	2.46119	93.2642	90.8203	-2.44394
141	48.7617	47.3281	-1.43358	102.564	102.539	-0.0250401	141	47.0852	47.5118	0.426645	119.205	120.117	0.911889	141	58.5135	57.6022	-0.911308	130.435	131.836	1.40115	141	49.2998	49.3679	0.0681894	85.7143	87.8906	2.17634
142	52.0172	50.8427	-1.1745	101.695	102.539	0.844147	142	51.1761	51.8639	0.687754	118.421	117.188	-1.23355	142	55.0716	54.4241	-0.647523	132.353	134.766	2.41268	142	45.0821	48.3291	3.24702	85.1064	84.9609	-0.145445
143	50.912	50.727	-0.185006	100.559	99.6094	-0.949284	143	50.8236	52.7973	1.97373	116.883	114.258	-2.6253	143	53.3336	53.8675	0.533929	132.597	131.836	-0.760748	143	42.5856	45.0968	2.51123	97.2973	99.6094	2.31208
144	53.2856	51.9076	-1.378	102.564	102.539	-0.0250401	144	49.6055	49.7625	0.157012	120.805	120.117	-0.688182	144	54.4137	53.5704	-0.843271	130.435	131.836	1.40115	144	42.7185	44.5165	1.79794	88.2353	87.8906	-0.344669
145	50.0039	50.5016	0.497728	100.559	99.6094	-0.949284	145	52.32	50.2976	-2.02241	125.874	125.977	0.102437	145	52.4526	51.6431	-0.809441	130.435	131.836	1.40115	145	40.5434	42.7983	2.25493	85.7143	84.9609	-0.753348
146	52.9674	52.3818	-0.585528	102.273	108.398	6.12571	146	49.2561	48.2562	-0.999856	120.805	123.047	2.24151	146	54.5696	53.3847	-1.18489	128.342	128.906	0.564004	146	41.9	45.0869	3.18691	90.2256	90.8203	0.594749
147	52.2263	53.0594	0.833089	99.1736	99.6094	0.435821	147	56.3535	53.6953	-2.6582	123.711	125.977	2.26522	147	57.4656	55.8693	-1.59635	131.148	131.836	0.688397	147	49.515	51.4306	1.91562	87.5912	87.8906	0.299384
148	47.6352	49.8531	2.2179	97.2973	96.6797	-0.61761	148	52.2101	51.3685	-0.841531	118.421	117.188	-1.23355	148	53.6972	53.9791	0.281949	134.328	131.836	-2.49242	148	47.0757	49.212	2.13624	86.9565	84.9609	-1.99558
149	46.9333	46.4924	-0.440891	98.9011	99.6094	0.708276	149	53.8322	52.7086	-1.12355	117.647	117.188	-0.459559	149	55.0329	55.0453	0.0124734	134.831	134.766	-0.0658357	149	46.7898	48.6623	1.87255	84.507	84.9609	0.453895
150	52.2059	52.7181	0.512196	100.84	99.6094	-1.23096	150	51.0334	49.747	-1.28642	118.421	120.117	1.69613	150	55.7448	55.0571	-0.687742	134.328	134.766	0.437267	150	42.3257	45.3109	2.98524	96.7742	96.6797	-0.094506
151	52.6879	52.2017	-0.486288	99.1736	99.6094	0.435821	151	51.7576	50.7541	-1.00354	118.421	120.117	1.69613	151	54.2128	54.384	0.171189	133.333	131.836	-1.4974	151	45.4934	47.2481	1.75475	86.9565	87.8906	0.934103
152	48.5625	49.8358	1.27331	100.559	99.6094	-0.949284	152	48.0029	46.8425	-1.16047	121.827	123.047	1.21946	152	55.3063	56.1331	0.82681	128.571	125.977	-2.59487	152	48.7599	49.542	0.78206	82.1918	82.0312	-0.160531
153	53.1606	52.5757	-0.584867	100.84	102.539	1.69873	153	49.639	49.0604	-0.578539	116.505	117.188	0.682646	153	54.0593	52.8054	-1.25395	131.387	131.836	0.449076	153	48.9083	49.5532	0.644888	84.507	93.75	9.24296
154	51.6687	51.3802	-0.288554	102.857	105.469	2.61161	154	53.8693	52.5216	-1.34769	125.654	125.977	0.322112	154	56.7435	55.2499	-1.49365	131.868	134.766	2.89749	154	51.7888	53.3543	1.56552	85.7143	87.8906	2.17634
155	56.5028	56.4847	-0.0181269	101.695	102.539	0.844147	155	54.4348	53.7008	-0.733956	121.622	120.117	-1.50443	155	56.2876	53.4813	-2.80629	135.338	134.766	-0.572721	155	50.8162	52.9724	2.15628	88.2353	90.8203	2.58502
156	53.1139	53.7803	0.666409	100	99.6094	-0.390625	156	49.703	50.9614	1.25835	121.622	120.117	-1.50443	156	54.2137	52.3954	-1.81829	132.597	134.766	2.16894	156	45.3827	47.8079	2.42516	88.8889	90.8203	1.93142
157	54.115	55.3191	1.20406	101.695	99.6094	-2.08554	157	49.5256	47.8421	-1.68355	125	125.977	0.976562	157	52.1529	50.3289	-1.82403	131.387	131.836	0.449076	157	42.2017	45.2155	3.01384	81.6327	82.0312	0.398597
158	51.9508	53.2646	1.31374	97.561	96.6797	-0.881288	158	48.6198	48.4959	-0.12382	119.205	120.117	0.911889	158	52.8657	51.9048	-0.960911	132.597	131.836	-0.760748	158	47.7481	49.4518	1.70368	79.4702	82.0312	2.56105
159	51.4985	51.0952	-0.403309	101.124	102.539	1.41547	159	52.4732	50.4825	-1.99065	120.805	120.117	-0.688182	159	52.6801	51.3862	-1.29389	127.66	128.906	1.24668	159	43.0132	44.7212	1.70806	84.507	84.9609	0.453895
160	49.8904	50.1473	0.256868	101.695	99.6094	-2.08554	160	52.34	50.8056	-1.53438	117.647	117.188	-0.459559	160	52.2905	51.3609	-0.929586	133.333	131.836	-1.4974	160	45.7304	47.372	1.64153	85.1064	84.9609	-0.145445
161	50.0218	50.515	0.493151	98.3607	96.6797	-1.68097	161	54.5266	52.7412	-1.78543	126.984	128.906	1.92212	161	51.7938	50.9287	-0.865073	129.73	128.906	-0.82348	161	44.3855	46.6375	2.25209	81.6327	82.0312	0.398597
162	55.3031	54.398	-0.905026	100.559	102.539	1.9804	162	50.8504	52.6902	1.8398	120	117.188	-2.8125	162	55.2992	55.0225	-0.276654	132.597	134.766	2.16894	162	38.5017	39.9288	1.4271	90.9091	90.8203	-0.0887784
163	52.1989	51.7209	-0.477998	101.695	102.539	0.844147	163	52.4852	50.5159	-1.96926	121.622	123.047	1.42525	163	50.8538	50.0793	-0.774495	131.387	131.836	0.449076	163	42.4495	45.8787	3.42921	85.1064	84.9609	-0.145445
164	52.4803	51.2201	-1.26026	97.561	99.6094	2.0484	164	48.8304	50.606	1.77569	119.205	117.188	-2.0178	164	53.32	52.3297	-0.990389	131.868	131.836	-0.0321944	164	53.2648	54.8792	1.61442	81.0811	82.0312	0.950169
165	49.8972	50.0967	0.199483	99.4475	99.6094	0.161861	165	50.4287	51.3489	0.920163	118.421	117.188	-1.23355	165	48.6503	46.7051	-1.9452	127.66	128.906	1.24668	165	49.2576	51.0999	1.84231	78.4314	79.1016	0.67019
166	49.4637	49.0425	-0.421282	99.1736	99.6094	0.435821	166	46.4815	46.8402	0.358681	116.129	114.258	-1.87122	166	46.2554	46.3774	0.121914	125.874	125.977	0.102437	166	49.3321	50.5349	1.20272	80.5369	82.0312	1.49434
167	48.3572	47.113	-1.24421	99.1736	99.6094	0.435821	167	46.9139	47.0181	0.10421	119.205	120.117	0.911889	167	45.4817	45.0219	-0.459851	128.571	125.977	-2.59487	167	45.4248	49.1519	3.72703	71.4286	70.3125	-1.11607
168	47.34	47.274	-0.0660246	102.857	102.539	-0.31808	168	55.7716	54.1854	-1.58619	123.711	125.977	2.26522	168	51.8849	53.8104	1.92551	129.032	125.977	-3.0557	168	46.5854	48.5144	1.92902	79.4702	79.1016	-0.368636
169	47.4357	46.7192	-0.716495	98.3607	99.6094	1.24872	169	52.5857	51.1954	-1.39033	123.288	123.047	-0.240796	169	52.3043	49.7894	-2.51487	135.338	134.766	-0.572721	169	43.1767	44.66	1.48331	83.3333	82.0312	-1.30208
170	52.1593	52.4079	0.248633	96.2567	99.6094	3.35269	170	48.8164	48.9783	0.161923	118.421	117.188	-1.23355	170	51.5327	50.5901	-0.942654	143.713	143.555	-0.157887	170	44.5802	49.5866	5.00632	81.0811	79.1016	-1.97952
171	49.7318	51.0491	1.31723	100.84	99.6094	-1.23096	171	49.4223	48.6739	-0.74834	120	120.117	0.117188	171	55.186	53.2606	-1.9254	140.351	140.625	0.274123	171	47.7432	49.938	2.1949	80	79.1016	-0.898438
172	48.7275	50.3547	1.62714	94.4882	93.75	-0.738189	172	49.588	49.8318	0.243764	121.622	123.047	1.42525	172	55.5712	54.2211	-1.35005	138.728	137.695	-1.03301	172	42.9238	46.0337	3.10995	84.507	82.0312	-2.47579
173	51.229	51.0446	-0.184453	97.8261	96.6797	-1.1464	173	46.5484	46.7629	0.214453	120.805	123.047	2.24151	173	53.0692	50.7801	-2.28906	139.535	140.625	1.09012	173	49.5584	50.6103	1.05193	80	79.1016	-0.898438
174	50.0907	49.0491	-1.04161	98.3607	96.6797	-1.68097	174	47.1756	48.5736	1.39802	119.205	120.117	0.911889	174	53.1202	51.6331	-1.48714	139.535	140.625	1.09012	174	55.8949	56.499	0.604143	81.0811	84.9609	3.87986
175	50.6991	51.2601	0.561007	100	99.6094	-0.390625	175	51.5256	51.5686	0.0430682	122.449	123.047	0.597895	175	51.5875	50.24	-1.34746	137.931	137.695	-0.235722	175	52.1207	52.4112	0.290458	84.507	84.9609	0.453895
176	49.9201	49.7766	-0.143443	98.3607	99.6094	1.24872	176	51.9874	51.3484	-0.639005	121.622	123.047	1.42525	176	50.9098	50.5791	-0.330663	139.535	140.625	1.09012	176	51.376	53.0534	1.67745	77.4194	76.1719	-1.24748
177	50.7137	54.1192	3.40549	100	96.6797	-3.32031	177	48.471	47.0375	-1.4335	118.421	120.117	1.69613	177	53.3519	53.0545	-0.29736	135.593	134.766	-0.827595	177	46.5862	47.4669	0.880682	75.9494	76.1719	0.222508
178	50.9171	52.0147	1.09759	102.857	102.539	-0.31808	178	52.4156	51.6234	-0.792139	120	120.117	0.117188	178	55.404	54.6658	-0.738209	139.535	137.695	-1.83957	178	45.7188	47.1759	1.45713	81.6327	82.0312	0.398597
179	48.5937	47.4273	-1.16645	105.263	105.469	0.205592	179	47.4881	45.4939	-1.99415	116.883	117.188	0.304383	179	57.7372	54.8227	-2.91446	142.012	143.555	1.54285	179	47.0547	49.2215	2.16683	81.0811	82.0312	0.950169
180	48.2801	48.9413	0.661189	100.559	99.6094	-0.949284	180	50.2232	50.2116	-0.0115736	121.622	120.117	-1.50443	180	54.4577	52.8176	-1.6401	140.351	140.625	0.274123	180	49.3129	51.8754	2.5625	80	79.1016	-0.898438
181	50.0222	52.3124	2.29019	92.3077	90.8203	-1.48738	181	50.3828	49.0152	-1.36761	119.205	120.117	0.911889	181	53.7106	52.8475	-0.86313	141.732	140.625	-1.10728	181	46.6804	48.8548	2.17443	76.9231	79.1016	2.17849
182	48.707	50.3888	1.68177	100	99.6094	-0.390625	182	57.2095	57.3491	0.139552	128.342	128.906	0.564004	182	52.5678	52.278	-0.289861	141.176	140.625	-0.551471	182	47.7698	51.8712	4.10137	80	79.1016	-0.898438
183	48.2686	48.6828	0.414117	100	99.6094	-0.390625	183	57.2023	57.0991	-0.103219	125.874	125.977	0.102437	183	51.2429	50.8002	-0.442757	137.143	137.695	0.552455	183	48.8874	50.5861	1.69875	75.9494	79.1016	3.1522
184	47.919	49.0571	1.13806	100.84	99.6094	-1.23096	184	53.3782	52.7042	-0.673991	123.288	123.047	-0.240796	184	52.7945	53.8201	1.02555	137.405	134.766	-2.63896	184	45.5838	46.178	0.59429	75.4717	76.1719	0.700177
185	47.8088	47.8935	0.0846693	100.84	102.539	1.69873	185	57.5453	55.9642	-1.58113	125	125.977	0.976563	185	52.9864	52.4237	-0.562698	136.364	134.766	-1.59801	185	55.2373	55.9415	0.704167	92.7835	93.75	0.966495
186	56.7884	54.6298	-2.15854	108.434	111.328	2.89439	186	52.8858	51.7628	-1.12305	124.138	123.047	-1.09106	186	53.8015	51.8447	-1.95679	136.364	137.695	1.33168	186	52.0562	51.9691	-0.0870863	89.5522	90.8203	1.26807
187	54.8784	54.289	-0.589411	107.784	108.398	0.614006	187	54.0322	53.991	-0.0411873	123.077	123.047	-0.0300481	187	52.5862	51.1679	-1.41835	138.728	140.625	1.89668	187	46.5492	45.9729	-0.576273	81.0811	82.0312	0.950169
188	53.654	52.9625	-0.691544	105.263	105.469	0.205592	188	51.5404	49.1263	-2.41417	129.032	131.836	2.80368	188	51.7481	51.6338	-0.114301	141.176	140.625	-0.551471	188	47.9184	50.3836	2.46519	91.6031	90.8203	-0.782741
189	51.4405	50.5167	-0.923807	105.263	105.469	0.205592	189	53.6808	53.0935	-0.58735	123.288	123.047	-0.240796	189	55.2605	54.0263	-1.23423	139.535	137.695	-1.83957	189	48.5793	47.7806	-0.798743	88.8889	90.8203	1.93142
190	48.248	49.5527	1.30463	109.091	108.398	-0.692472	190	52.863	51.8512	-1.01179	121.622	123.047	1.42525	190	53.4751	52.2225	-1.25258	135.338	134.766	-0.572721	190	47.4264	47.3141	-0.112339	88.2353	87.8906	-0.344669
191	46.614	47.0076	0.393557	110.429	108.398	-2.03101	191	54.5539	53.9143	-0.639685	121.622	123.047	1.42525	191	52.6386	52.9203	0.281663	137.143	134.766	-2.37723	191	51.9237	50.4267	-1.49703	88.2353	90.8203	2.58502
192	52.9612	51.908	-1.05322	107.143	108.398	1.25558	192	52.6659	52.5367	-0.129143	121.622	123.047	1.42525	192	55.4944	54.574	-0.920334	133.333	134.766	1.43229	192	49.8865	51.8769	1.99032	90.9091	87.8906	-3.01847
193	55.2027	55.5793	0.376598	107.143	105.469	-1.67411	193	52.0493	52.8499	0.800572	118.421	117.188	-1.23355	193	55.307	53.9277	-1.37934	138.728	140.625	1.89668	193	52.9881	53.2306	0.24253	85.7143	84.9609	-0.753348
194	51.9665	51.7244	-0.242069	113.924	114.258	0.333762	194	54.1852	53.3859	-0.799291	119.205	120.117	0.911889	194	54.3972	52.3389	-2.05832	136.364	137.695	1.33168	194	50.9475	51.654	0.706467	89.5522	90.8203	1.26807
195	52.8216	52.052	-0.769678	111.111	111.328	0.217014	195	50.7165	50.0463	-0.670205	125	125.977	0.976563	195	55.0186	55.7831	0.764536	137.143	134.766	-2.37723	195	48.9712	51.1291	2.1579	85.7143	84.9609	-0.753348
196	53.9378	52.3183	-1.61958	104.348	105.469	1.12092	196	56.9291	56.4005	-0.528577	124.138	123.047	-1.09106	196	56.4156	54.3259	-2.0897	137.405	137.695	0.290732	196	46.2347	45.9225	-0.312227	87.5912	87.8906	0.299384
197	51.9915	50.5597	-1.43184	105.263	105.469	0.205592	197	56.7612	56.9509	0.189658	124.138	123.047	-1.09106	197	53.9886	53.7454	-0.243249	137.931	134.766	-3.16541	197	46.0466	46.1795	0.132908	86.9565	87.8906	0.934103
198	51.4777	51.0255	-0.452172	106.195	105.469	-0.72594	198	56.0879	54.6723	-1.41565	123.288	123.047	-0.240796	198	55.1831	53.865	-1.31808	139.535	137.695	-1.83957	198	47.5089	47.4484	-0.0605561	83.3333	84.9609	1.6276
199	50.9774	52.0188	1.04136	108.434	105.469	-2.96498	199	54.8628	54.1837	-0.67915	121.622	123.047	1.42525	199	51.2391	49.7144	-1.52472	137.143	137.695	0.552455	199	46.8517	50.7806	3.92883	89.5522	87.8906	-1.66161
200	52.6053	51.8185	-0.786789	107.784	108.398	0.614006	200	54.0532	53.1617	-0.891463	118.421	120.117	1.69613	200	52.0079	49.1824	-2.82544	141.176	143.555	2.37822	200	45.8768	47.9625	2.08573	87.5912	87.8906	0.299384
201	54.086	53.165	-0.920983	105.263	105.469	0.205592	201	55.4227	54.922	-0.500704	122.449	123.047	0.597895	201	55.694	53.9268	-1.76723	138.728	140.625	1.89668	201	48.8802	48.5832	-0.297028	88.2353	90.8203	2.58502
202	50.6323	49.8452	-0.787037	107.143	108.398	1.25558	202	54.3763	53.2026	-1.17372	124.352	125.977	1.62423	202	52.8644	52.0834	-0.78099	136.364	134.766	-1.59801	202	45.9272	46.519	0.591784	86.9565	87.8906	0.934103
203	51.6556	51.2215	-0.434085	107.143	108.398	1.25558	203	56.9505	55.5673	-1.38325	124.138	123.047	-1.09106	203	54.163	53.0298	-1.13326	136.364	137.695	1.33168	203	47.8761	48.6824	0.806358	85.7143	84.9609	-0.753348
204	53.2275	51.4968	-1.73071	107.143	108.398	1.25558	204	57.2145	56.6223	-0.592213	122.449	123.047	0.597895	204	52.3567	51.2572	-1.09947	139.535	140.625	1.09012	204	50.9268	51.2875	0.360717	92.3077	93.75	1.44231
205	52.7003	52.1386	-0.5617	105.263	105.469	0.205592	205	56.0095	56.4284	0.418946	121.622	120.117	-1.50443	205	55.3737	52.0852	-3.28845	137.405	137.695	0.290732	205	48.0311	47.628	-0.403114	83.9161	84.9609	1.04485
206	48.5476	49.0316	0.48399	106.195	105.469	-0.72594	206	56.4821	57.0025	0.520327	121.622	120.117	-1.50443	206	53.8748	52.0976	-1.77716	136.364	137.695	1.33168	206	44.1418	44.2411	0.0993529	86.3309	87.8906	1.55969
207	57.2492	57.5226	0.273408	107.784	108.398	0.614006	207	56.3377	55.693	-0.644645	120.805	120.117	-0.688182	207	52.7945	51.6667	-1.12774	140.351	140.625	0.274123	207	47.1155	48.0681	0.952588	85.7143	84.9609	-0.753348
208	52.7769	51.7436	-1.0333	109.091	108.398	-0.692472	208	57.1238	55.4222	-1.70157	117.647	120.117	2.47013	208	56.0123	55.4596	-0.552639	135.338	134.766	-0.572721	208	45.3705	46.2857	0.915172	89.5522	90.8203	1.26807
209	51.6749	52.111	0.436105	105.882	105.469	-0.413603	209	51.9365	50.9047	-1.03177	127.66	131.836	4.17636	209	53.9537	52.7583	-1.19542	135.593	134.766	-0.827595	209	43.7232	45.1738	1.45062	84.507	84.9609	0.453895
210	54.467	52.4871	-1.97986	105.882	108.398	2.51608	210	56.9389	54.6076	-2.33128	126.761	128.906	2.14569	210	50.8754	51.1214	0.245938	133.333	131.836	-1.4974	210	49.4833	48.1948	-1.28856	89.5522	90.8203	1.26807
211	54.2457	55.3981	1.15235	107.143	105.469	-1.67411	211	55.0623	54.6134	-0.448943	127.66	125.977	-1.68301	211	52.111	51.5243	-0.586688	137.143	134.766	-2.37723	211	46.3739	45.2418	-1.13207	87.5912	87.8906	0.299384
212	53.4568	54.6061	1.14938	114.286	111.328	-2.95759	212	55.7337	55.4761	-0.257581	123.288	123.047	-0.240796	212	48.4076	47.0035	-1.40404	138.728	140.625	1.89668	212	45.1778	46.6653	1.48749	86.3309	87.8906	1.55969
213	55.2661	56.6502	1.38412	109.756	108.398	-1.35766	213	57.4353	55.9714	-1.46388	123.711	125.977	2.26522	213	50.7363	49.5969	-1.13932	138.728	137.695	-1.03301	213	46.1743	49.5788	3.40451	86.9565	84.9609	-1.99558
214	54.0645	54.1719	0.107439	105.263	105.469	0.205592	214	56.1239	54.871	-1.25289	123.288	125.977	2.68889	214	55.0656	55.8871	0.821469	136.364	134.766	-1.59801	214	43.6216	43.6126	-0.00894993	84.507	84.9609	0.453895
215	53.4589	52.801	-0.657949	107.143	105.469	-1.67411	215	56.3455	55.7123	-0.633159	128.342	128.906	0.564004	215	53.1662	51.1744	-1.99183	137.143	137.695	0.552455	215	44.1344	44.9852	0.850831	85.7143	87.8906	2.17634
216	52.3855	52.98	0.594507	108.434	108.398	-0.0352974	216	57.1925	55.3443	-1.84823	127.66	128.906	1.24668	216	55.4377	55.4524	0.0147345	135.338	134.766	-0.572721	216	43.2825	43.5354	0.252909	86.9565	87.8906	0.934103
217	54.6082	55.6033	0.99513	102.564	102.539	-0.0250401	217	56.5446	55.9405	-0.604055	123.288	123.047	-0.240796	217	54.7953	53.7031	-1.09219	135.593	134.766	-0.827595	217	45.696	47.5444	1.84836	85.7143	84.9609	-0.753348
218	48.713	49.8058	1.09279	104.046	105.469	1.42251	218	53.3192	53.0924	-0.226858	125	123.047	-1.95313	218	53.3142	50.9894	-2.32482	137.931	140.625	2.69397	218	44.9024	48.4059	3.50353	84.507	82.0312	-2.47579
219	48.575	49.2768	0.701856	105.263	105.469	0.205592	219	55.6045	57.2055	1.60101	121.622	120.117	-1.50443								219	44.6021	45.3028	0.70067	88.8889	87.8906	-0.998264
220	49.3401	49.8577	0.517526	100.84	102.539	1.69873	220	55.2435	54.7978	-0.445698	120.805	120.117	-0.688182								220	42.3156	44.184	1.86832	86.9565	84.9609	-1.99558
221	52.0831	52.9349	0.851837	103.448	105.469	2.02047	221	56.8661	58.1353	1.2692	120.805	120.117	-0.688182								221	43.6249	44.3078	0.68288	87.5912	87.8906	0.299384
222	53.4034	53.5258	0.122325	105.263	105.469	0.205592	222	52.9594	53.2792	0.319796	124.352	123.047	-1.30546								222	45.4868	48.1357	2.64887	89.5522	87.8906	-1.66161
223	53.1153	54.0446	0.92935	108.434	105.469	-2.96498	223	53.1645	54.7478	1.58323	121.622	120.117	-1.50443								223	45.3952	46.4215	1.0263	85.1064	84.9609	-0.145445
224	55.4966	54.6067	-0.889885	102.564	105.469	2.90465	224	53.4079	53.3181	-0.0897806	116.883	117.188	0.304383								224	47.1448	49.5258	2.38095	82.1918	82.0312	-0.160531
225	53.3119	53.6256	0.313673	109.091	108.398	-0.692472	225	58.4493	62.7561	4.30688	117.647	117.647	0								225	45.9159	48.9442	3.02826	80	79.1016	-0.898438
226	50.8425	50.2876	-0.554872	109.091	111.328	2.23722	226	57.3788	61.0684	3.68954	125	122.449	-2.55102								226	46.0387	46.2253	0.186511	84.507	84.9609	0.453895
227	52.0719	50.8604	-1.21147	109.756	108.398	-1.35766	227	56.6505	56.8761	0.225617	117.647	120	2.35294								227	45.7215	46.2524	0.530875	83.3333	84.9609	1.6276
228	53.1004	54.133	1.03256	109.091	108.398	-0.692472	228	55.2481	61.3989	6.15081	122.449	122.449	7.10543e-12								228	43.0634	45.7463	2.6829	86.9565	84.9609	-1.99558
229	51.7579	51.9807	0.222799	107.143	108.398	1.25558	229	57.1509	57.7157	0.564752	115.385	115.385	-6.30962e-12								229	41.7033	42.6693	0.965998	83.3333	84.9609	1.6276
230	51.1938	51.3369	0.143133	109.091	111.328	2.23722	230	57.89	61.6003	3.71033	122.449	122.449	0								230	44.0213	46.115	2.09367	82.7586	82.0312	-0.727371
231	51.8367	51.2114	-0.625224	108.108	108.398	0.290329	231	56.5256	58.6905	2.16492	117.647	117.647	0								231	46.6963	46.1188	-0.57751	87.5912	90.8203	3.22907
232	52.1226	53.4306	1.30807	103.448	102.539	-0.909213	232	57.6864	52.5197	-5.16673	120	120	0								232	48.6341	48.0789	-0.555289	84.507	84.9609	0.453895
233	54.4355	56.2489	1.81341	104.348	102.539	-1.80876	233	58.8404	72.5252	13.6848	120	120	0								233	46.62	46.9107	0.290658	87.5912	87.8906	0.299384
234	53.1733	54.7312	1.55792	106.509	105.469	-1.04013	234	54.4392	61.9804	7.54119	125	125	0								234	48.5274	47.452	-1.07536	86.3309	87.8906	1.55969
235	51.4452	51.7516	0.306448	106.509	108.398	1.88956	235	58.6772	59.976	1.2988	125	125	0								235	47.2677	47.9645	0.696813	82.1918	82.0312	-0.160531
236	55.8305	56.0227	0.192241	109.091	108.398	-0.692472	236	56.1502	53.6212	-2.52891	125	125	7.40386e-12								236	45.6413	45.7888	0.14754	82.1918	82.0312	-0.160531
237	57.3867	61.3959	4.00918	101.695	100	-1.69492	237	57.3117	64.3843	7.07259	125	125	-7.40386e-12								237	45.4965	45.5364	0.0398809	82.1918	82.0312	-0.160531
238	56.1427	58.3332	2.19048	105.263	105.263	5.24381e-12	238	55.2823	59.5043	4.22194	130.435	127.66	-2.77521								238	44.6746	47.9762	3.30159	80	79.1016	-0.898438
239	54.8049	58.5302	3.72533	101.695	101.695	0	239	56.5675	53.3322	-3.23528	122.449	125	2.55102								239	45.3944	45.4972	0.10284	88.2353	87.8906	-0.344669
240	55.2999	56.0586	0.758706	100	103.448	3.44828	240	53.9508	58.2077	4.25692	122.449	122.449	0								240	43.9424	44.7972	0.854745	88.2353	87.8906	-0.344669
241	56.2406	58.2383	1.99774	101.695	100	-1.69492	241	51.5248	55.0881	3.56331	122.449	122.449	7.10543e-12								241	49.4002	56.5596	7.15948	78.9474	78.9474	0
242	55.7066	58.1112	2.40453	101.695	101.695	0	242	57.8544	57.5128	-0.341552	122.449	122.449	-7.10543e-12								242	49.5989	57.0034	7.40449	80	80	0
243	53.3415	57.0051	3.66366	101.695	101.695	-4.88853e-12	243	55.1588	61.895	6.73614	113.208	113.208	0								243	55.3858	57.4246	2.03888	74.0741	75.9494	1.87529
244	56.1137	58.656	2.54225	103.448	101.695	-1.75336	244	50.6112	55.4888	4.8776	113.208	115.385	2.17707								244	58.5625	73.8457	15.2832	86.9565	89.5522	2.59572
245	52.2071	54.8357	2.62857	105.263	107.143	1.8797	245	53.7253	54.7455	1.02019	117.647	115.385	-2.26244								245	54.4121	61.3105	6.89842	86.9565	89.5522	2.59572
246	57.166	58.6725	1.50651	93.75	93.75	4.16378e-12	246	50.0864	53.4335	3.34708	117.647	117.647	-6.5512e-12								246	55.2838	55.0144	-0.269328	96.7742	95.2381	-1.5361
247	55.1023	58.0964	2.99408	98.3607	98.3607	-4.59011e-12	247	52.8057	52.5157	-0.290006	122.449	125	2.55102								247	48.2113	52.1995	3.98827	93.75	95.2381	1.4881
248	58.477	60.8255	2.34842	98.3607	98.3607	4.59011e-12	248	52.3283	58.7051	6.37686	122.449	122.449	-7.10543e-12								248	52.5214	55.1631	2.64164	95.2381	95.2381	0
249	59.725	63.9314	4.20635	98.3607	98.3607	-4.59011e-12	249	51.3397	52.9751	1.63537	125	125	7.40386e-12								249	49.7828	51.7051	1.92228	96.7742	96.7742	0
250	54.5066	61.2255	6.71888	98.3607	98.3607	-4.59011e-12	250	52.3175	52.6991	0.381667	125	125	0								250	49.6061	52.0567	2.45053	92.3077	93.75	1.44231
251	58.8071	61.4362	2.62911	107.143	107.143	0	251	52.5938	55.4409	2.84712	122.449	120	-2.44898								251	46.8024	51.7756	4.9732	89.5522	88.2353	-1.31694
252	56.6852	61.0073	4.32207	100	100	0	252	51.9962	55.3364	3.34025	120	120	0								252	49.0493	48.8123	-0.236985	90.9091	92.3077	1.3986
253	56.5232	60.2711	3.74787	95.2381	95.2381	4.29168e-12	253	52.779	55.5853	2.80625	115.385	117.647	2.26244								253	48.0406	51.9075	3.86694	88.2353	88.2353	0
254	54.0163	57.3387	3.32232	96.7742	98.3607	1.58646	254	50.8196	53.4754	2.65579	125	125	7.40386e-12								254	49.9744	51.3238	1.34937	84.507	84.507	0
255	53.8672	55.5339	1.66669	105.263	103.448	-1.81488	255	49.8019	52.4852	2.68336	122.449	122.449	-7.10543e-12								255	46.5734	50.0099	3.43649	90.9091	89.5522	-1.35685
256	55.4216	58.0494	2.62774	100	100	0	256	52.231	56.4912	4.26023	113.208	111.111	-2.09644								256	50.1376	52.1924	2.05472	92.3077	93.75	1.44231
257	56.0134	57.6529	1.63953	98.3607	100	1.63934	257	53.6609	53.8651	0.20425	125	125	7.40386e-12								257	44.8569	50.8838	6.02683	90.9091	90.9091	0
258	56.0623	60.9703	4.90792	98.3607	96.7742	-1.58646	258	50.6941	53.6998	3.00577	125	125	-7.40386e-12								258	46.011	48.8994	2.88834	89.5522	90.9091	1.35685
259	51.419	55.4614	4.04242	101.695	103.448	1.75336	259	52.959	55.8846	2.92563	120	120	0								259	44.7861	48.916	4.12986	92.3077	89.5522	-2.75545
260	53.2129	55.7369	2.52397	101.695	101.695	0	260	54.0452	50.3807	-3.66451	122.449	125	2.55102								260	47.5395	49.2646	1.72516	92.3077	92.3077	0
261	57.4176	59.1251	1.70743	100	98.3607	-1.63934	261	55.4383	61.7335	6.29515	117.647	117.647	0								261	47.6738	51.0465	3.37269	93.75	95.2381	1.4881
262	58.4129	58.4385	0.0256219	101.695	101.695	0	262	54.7379	62.7893	8.0514	122.449	122.449	-7.10543e-12								262	49.388	52.2005	2.81257	90.9091	90.9091	0
263	54.4933	57.7177	3.22436	101.695	101.695	0	263	52.2597	52.3898	0.130143	122.449	122.449	-7.10543e-12								263	47.9294	51.6327	3.70331	88.2353	89.5522	1.31694
264	49.3984	54.7932	5.39484	98.3607	100	1.63934	264	51.239	55.1201	3.88107	120	120	0								264	47.3393	51.4372	4.09788	92.3077	89.5522	-2.75545
265	53.1423	54.0981	0.955817	98.3607	96.7742	-1.58646	265	55.6368	59.9561	4.31934	117.647	120	2.35294								265	44.4888	46.7287	2.23992	88.2353	90.9091	2.6738
266	50.9568	53.4116	2.45484	98.3607	100	1.63934	266	50.3584	54.3912	4.03284	125	125	0								266	47.6376	52.2948	4.65714	92.3077	90.9091	-1.3986
267	54.6664	56.1343	1.46793	105.263	103.448	-1.81488	267	55.6038	56.1431	0.539334	120	117.647	-2.35294								267	45.2763	48.0725	2.79621	90.9091	90.9091	0
268	54.0745	55.7544	1.67993	96.7742	96.7742	0	268	53.2083	57.6217	4.41347	113.208	115.385	2.17707								268	46.0622	48.9874	2.92524	90.9091	92.3077	1.3986
269	52.1266	55.1588	3.03221	96.7742	96.7742	0	269	52.9649	56.8394	3.87448	113.208	113.208	0								269	47.0782	49.2589	2.18078	85.7143	84.507	-1.20724
270	50.3289	52.7907	2.46179	95.2381	96.7742	1.5361	270	51.7096	54.3968	2.68715	120	117.647	-2.35294								270	45.8472	49.4538	3.60662	88.2353	88.2353	0
271	54.1957	55.2172	1.0215	100	98.3607	-1.63934	271	48.2199	51.6558	3.43584	122.449	125	2.55102								271	44.8028	47.8995	3.09664	88.2353	88.2353	0
272	56.6709	57.7824	1.11146	101.695	101.695	0	272	52.3812	56.0398	3.65858	120	117.647	-2.35294								272	44.6855	46.4244	1.73886	85.7143	86.9565	1.24224
273	56.0355	59.0524	3.01689	98.3607	100	1.63934	273	52.8805	53.7571	0.876592	120	122.449	2.44898								273	44.7543	48.0999	3.34556	88.2353	88.2353	-7.37543e-12
274	54.9786	58.334	3.35532	100	98.3607	-1.63934	274	46.3676	52.422	6.05437	125	125	0								274	48.1962	50.1928	1.9966	90.9091	88.2353	-2.6738
275	53.3724	56.0039	2.63156	103.448	103.448	0	275	51.2822	52.0869	0.804694	120	120	0								275	47.6889	52.1423	4.45343	92.3077	92.3077	-8.07177e-12
276	58.2603	58.9985	0.738171	100	101.695	1.69492	276	49.5567	50.8141	1.25743	120	120	0								276	45.9353	49.5229	3.58767	90.9091	92.3077	1.3986
277	56.6362	62.7106	6.07438	101.695	105.263	3.56824	277	48.9394	54.0311	5.09171	120	120	0								277	46.8693	48.3551	1.48581	90.9091	92.3077	1.3986
278	57.3449	57.9772	0.632267	101.695	105.263	3.56824	278	45.0901	49.3967	4.30664	125	122.449	-2.55102								278	45.1978	49.6495	4.45168	89.5522	89.5522	0
279	56.5466	60.4247	3.87809	98.3607	96.7742	-1.58646	279	44.1823	48.9851	4.80282	122.449	125	2.55102								279	45.1243	47.868	2.74372	95.2381	95.2381	0
280	57.5746	60.3066	2.73205	100	100	4.74643e-12	280	46.9616	49.1478	2.18621	117.647	117.647	-6.5512e-12								280	45.8137	50.0042	4.19052	89.5522	89.5522	0
281	57.8149	62.0988	4.28393	100	100	0	281	43.8873	48.2816	4.39429	120	117.647	-2.35294								281	49.0658	50.9184	1.85257	92.3077	90.9091	-1.3986
282	57.9151	61.1481	3.23301	100	101.695	1.69492	282	49.3101	50.0492	0.739114	117.647	120	2.35294								282	47.771	51.8497	4.07874	90.9091	92.3077	1.3986
283	56.8358	59.6244	2.78864	100	98.3607	-1.63934	283	48.2946	53.2067	4.91209	120	117.647	-2.35294								283	44.2431	49.3096	5.06652	86.9565	88.2353	1.27877
284	56.2868	58.613	2.32618	100	100	0	284	43.1643	48.2066	5.04227	122.449	122.449	-7.10543e-12								284	48.7142	50.0973	1.38302	93.75	90.9091	-2.84091
285	54.9371	57.9038	2.96667	101.695	101.695	0	285	45.6666	46.9683	1.30167	125	125	7.40386e-12								285	46.6759	51.4567	4.78076	88.2353	89.5522	1.31694
286	56.7141	59.3029	2.58881	98.3607	98.3607	4.59011e-12	286	45.722	49.174	3.45201	122.449	125	2.55102								286	47.4172	49.1025	1.68525	86.9565	88.2353	1.27877
287	53.7107	56.3011	2.59046	98.3607	101.695	3.33426	287	50.7117	51.6947	0.982949	115.385	115.385	6.30962e-12								287	48.78	53.3501	4.5701	90.9091	88.2353	-2.6738
288	53.8746	57.8169	3.94223	96.7742	95.2381	-1.5361	288	45.0903	50.6045	5.51425	117.647	117.647	-6.5512e-12								288	46.4977	50.9114	4.41374	86.9565	89.5522	2.59572
289	56.34	58.0157	1.67573	98.3607	96.7742	-1.58646	289	51.6768	50.9596	-0.717253	120	120	0								289	43.8814	51.4658	7.58439	86.9565	86.9565	0
290	56.0571	58.2561	2.19899	100	101.695	1.69492	290	56.0896	62.6568	6.56724	122.449	120	-2.44898								290	45.3503	47.7919	2.44158	85.7143	86.9565	1.24224
291	56.1178	58.9907	2.87282	100	98.3607	-1.63934	291	53.7778	52.4459	-1.33197	122.449	120	-2.44898								291	45.1313	50.3387	5.20741	89.5522	85.7143	-3.83795
292	54.575	57.0391	2.46407	100	101.695	1.69492	292	51.2672	63.0074	11.7402	115.385	117.647	2.26244								292	47.9142	48.0772	0.162999	88.2353	89.5522	1.31694
293	54.1552	56.8259	2.67068	100	98.3607	-1.63934	293	52.4574	51.0722	-1.38526	120	120	0								293	47.1449	49.4796	2.33469	89.5522	89.5522	0
294	55.7504	57.8585	2.10811	98.3607	98.3607	0	294	50.4272	51.216	0.788782	122.449	120	-2.44898								294	47.9439	51.9716	4.02768	89.5522	90.9091	1.35685
295	52.4466	56.118	3.67139	95.2381	96.7742	1.5361	295	54.8885	56.4885	1.59997	122.449	125	2.55102								295	48.6988	51.2997	2.60091	90.9091	89.5522	-1.35685
296	55.9003	55.2508	-0.649476	100	100	-4.74643e-12	296	54.3448	59.9256	5.58087	115.385	115.385	6.30962e-12								296	46.8634	50.4755	3.61208	86.9565	86.9565	0
297	53.6474	56.0608	2.41333	100	98.3607	-1.63934	297	55.4607	57.8879	2.42722	117.647	117.647	-6.5512e-12								297	49.4062	50.3432	0.936978	88.2353	88.2353	0
298	54.6605	57.407	2.74645	101.695	101.695	0	298	53.0067	56.3604	3.35376	120	120	0								298	46.9119	52.1689	5.25695	86.9565	88.2353	1.27877
299	50.5899	53.3747	2.78478	100	101.695	1.69492	299	52.7206	53.8473	1.12668	122.449	122.449	7.10543e-12								299	44.6842	48.2451	3.56097	89.5522	89.5522	0
300	56.1481	56.6782	0.53014	100	100	0	300	48.337	53.1783	4.84125	120	117.647	-2.35294								300	45.5077	50.9787	5.47102	90.9091	90.9091	0
301	53.7465	57.5836	3.83713	100	100	0	301	52.0696	53.1343	1.06462	115.385	117.647	2.26244								301	45.261	49.7949	4.53392	85.7143	85.7143	0
302	54.6021	57.1252	2.52309	101.695	100	-1.69492	302	50.946	52.4577	1.51167	120	117.647	-2.35294								302	45.2544	47.0726	1.81824	82.1918	88.2353	6.04351
303	53.7831	55.6688	1.88563	101.695	103.448	1.75336	303	51.8373	54.9079	3.07055	120	122.449	2.44898								303	45.8982	53.3002	7.40194	86.9565	81.0811	-5.87544
304	58.9069	59.2528	0.34586	103.448	103.448	-5.07328e-12	304	51.8748	55.1107	3.23583	115.385	115.385	-6.30962e-12								304	45.903	48.3621	2.45911	90.9091	92.3077	1.3986
305	55.9922	57.5561	1.56388	111.111	111.111	0	305	51.4505	54.1174	2.66697	117.647	115.385	-2.26244								305	48.5216	52.2921	3.77048	92.3077	89.5522	-2.75545
306	52.8773	56.7622	3.88482	111.111	111.111	0	306	47.1936	50.5387	3.34504	120	122.449	2.44898								306	49.0301	52.2881	3.25795	95.2381	93.75	-1.4881
307	55.0762	52.1201	-2.95611	115.385	117.647	2.26244	307	51.4142	53.107	1.69288	120	117.647	-2.35294								307	49.3812	51.4405	2.05932	95.2381	93.75	-1.4881
308	55.8713	57.3722	1.50092	113.208	111.111	-2.09644	308	47.5629	51.9253	4.36243	120	122.449	2.44898								308	46.2784	49.8194	3.54101	88.2353	89.5522	1.31694
309	55.9179	58.6726	2.75474	109.091	109.091	0	309	53.1112	53.9627	0.851491	120	120	0								309	50.0029	51.9045	1.90161	88.2353	86.9565	-1.27877
310	51.9052	55.7266	3.82135	109.091	111.111	2.0202	310	51.1619	53.7931	2.6312	120	120	0								310	52.246	53.3461	1.10013	96.7742	98.3607	1.58646
311	52.0335	55.0606	3.02716	107.143	105.263	-1.8797	311	51.4778	54.0916	2.61375	122.449	122.449	-7.10543e-12								311	52.3481	54.6642	2.31606	86.9565	85.7143	-1.24224
312	49.0174	52.8527	3.83531	105.263	105.263	0	312	48.8742	52.2695	3.3953	117.647	117.647	6.5512e-12								312	46.6514	51.5131	4.86172	93.75	95.2381	1.4881
313	51.8926	53.9009	2.00826	100	101.695	1.69492	313	45.1509	47.4859	2.335	122.449	122.449	-7.10543e-12								313	45.7657	49.303	3.53732	90.9091	90.9091	0
314	57.0759	57.0143	-0.0616535	103.448	101.695	-1.75336	314	47.5288	49.8445	2.31564	125	125	7.40386e-12								314	44.1617	48.8204	4.65871	92.3077	92.3077	0
315	58.9873	60.5584	1.57109	105.263	105.263	0	315	47.4631	51.2273	3.76418	120	117.647	-2.35294								315	48.4215	49.9511	1.52952	93.75	93.75	0
316	57.5845	60.545	2.96045	105.263	107.143	1.8797	316	50.3283	51.6799	1.35158	117.647	117.647	-6.5512e-12								316	51.5281	53.3954	1.86729	90.9091	89.5522	-1.35685
317	55.6415	59.4016	3.76005	107.143	107.143	0	317	53.5703	51.7743	-1.79605	125	127.66	2.65957								317	45.7113	49.1694	3.45814	86.9565	89.5522	2.59572
318	52.1718	53.8028	1.631	111.111	111.111	5.85487e-12	318	50.4714	57.079	6.6076	117.647	117.647	6.5512e-12								318	45.7068	50.518	4.81127	92.3077	90.9091	-1.3986
319	53.9884	53.621	-0.367358	107.143	105.263	-1.8797	319	53.3134	53.6435	0.330055	117.647	117.647	6.5512e-12								319	46.7711	49.3373	2.56622	88.2353	88.2353	0
320	54.5423	57.5365	2.99426	101.695	103.448	1.75336	320	50.4291	58.8615	8.43236	120	122.449	2.44898								320	46.5324	49.5783	3.04586	90.9091	90.9091	0
321	54.2691	55.4054	1.1363	101.695	101.695	0	321	55.7453	52.042	-3.70326	120	120	0								321	45.99	48.8604	2.87037	89.5522	90.9091	1.35685
322	52.5673	55.9866	3.41928	105.263	105.263	5.24381e-12	322	55.0721	61.0613	5.98916	117.647	115.385	-2.26244								322	47.3644	50.9682	3.60379	85.7143	85.7143	0
323	50.9846	50.9479	-0.036679	103.448	103.448	-5.07328e-12	323	56.7896	57.8561	1.06656	115.385	117.647	2.26244								323	46.6725	48.8627	2.1902	86.9565	88.2353	1.27877
324	52.0055	54.0954	2.08992	103.448	103.448	5.07328e-12	324	55.4373	60.8534	5.41609	115.385	115.385	-6.30962e-12								324	45.4786	51.6349	6.15626	85.7143	84.507	-1.20724
325	51.1674	53.0513	1.88387	101.695	103.448	1.75336	325	56.7511	58.1296	1.3785	113.208	113.208	0								325	42.921	46.9036	3.98253	89.5522	88.2353	-1.31694
326	51.5782	52.4085	0.830278	105.263	103.448	-1.81488	326	53.986	58.7028	4.71674	111.111	109.091	-2.0202								326	46.6093	49.9511	3.34174	92.3077	90.9091	-1.3986
327	51.399	52.6689	1.26987	101.695	103.448	1.75336	327	54.4522	55.0883	0.636147	122.449	122.449	0								327	46.3489	50.586	4.23707	83.3333	85.7143	2.38095
328	51.9583	53.6288	1.67044	101.695	100	-1.69492	328	50.897	58.2083	7.31131	115.385	117.647	2.26244								328	49.2375	50.1189	0.881423	84.507	85.7143	1.20724
329	51.0321	53.4284	2.39629	105.263	103.448	-1.81488	329	48.882	51.2819	2.39992	125	125	-7.40386e-12								329	51.3882	57.2295	5.84137	84.507	81.0811	-3.42596
330	54.2441	54.6285	0.384381	103.448	103.448	0	330	51.8504	54.0492	2.19879	120	120	0								330	45.8812	51.0956	5.21443	82.1918	84.507	2.31526
331	49.6654	54.8276	5.16222	100	103.448	3.44828	331	57.1305	59.5712	2.44063	120	117.647	-2.35294								331	47.6153	52.3714	4.75611	84.507	83.3333	-1.17371
332	51.3565	51.7218	0.365332	109.091	109.091	0	332	51.1882	55.0355	3.84729	117.647	120	2.35294								332	48.3111	51.3634	3.05231	86.9565	86.9565	0
333	49.0842	53.3192	4.23496	107.143	105.263	-1.8797	333	52.3189	56.1604	3.84155	117.647	117.647	6.5512e-12								333	49.8467	51.8863	2.03967	88.2353	89.5522	1.31694
334	49.7713	54.4936	4.72227	105.263	103.448	-1.81488	334	51.3874	53.4957	2.10827	125	122.449	-2.55102								334	46.517	50.1647	3.64763	92.3077	90.9091	-1.3986
335	55.3829	52.3935	-2.98938	105.263	103.448	-1.81488	335	53.7692	55.2843	1.5151	117.647	117.647	0								335	46.1868	49.376	3.18922	92.3077	90.9091	-1.3986
336	52.1592	57.1825	5.02327	105.263	109.091	3.82775	336	49.8914	53.4252	3.53378	125	125	0								336	44.7518	48.2999	3.54819	83.3333	84.507	1.17371
337	51.5529	54.4619	2.90904	105.263	103.448	-1.81488	337	46.5124	52.5522	6.03986	122.449	122.449	7.10543e-12								337	45.3313	48.9316	3.60032	84.507	85.7143	1.20724
338	54.3593	54.391	0.0316341	107.143	107.143	0	338	51.7739	51.2693	-0.504556	117.647	120	2.35294								338	48.9388	53.7335	4.7947	89.5522	88.2353	-1.31694
339	56.6638	57.5606	0.896777	103.448	103.448	1.01466e-11	339	44.0058	50.6291	6.62329	120	120	0								339	47.7426	51.116	3.3734	84.507	86.9565	2.44948
340	54.705	57.8522	3.14725	105.263	105.263	0	340	53.237	54.0704	0.83339	117.647	117.647	-6.5512e-12								340	47.6392	53.2542	5.61498	82.1918	81.0811	-1.1107
341	53.9271	55.3475	1.42042	105.263	105.263	0	341	45.6858	47.9922	2.30639	120	120	0								341	46.9366	50.8348	3.89816	86.9565	85.7143	-1.24224
342	53.0209	55.3233	2.30245	105.263	105.263	0	342	50.2095	56.4223	6.21278	117.647	117.647	0								342	48.3345	51.1636	2.82909	84.507	84.507	0
343	54.005	54.8423	0.837332	107.143	107.143	0	343	49.0056	49.2972	0.291628	122.449	122.449	0								343	46.0746	52.5129	6.43825	83.3333	83.3333	0
344	53.4088	54.6833	1.2745	103.448	101.695	-1.75336	344	53.8064	57.0898	3.28337	117.647	117.647	0								344	50.4274	52.7803	2.35288	85.7143	84.507	-1.20724
345	54.2676	56.4234	2.15575	103.448	105.263	1.81488	345	51.8416	55.2908	3.44921	120	120	0								345	43.7202	48.7415	5.02134	81.0811	83.3333	2.25225
346	50.7233	52.6391	1.91582	103.448	103.448	1.01466e-11	346	51.3174	59.752	8.43459	120	122.449	2.44898								346	43.9609	48.6813	4.72034	89.5522	89.5522	7.60281e-12
347	51.6971	55.1993	3.50215	100	100	-9.47864e-12	347	50.8526	51.7136	0.86102	120	122.449	2.44898								347	44.7634	48.2114	3.44804	92.3077	89.5522	-2.75545
348	51.6301	53.4021	1.77202	101.695	103.448	1.75336	348	49.6297	52.4188	2.78917	120	120	0								348	44.3915	49.1475	4.75592	89.5522	90.9091	1.35685
349	55.9656	56.6065	0.640863	100	98.3607	-1.63934	349	53.9403	57.2191	3.27887	120	120	0								349	46.5527	49.874	3.32126	88.2353	88.2353	0
350	52.3673	56.7559	4.38857	100	100	9.47864e-12	350	54.145	56.1172	1.9722	120	120	0								350	41.6959	47.7618	6.06591	84.507	84.507	0
351	50.4342	54.7748	4.34057	98.3607	100	1.63934	351	49.2788	52.9144	3.63559	122.449	120	-2.44898								351	43.121	44.8423	1.72126	85.7143	85.7143	0
352	55.9334	56.0757	0.142272	101.695	100	-1.69492	352	52.0082	54.3647	2.35643	113.208	115.385	2.17707								352	44.5228	49.2771	4.75432	92.3077	92.3077	-8.07177e-12
353	52.8999	54.6856	1.78571	96.7742	100	3.22581	353	48.3416	52.558	4.21634	113.208	113.208	0								353	43.7416	46.9342	3.19258	84.507	85.7143	1.20724
354	53.2828	56.4097	3.12688	96.7742	95.2381	-1.5361	354	51.9522	52.1965	0.244275	122.449	122.449	7.10543e-12								354	44.1696	49.5829	5.41326	88.2353	88.2353	0
355	52.4691	56.0346	3.56543	98.3607	98.3607	0	355	49.8001	55.2769	5.47681	115.385	117.647	2.26244								355	43.6247	46.8412	3.21645	88.2353	90.9091	2.6738
356	56.3264	56.8322	0.505714	103.448	101.695	-1.75336	356	48.1689	53.2703	5.10142	117.647	115.385	-2.26244								356	45.4695	51.2971	5.82761	86.9565	83.3333	-3.62319
357	53.9547	58.0859	4.13127	103.448	103.448	-1.01466e-11	357	48.8699	51.0282	2.15834	117.647	117.647	-6.5512e-12								357	45.7012	50.4643	4.76312	89.5522	88.2353	-1.31694
358	56.9273	58.6593	1.73202	103.448	103.448	1.01466e-11	358	52.0582	55.4351	3.37686	117.647	117.647	6.5512e-12								358	45.6113	49.6929	4.08158	85.7143	88.2353	2.52101
359	53.047	56.3902	3.3432	100	100	0	359	48.3782	51.4426	3.06431	117.647	117.647	0								359	47.2264	53.4674	6.24099	88.2353	86.9565	-1.27877
360	53.5136	58.0154	4.50179	101.695	103.448	1.75336	360	50.7793	54.9439	4.16463	120	120	0								360	46.5659	50.2807	3.71472	88.2353	88.2353	0
361	55.182	57.0698	1.88778	101.695	101.695	0	361	50.656	53.7895	3.1335	113.208	113.208	0								361	50.298	53.6937	3.39566	83.3333	83.3333	0
362	53.9128	59.1534	5.2406	109.091	107.143	-1.94805	362	45.7166	50.22	4.50346	125	125	-7.40386e-12								362	52.9381	58.0168	5.07869	85.7143	86.9565	1.24224
363	55.9891	56.7274	0.738315	109.091	107.143	-1.94805	363	50.1746	53.5275	3.3529	120	120	0								363	47.6237	51.3845	3.76085	85.7143	86.9565	1.24224
364	53.3289	57.3897	4.06079	105.263	109.091	3.82775	364	50.3492	48.3882	-1.96099	122.449	122.449	7.10543e-12								364	50.2456	53.2999	3.05426	89.5522	88.2353	-1.31694
365	56.211	57.0911	0.880168	107.143	103.448	-3.69458	365	52.4783	57.7134	5.23509	122.449	120	-2.44898								365	47.2857	51.9143	4.62862	84.507	84.507	0
366	55.5057	59.1096	3.6039	105.263	107.143	1.8797	366	52.6056	56.5771	3.97152	115.385	117.647	2.26244								366	45.2758	49.2134	3.93761	86.9565	88.2353	1.27877
367	55.3228	56.6865	1.36379	107.143	105.263	-1.8797	367	55.0516	55.834	0.782475	117.647	117.647	6.5512e-12								367	49.7358	51.8364	2.10059	86.9565	86.9565	0
368	57.0906	56.5208	-0.569775	109.091	111.111	2.0202	368	54.2856	58.8725	4.58687	115.385	115.385	0								368	46.0947	51.0483	4.95358	86.9565	85.7143	-1.24224
369	50.5943	56.3694	5.77504	101.695	101.695	9.79128e-12	369	52.8953	57.0793	4.18409	117.647	117.647	0								369	47.6905	49.5474	1.85683	89.5522	90.9091	1.35685
370	51.2226	50.1183	-1.10437	103.448	105.263	1.81488	370	49.7239	44.5474	-5.17652	122.449	120	-2.44898								370	50.4669	52.7137	2.24682	93.75	93.75	0
371	51.8608	55.5545	3.6937	103.448	103.448	0	371	45.8576	61.9965	16.1389	120	120	0								371	48.3939	52.115	3.7211	86.9565	86.9565	0
372	49.648	53.2107	3.56267	103.448	103.448	0	372	45.1325	44.3785	-0.753911	120	122.449	2.44898								372	48.546	51.6057	3.05966	89.5522	88.2353	-1.31694
373	52.0789	52.6876	0.60867	105.263	103.448	-1.81488	373	51.4166	49.6558	-1.76084	120	120	0								373	44.2851	46.6199	2.33479	88.2353	89.5522	1.31694
374	54.8964	57.6924	2.79602	109.091	107.143	-1.94805	374	45.974	52.6212	6.64724	122.449	120	-2.44898								374	42.1861	47.7408	5.55471	84.507	85.7143	1.20724
375	53.9929	56.66	2.66717	103.448	105.263	1.81488	375	51.1438	51.0508	-0.0930041	122.449	125	2.55102								375	42.775	46.1649	3.38984	86.9565	86.9565	0
376	56.9165	59.0514	2.13496	105.263	105.263	0	376	46.9318	51.7808	4.84902	117.647	117.647	-1.31166e-11								376	44.9211	47.4193	2.49822	86.9565	85.7143	-1.24224
377	56.4668	58.7156	2.2488	100	100	0	377	47.9883	51.6582	3.66991	127.66	127.66	1.54472e-11								377	49.4008	52.1239	2.72304	81.0811	81.0811	0
378	55.1832	58.7876	3.60436	100	101.695	1.69492	378	55.7875	53.4644	-2.32317	122.449	127.66	5.21059								378	47.6096	54.0262	6.41656	88.2353	88.2353	0
379	53.9824	55.9845	2.00206	101.695	100	-1.69492	379	54.3954	54.5072	0.111766	139.535	139.535	-1.84457e-11								379	51.1091	52.7038	1.59472	86.9565	88.2353	1.27877
380	54.2042	55.7919	1.58766	101.695	103.448	1.75336	380	58.0509	63.0982	5.0473	139.535	139.535	-1.84457e-11								380	46.8464	53.1417	6.29528	82.1918	82.1918	6.4091e-12
381	51.8531	56.2613	4.40826	100	100	0	381	59.4803	61.1516	1.67132	127.66	130.435	2.77521								381	47.6176	52.3293	4.71179	85.7143	85.7143	-6.94911e-12
382	53.7589	55.8424	2.08352	100	100	0	382	58.4784	60.4556	1.97721	136.364	136.364	0								382	45.76	48.7033	2.94329	83.3333	82.1918	-1.14155
383	49.3718	53.259	3.88726	105.263	107.143	1.8797	383	57.4869	58.4845	0.997583	136.364	133.333	-3.0303								383	48.2085	50.285	2.07647	92.3077	93.75	1.44231
384	48.842	53.3404	4.49838	105.263	103.448	-1.81488	384	58.5723	59.0066	0.434368	130.435	133.333	2.89855								384	46.2377	51.774	5.5363	89.5522	88.2353	-1.31694
385	48.432	51.3058	2.87384	105.263	103.448	-1.81488	385	58.0844	59.0556	0.971274	130.435	130.435	1.61151e-11								385	44.0625	47.7879	3.72538	81.0811	82.1918	1.1107
386	52.4605	55.312	2.85142	98.3607	98.3607	-9.166e-12	386	54.9275	57.384	2.45646	127.66	127.66	-1.54472e-11								386	43.1132	47.4105	4.29731	88.2353	86.9565	-1.27877
387	51.8669	57.4841	5.61726	98.3607	98.3607	9.166e-12	387	53.1026	53.6197	0.517149	125	127.66	2.65957								387	44.5157	45.2462	0.730559	88.2353	88.2353	0
388	51.0525	52.5437	1.49126	100	100	0	388	55.3662	54.6929	-0.673316	130.435	125	-5.43478								388	46.4106	49.188	2.77735	86.9565	86.9565	0
389	50.907	55.602	4.69494	107.143	107.143	0	389	52.9561	55.0704	2.11424	125	127.66	2.65957								389	45.3042	51.8447	6.54057	76.9231	76.9231	0
390	57.003	58.9154	1.91235	105.263	105.263	0	390	51.4063	52.363	0.956684	125	125	0								390	49.4632	51.8701	2.40692	86.9565	85.7143	-1.24224
391	52.1168	56.5292	4.41235	105.263	105.263	0	391	52.3791	51.234	-1.14515	130.435	130.435	0								391	43.9834	48.8653	4.88193	93.75	93.75	0
392	52.6877	52.7599	0.0721485	103.448	103.448	0	392	54.7379	54.641	-0.0968939	127.66	127.66	0								392	49.8727	49.6579	-0.214781	93.75	93.75	0
393	53.5905	56.1387	2.54827	100	101.695	1.69492	393	52.3131	55.6391	3.32596	125	125	-1.47935e-11								393	48.5275	56.86	8.33247	85.7143	84.507	-1.20724
394	54.3383	57.6979	3.35955	105.263	103.448	-1.81488	394	55.0871	54.9341	-0.152993	127.66	127.66	1.54472e-11								394	50.072	50.5621	0.490075	85.7143	88.2353	2.52101
395	52.6512	56.6332	3.98193	101.695	101.695	0	395	50.7073	52.6086	1.90131	127.66	127.66	-1.54472e-11								395	46.5191	54.205	7.68596	85.7143	84.507	-1.20724
396	56.2475	55.2055	-1.04192	103.448	105.263	1.81488	396	48.6044	51.2466	2.64216	125	127.66	2.65957								396	44.3353	50.2609	5.92562	83.3333	82.1918	-1.14155
397	57.1998	59.1767	1.97684	105.263	103.448	-1.81488	397	54.3576	53.0988	-1.25877	125	125	0								397	44.392	50.0209	5.62889	86.9565	86.9565	0
398	53.2032	58.4672	5.26403	109.091	109.091	-1.12834e-11	398	50.0995	53.065	2.96547	127.66	125	-2.65957								398	42.2936	46.5493	4.25572	93.75	95.2381	1.4881
399	55.3934	55.7061	0.312767	105.263	105.263	0	399	55.9139	55.8435	-0.070343	127.66	130.435	2.77521								399	39.222	48.6062	9.38422	95.2381	93.75	-1.4881
400	54.6292	59.2823	4.65305	105.263	105.263	1.05018e-11	400	54.0468	54.7763	0.72957	125	125	-1.47935e-11								400	42.7763	44.9204	2.1441	100	101.695	1.69492
401	55.3912	58.8085	3.41732	105.263	105.263	0	401	53.1221	55.873	2.75095	122.449	122.449	1.42109e-11								401	46.0503	49.6621	3.6118	96.7742	96.7742	0
402	51.4046	55.7408	4.33621	101.695	103.448	1.75336	402	53.8257	54.6781	0.852349	125	122.449	-2.55102								402	42.8421	50.101	7.25893	85.7143	85.7143	0
403	51.3359	52.7308	1.39489	105.263	107.143	1.8797	403	54.3358	56.2895	1.95368	127.66	130.435	2.77521								403	42.595	46.5848	3.98978	88.2353	86.9565	-1.27877
404	55.0062	57.5452	2.53904	101.695	98.3607	-3.33426	404	51.932	53.9151	1.98301	120	117.647	-2.35294								404	41.369	47.3075	5.93856	84.507	85.7143	1.20724
405	54.8319	57.6977	2.86584	100	100	-9.47864e-12	405	54.8538	53.1027	-1.75114	133.333	133.333	1.68257e-11								405	40.1795	44.9581	4.77861	85.7143	85.7143	0
406	56.236	58.0446	1.80856	101.695	101.695	9.79128e-12	406	53.3941	55.3841	1.99001	125	127.66	2.65957								406	40.0817	44.9696	4.88787	85.7143	85.7143	0
407	58.5833	61.4469	2.86361	107.143	107.143	0	407	55.3729	55.0223	-0.350502	130.435	127.66	-2.77521								407	36.5455	42.8205	6.27502	82.1918	82.1918	0
408	54.3159	59.3534	5.03745	100	100	-9.47864e-12	408	53.8291	56.4614	2.63229	127.66	127.66	0								408	44.0423	46.7389	2.69659	90.9091	89.5522	-1.35685
409	53.6302	56.1777	2.54751	101.695	103.448	1.75336	409	52.2828	54.1456	1.86273	127.66	127.66	0								409	45.1122	51.6818	6.56964	89.5522	89.5522	0
410	54.7279	58.0538	3.32598	103.448	101.695	-1.75336	410	54.5365	53.3448	-1.19166	127.66	130.435	2.77521								410	48.4399	50.7077	2.26782	92.3077	93.75	1.44231
411	57.4334	60.7691	3.33572	98.3607	98.3607	0	411	54.3599	57.3045	2.94453	130.435	125	-5.43478								411	49.3243	53.6846	4.36033	86.9565	85.7143	-1.24224
412	51.29	58.4499	7.15989	96.7742	98.3607	1.58646	412	53.2409	54.5016	1.26077	125	127.66	2.65957								412	50.7808	54.3221	3.54133	88.2353	89.5522	1.31694
413	51.7673	53.3058	1.53847	105.263	105.263	0	413	54.502	55.1434	0.64137	127.66	130.435	2.77521								413	47.515	53.9328	6.41777	90.9091	90.9091	-7.83018e-12
414	51.5129	55.9144	4.40155	98.3607	98.3607	0	414	52.1545	55.7729	3.61842	127.66	125	-2.65957								414	45.4527	51.966	6.51328	85.7143	86.9565	1.24224
415	52.9516	55.8578	2.90616	101.695	100	-1.69492	415	50.1535	51.5129	1.35935	127.66	127.66	1.54472e-11								415	48.2595	50.3984	2.13886	88.2353	85.7143	-2.52101
416	55.5472	58.9007	3.35354	103.448	103.448	-1.01466e-11	416	51.6175	53.6747	2.05728	125	125	-1.47935e-11								416	45.5054	52.2887	6.78328	88.2353	90.9091	2.6738
417	53.6578	58.3668	4.70896	98.3607	98.3607	9.166e-12	417	55.028	54.6539	-0.37406	127.66	127.66	1.54472e-11								417	50.7405	52.7172	1.97671	88.2353	86.9565	-1.27877
418	53.5036	57.759	4.25539	101.695	103.448	1.75336	418	55.1279	56.1351	1.00725	122.449	125	2.55102								418	44.1233	50.4321	6.30884	81.0811	81.0811	0
419	51.3624	52.551	1.1886	101.695	103.448	1.75336	419	55.2686	57.1081	1.83947	125	125	-1.47935e-11								419	42.0998	46.8589	4.75907	90.9091	89.5522	-1.35685
420	52.8891	57.3636	4.47456	100	100	0	420	57.4212	57.3375	-0.083717	127.66	127.66	1.54472e-11								420	42.5818	49.8307	7.24884	98.3607	98.3607	-9.166e-12
421	54.3531	56.7882	2.43504	109.091	107.143	-1.94805	421	56.1363	57.9466	1.81027	120	117.647	-2.35294								421	42.2954	47.7242	5.4288	95.2381	96.7742	1.5361
422	54.6137	57.4996	2.88597	101.695	101.695	0	422	57.6806	58.0027	0.322095	130.435	127.66	-2.77521								422	43.2281	46.9481	3.72002	96.7742	96.7742	-8.86757e-12
423	54.7436	55.424	0.680422	100	100	0	423	50.3104	55.6099	5.29944	120	122.449	2.44898								423	46.2543	52.3795	6.12519	85.7143	85.7143	6.94911e-12
424	54.4913	57.3579	2.86657	100	100	0	424	53.5207	53.3941	-0.126613	127.66	130.435	2.77521								424	46.9977	50.8865	3.88882	88.2353	88.2353	0
425	55.0128	56.9522	1.93937	101.695	103.448	1.75336	425	49.4141	53.0712	3.65705	127.66	125	-2.65957								425	51.4281	56.2657	4.83759	89.5522	89.5522	0
426	49.605	54.9142	5.30925	101.695	101.695	0	426	49.9451	52.2664	2.32138	120	122.449	2.44898								426	48.0804	54.3686	6.28819	82.1918	82.1918	0
427	51.8084	53.8071	1.99867	107.143	105.263	-1.8797	427	47.9416	50.7037	2.76209	127.66	125	-2.65957								427	46.7712	51.0577	4.2865	82.1918	83.3333	1.14155
428	51.5199	56.8125	5.29259	100	101.695	1.69492	428	54.0824	53.7982	-0.284129	122.449	122.449	0								428	51.6335	53.3938	1.76038	82.1918	81.0811	-1.1107
429	49.964	53.0198	3.05581	105.263	105.263	0	429	52.0135	54.8437	2.83015	122.449	125	2.55102								429	47.8075	52.7813	4.97379	84.507	82.1918	-2.31526
430	53.4314	55.8322	2.40079	107.143	105.263	-1.8797	430	52.7997	54.4124	1.61265	125	122.449	-2.55102								430	49.9638	56.7911	6.82735	84.507	82.1918	-2.31526
431	49.1695	55.8252	6.65565	103.448	103.448	0	431	53.8976	56.2222	2.32456	122.449	122.449	1.42109e-11								431	51.9188	57.5443	5.62559	84.507	84.507	6.76437e-12
432	53.998	54.6196	0.621554	101.695	103.448	1.75336	432	50.5926	52.0383	1.44565	127.66	130.435	2.77521								432	53.4838	58.1741	4.69036	86.9565	88.2353	1.27877
433	53.9136	57.5047	3.59113	105.263	103.448	-1.81488	433	49.6774	49.632	-0.0453941	122.449	122.449	-1.42109e-11								433	51.9983	57.6164	5.61809	84.507	84.507	0
434	56.2198	58.5368	2.317	100	100	0	434	55.3946	55.1332	-0.261433	127.66	122.449	-5.21059								434	52.2979	57.2145	4.91656	85.7143	84.507	-1.20724
435	55.4213	57.8787	2.45738	103.448	105.263	1.81488	435	58.3746	58.9102	0.535604	117.647	122.449	4.80192								435	48.1522	55.1163	6.96406	90.9091	93.75	2.84091
436	51.7673	56.5617	4.79431	107.143	105.263	-1.8797	436	52.4854	57.5567	5.07128	130.435	133.333	2.89855								436	48.2446	55.1426	6.89803	95.2381	92.3077	-2.9304
437	54.7857	55.7896	1.00388	101.695	101.695	-9.79128e-12	437	54.2384	55.029	0.790635	130.435	133.333	2.89855								437	43.6861	48.9449	5.25876	90.9091	92.3077	1.3986
438	56.16	58.0017	1.84166	105.263	105.263	1.05018e-11	438	51.8758	52.7158	0.840015	130.435	127.66	-2.77521								438	44.2176	50.446	6.2284	86.9565	88.2353	1.27877
439	53.3007	57.264	3.96339	100	101.695	1.69492	439	52.1216	55.0579	2.93624	125	125	-1.47935e-11								439	43.3829	50.5942	7.21123	92.3077	90.9091	-1.3986
440	50.8014	56.4059	5.60446	98.3607	98.3607	0	440	56.3248	53.8653	-2.45948	122.449	125	2.55102								440	43.5694	49.5448	5.97533	80	81.0811	1.08108
441	48.6614	51.0824	2.42097	103.448	103.448	0	441	56.2087	58.9615	2.75286	122.449	122.449	0								441	39.6527	47.5687	7.91597	83.3333	83.3333	0
442	50.3086	54.2264	3.91781	101.695	100	-1.69492	442	52.5039	56.1579	3.65405	125	122.449	-2.55102								442	51.0551	53.6311	2.57607	88.2353	88.2353	0
443	52.1367	56.1439	4.0072	103.448	103.448	0	443	51.3726	52.8591	1.48657	127.66	127.66	0								443	49.7629	57.1281	7.36521	82.1918	81.0811	-1.1107
444	48.7363	52.6936	3.95725	98.3607	100	1.63934	444	49.6918	50.3651	0.673294	122.449	122.449	0								444	42.4263	51.475	9.04869	76.9231	78.9474	2.02429
445	55.9932	56.5015	0.508282	107.143	105.263	-1.8797	445	51.1875	52.8151	1.6276	125	125	0								445	45.3202	50.4557	5.13545	78.9474	77.9221	-1.02529
446	56.2833	60.1557	3.87236	103.448	103.448	0	446	49.6	50.9296	1.32964	130.435	130.435	0								446	40.7061	49.3589	8.65277	84.507	84.507	0
447	49.4748	53.7426	4.26776	105.263	105.263	0	447	54.4785	53.7918	-0.686725	133.333	133.333	-1.68257e-11								447	46.4337	49.3209	2.88719	85.7143	85.7143	0
448	52.134	53.1601	1.0261	105.263	105.263	0	448	57.7668	58.8462	1.07939	130.435	130.435	1.61151e-11								448	44.3364	52.7245	8.38804	83.3333	83.3333	0
449	51.4086	54.658	3.24946	103.448	103.448	0	449	52.3504	55.5694	3.21897	125	127.66	2.65957								449	46.4212	52.423	6.00186	86.9565	85.7143	-1.24224
450	48.412	54.3538	5.94179	105.263	105.263	0	450	58.7936	59.5136	0.719941	130.435	127.66	-2.77521								450	47.2847	52.5661	5.28138	76.9231	77.9221	0.999001
451	50.4358	51.895	1.45919	105.263	105.263	0	451	58.8793	61.12	2.2407	122.449	122.449	-1.42109e-11								451	45.5033	51.604	6.10074	83.3333	82.1918	-1.14155
452	52.3675	55.2324	2.86487	101.695	103.448	1.75336	452	59.2968	61.9817	2.6849	130.435	130.435	1.61151e-11								452	40.3684	49.8836	9.51517	80	82.1918	2.19178
453	50.2898	54.4008	4.11098	105.263	103.448	-1.81488	453	55.3831	59.862	4.47891	122.449	122.449	0								453	41.2023	46.2366	5.03428	93.75	90.9091	-2.84091
454	49.1504	53.8366	4.68612	105.263	105.263	0	454	58.6388	60.4901	1.85131	122.449	122.449	-1.42109e-11								454	34.5084	44.7176	10.2092	90.9091	92.3077	1.3986
455	51.1114	52.9184	1.80698	107.143	107.143	0	455	54.1219	55.8295	1.70757	125	127.66	2.65957								455	39.7944	42.5462	2.75184	90.9091	89.5522	-1.35685
456	54.2458	57.3921	3.14627	105.263	105.263	0	456	54.4741	56.5486	2.07453	122.449	122.449	0								456	40.8964	46.0475	5.15117	85.7143	88.2353	2.52101
457	49.986	55.0418	5.05576	98.3607	100	1.63934	457	55.5887	58.1385	2.54982	122.449	122.449	0								457	44.4098	50.2217	5.81196	80	80	0
458	47.4221	51.7599	4.33772	105.263	105.263	0	458	53.0398	55.8489	2.80914	127.66	125	-2.65957								458	42.0423	49.3817	7.33936	90.9091	89.5522	-1.35685
459	53.225	53.6459	0.420853	103.448	101.695	-1.75336	459	57.0235	56.0378	-0.985731	125	125	1.47935e-11								459	52.5279	55.8953	3.36747	89.5522	88.2353	-1.31694
460	51.3063	55.6103	4.304	101.695	103.448	1.75336	460	55.6256	60.1338	4.50818	122.449	125	2.55102								460	53.1948	55.5657	2.37086	80	81.0811	1.08108
461	49.0605	51.974	2.91349	103.448	103.448	0	461	59.4813	61.9417	2.46037	127.66	125	-2.65957								461	49.2221	56.8248	7.60271	80	81.0811	1.08108
462	49.4046	52.4793	3.07467	101.695	101.695	0	462	58.231	59.3301	1.09916	122.449	122.449	0								462	52.0669	59.2813	7.21443	84.507	82.1918	-2.31526
463	50.0658	54.1802	4.11439	103.448	103.448	0	463	59.0443	61.315	2.27071	125	125	1.47935e-11								463	46.4838	51.2796	4.79578	73.1707	75	1.82927
464	49.044	54.2568	5.21278	98.3607	98.3607	0	464	53.9385	59.4748	5.53635	130.435	133.333	2.89855								464	48.6911	55.1502	6.45904	85.7143	83.3333	-2.38095
465	50.9919	54.7804	3.78847	100	98.3607	-1.63934	465	56.7195	55.7605	-0.959054	130.435	133.333	2.89855								465	49.6214	56.1538	6.53237	80	82.1918	2.19178
466	52.3381	53.7708	1.43274	103.448	103.448	0	466	53.7663	54.524	0.757659	130.435	130.435	1.61151e-11								466	49.6839	56.4903	6.80648	81.0811	80	-1.08108
467	49.7462	55.6892	5.94296	96.7742	98.3607	1.58646	467	51.7755	54.0579	2.28242	127.66	125	-2.65957								467	44.2807	52.0531	7.77236	77.9221	80	2.07792
468	49.4393	54.9296	5.49024	103.448	101.695	-1.75336	468	53.3513	54.8059	1.45466	125	127.66	2.65957								468	46.569	52.4638	5.89484	71.4286	69.7674	-1.66113
469	53.8788	54.5319	0.653127	103.448	103.448	1.01466e-11	469	54.7483	56.8367	2.08838	122.449	122.449	0								469	48.5997	53.2325	4.63281	80	80	0
470	53.2169	57.7447	4.52785	103.448	103.448	0	470	54.5166	58.6811	4.16444	125	125	0								470	46.392	54.1818	7.78987	82.1918	82.1918	0
471	52.7056	58.4434	5.73784	101.695	103.448	1.75336	471	55.745	57.3187	1.57367	122.449	122.449	-1.42109e-11								471	44.7645	49.5818	4.81731	76.9231	76.9231	0
472	47.9616	52.0013	4.0397	103.448	103.448	0	472	51.8736	55.5647	3.69109	122.449	122.449	0								472	44.3084	51.4755	7.1671	76.9231	77.9221	0.999001
473	55.2277	52.9227	-2.30495	105.263	107.143	1.8797	473	54.184	52.59	-1.59402	127.66	127.66	1.54472e-11								473	42.045	50.2285	8.18344	83.3333	82.1918	-1.14155
474	58.0511	66.1586	8.10749	111.111	105.263	-5.84795	474	55.9288	62.1973	6.26846	122.449	122.449	0								474	43.3317	48.8768	5.54514	76.9231	77.9221	0.999001
475	54.2108	63.5795	9.3687	101.695	101.695	-9.79128e-12	475	55.8911	55.4832	-0.407897	130.435	130.435	0								475	45.37	52.3551	6.98509	82.1918	81.0811	-1.1107
476	58.0941	55.0671	-3.027	101.695	101.695	-9.79128e-12	476	55.8538	58.3361	2.48226	122.449	125	2.55102								476	45.039	50.7448	5.70584	80	81.0811	1.08108
477	53.4109	57.6351	4.22428	93.75	95.2381	1.4881	477	54.8489	57.0589	2.20999	125	125	-1.47935e-11								477	50.9578	57.8805	6.92272	80	78.9474	-1.05263
478	54.6073	55.5648	0.957558	98.3607	98.3607	-9.166e-12	478	53.0696	55.502	2.43243	122.449	122.449	0								478	46.7854	53.9141	7.12878	80	81.0811	1.08108
479	53.9427	55.7651	1.82245	98.3607	100	1.63934	479	52.531	56.2372	3.70621	125	125	1.47935e-11								479	45.4863	53.7382	8.25186	80	78.9474	-1.05263
480	56.9622	58.4882	1.52597	100	98.3607	-1.63934	480	54.766	55.3014	0.535389	127.66	125	-2.65957								480	44.0956	52.8112	8.71556	78.9474	78.9474	0
481	55.0117	57.7986	2.78688	98.3607	96.7742	-1.58646	481	54.3564	56.618	2.26162	127.66	127.66	0								481	41.7519	47.196	5.44411	84.507	85.7143	1.20724
482	50.0318	54.0029	3.97115	92.3077	93.75	1.44231	482	55.3156	59.4538	4.13819	120	120	0								482	50.4233	54.5295	4.10624	81.0811	78.9474	-2.13371
483	49.2007	52.821	3.62037	101.695	100	-1.69492	483	53.1862	55.3942	2.20795	120	122.449	2.44898								483	48.3273	56.4997	8.17244	78.9474	82.1918	3.24441
484	54.5737	52.936	-1.63771	107.143	107.143	0	484	54.8413	56.2816	1.44029	117.647	115.385	-2.26244								484	49.9245	59.3529	9.42844	81.0811	77.9221	-3.159
485	49.9111	55.4348	5.52369	101.695	103.448	1.75336	485	56.502	58.055	1.55295	125	125	1.47935e-11								485	45.8977	53.7129	7.81523	80	81.0811	1.08108
486	48.9211	51.4058	2.48469	100	100	0	486	56.165	60.7029	4.53784	120	120	0								486	48.1333	51.2606	3.12732	72.2892	76.9231	4.63392
487	49.6125	50.8634	1.25091	96.7742	96.7742	0	487	56.7498	57.8056	1.0558	125	127.66	2.65957								487	56.19	59.432	3.24193	83.3333	83.3333	0
488	44.3215	48.9759	4.65448	101.695	101.695	0	488	58.2947	61.3927	3.09801	120	117.647	-2.35294								488	50.323	58.0242	7.70122	83.3333	83.3333	0
489	52.351	51.2395	-1.11159	103.448	103.448	0	489	60.0288	64.2047	4.17596	125	122.449	-2.55102								489	51.1318	57.7198	6.58802	83.3333	83.3333	0
490	51.8671	52.1709	0.30379	100	100	0	490	56.6615	58.4188	1.7573	115.385	117.647	2.26244								490	54.9074	60.2353	5.32785	85.7143	84.507	-1.20724
491	51.6347	53.0444	1.4097	103.448	103.448	0	491	57.5833	61.2127	3.62942	122.449	122.449	-1.42109e-11								491	53.3678	59.4489	6.08116	77.9221	80	2.07792
492	53.5725	54.9393	1.36678	103.448	101.695	-1.75336	492	57.9654	60.8098	2.84443	127.66	125	-2.65957								492	52.2331	60.8423	8.60911	77.9221	76.9231	-0.999001
493	50.9945	52.9863	1.99176	98.3607	100	1.63934	493	55.3175	60.7502	5.43274	127.66	130.435	2.77521								493	48.5271	55.6379	7.1108	76.9231	76.9231	0
494	50.352	52.566	2.21403	101.695	100	-1.69492	494	59.3459	58.9731	-0.372856	127.66	130.435	2.77521								494	43.7757	50.2621	6.48642	78.9474	80	1.05263
495	51.6987	53.5273	1.82859	100	100	9.47864e-12	495	58.2957	59.3986	1.1029	127.66	127.66	-1.54472e-11								495	49.3968	54.0735	4.67674	75.9494	75	-0.949367
496	50.6028	52.0067	1.40392	100	100	-9.47864e-12	496	54.8078	59.5398	4.73197	127.66	127.66	1.54472e-11								496	45.7134	55.13	9.41665	81.0811	81.0811	0
497	56.0039	54.2135	-1.79039	103.448	105.263	1.81488	497	55.677	58.333	2.65597	125	125	0								497	45.3541	50.2292	4.87502	83.3333	86.9565	3.62319
498	53.0322	56.6215	3.58931	101.695	100	-1.69492	498	50.7106	52.7414	2.03074	125	127.66	2.65957								498	46.0888	55.3303	9.24155	80	77.9221	-2.07792
499	50.8206	53.6824	2.86173	103.448	103.448	0	499	51.3098	54.257	2.9472	125	125	1.47935e-11								499	49.3728	55.2048	5.83192	80	80	0
500	53.501	54.7204	1.21942	100	101.695	1.69492	500	56.3277	56.5551	0.227448	125	125	0								500	45.2541	53.3621	8.10802	78.9474	78.9474	5.91172e-12
501	49.5029	54.9143	5.41132	98.3607	96.7742	-1.58646	501	51.8703	55.6127	3.74241	130.435	127.66	-2.77521								501	46.537	52.4185	5.88144	83.3333	83.3333	-6.57963e-12
502	48.1561	49.3767	1.2206	101.695	101.695	-9.79128e-12	502	55.5035	55.6138	0.110369	125	125	0								502	51.2401	58.3713	7.1312	76.9231	75.9494	-0.97371
503	48.8556	51.0265	2.17094	101.695	103.448	1.75336	503	51.7424	56.9883	5.24588	125	125	-1.47935e-11								503	47.3857	55.7983	8.41254	80	81.0811	1.08108
504	48.8426	49.4326	0.590061	98.3607	98.3607	0	504	54.4636	57.2452	2.78165	125	125	1.47935e-11								504	50.1623	55.3963	5.23391	83.3333	82.1918	-1.14155
505	54.6784	53.1629	-1.51544	101.695	101.695	0	505	50.6709	54.9281	4.25716	125	122.449	-2.55102								505	48.4548	55.354	6.89926	78.9474	80	1.05263
506	52.0189	55.3905	3.37159	103.448	105.263	1.81488	506	48.5985	52.7463	4.14782	120	122.449	2.44898								506	41.424	49.1863	7.76226	75	76.9231	1.92308
507	56.0948	56.0828	-0.0119963	103.448	105.263	1.81488	507	48.0581	48.6593	0.60118	130.435	130.435	-1.61151e-11								507	50.6858	57.2361	6.55032	82.1918	78.9474	-3.24441
508	52.9389	56.7924	3.85354	105.263	105.263	0	508	48.0561	50.0716	2.01551	127.66	130.435	2.77521								508	47.3789	55.4176	8.03869	80	81.0811	1.08108
509	54.149	59.3438	5.19478	100	98.3607	-1.63934	509	51.5453	55.188	3.64268	125	125	-1.47935e-11								509	45.2448	52.1767	6.93192	80	81.0811	1.08108
510	49.5909	53.9082	4.31724	98.3607	98.3607	9.166e-12	510	57.6815	57.969	0.287558	122.449	120	-2.44898								510	47.5734	54.1016	6.52825	83.3333	81.0811	-2.25225
511	47.4234	50.5975	3.17413	98.3607	100	1.63934	511	51.2286	54.5761	3.3475	127.66	130.435	2.77521								511	50.2014	56.1426	5.94114	75.9494	76.9231	0.97371
512	50.4466	52.2202	1.77364	98.3607	98.3607	0	512	54.4092	56.3918	1.98262	122.449	122.449	0								512	44.1007	53.7056	9.60488	78.9474	80	1.05263
513	48.07	53.1088	5.03872	96.7742	96.7742	0	513	57.545	59.051	1.50596	122.449	122.449	-1.42109e-11								513	43.4496	50.8163	7.36673	76.9231	76.9231	5.61329e-12
514	44.6008	47.6657	3.06486	96.7742	98.3607	1.58646	514	58.9168	60.6391	1.72223	125	122.449	-2.55102								514	49.201	53.8293	4.62833	74.0741	73.1707	-0.903342
515	46.9901	48.802	1.81188	98.3607	96.7742	-1.58646	515	58.8117	61.5694	2.75773	122.449	122.449	0								515	42.8217	53.6423	10.8206	74.0741	74.0741	0
516	44.9017	49.2846	4.38287	98.3607	98.3607	0	516	59.4987	61.889	2.39024	122.449	125	2.55102								516	57.0746	59.6451	2.57046	92.3077	90.9091	-1.3986
517	51.2405	51.3283	0.087715	100	100	0	517	55.3942	57.7095	2.31532	127.66	125	-2.65957								517	55.2224	55.4306	0.208221	92.3077	90.9091	-1.3986
518	52.6877	54.6254	1.93766	98.3607	98.3607	-9.166e-12	518	57.5447	60.5806	3.03595	125	125	1.47935e-11								518	53.8813	56.2356	2.35424	86.9565	88.2353	1.27877
519	50.8963	54.2925	3.39624	101.695	101.695	9.79128e-12	519	56.7824	58.7047	1.92233	125	125	0								519	51.7693	54.0612	2.29193	90.9091	90.9091	7.83018e-12
520	53.0337	55.2458	2.21208	100	100	-9.47864e-12	520	55.8857	57.0795	1.19389	127.66	130.435	2.77521								520	50.518	54.969	4.45101	88.2353	88.2353	0
521	54.4974	57.7636	3.26619	100	100	9.47864e-12	521	59.1918	64.9905	5.79869	130.435	133.333	2.89855								521	46.0089	50.192	4.18314	80	80	0
522	51.3708	55.8487	4.47795	100	100	0	522	58.389	60.0963	1.70728	130.435	133.333	2.89855								522	47.0895	47.5597	0.470185	81.0811	82.1918	1.1107
523	52.1956	55.1659	2.97024	98.3607	100	1.63934	523	58.5538	60.1023	1.5485	127.66	127.66	0								523	45.7446	50.4629	4.7183	77.9221	76.9231	-0.999001
524	51.2129	55.5312	4.31836	101.695	100	-1.69492	524	57.2985	60.584	3.28547	125	127.66	2.65957								524	48.3741	50.1535	1.77942	95.2381	95.2381	0
525	48.6816	52.579	3.89736	101.695	101.695	0	525	56.5955	58.7083	2.11289	125	125	-1.47935e-11								525	49.6366	52.382	2.7454	88.2353	90.9091	2.6738
526	47.0194	52.5296	5.51015	98.3607	98.3607	0	526	54.3569	56.4582	2.10127	125	125	1.47935e-11								526	50.9663	52.2426	1.27631	89.5522	88.2353	-1.31694
527	47.3361	49.0107	1.67464	101.695	101.695	-9.79128e-12	527	52.8734	53.7685	0.895121	127.66	127.66	0								527	49.6741	54.4189	4.74481	86.9565	85.7143	-1.24224
528	53.3164	54.1141	0.797691	101.695	101.695	9.79128e-12	528	58.4815	60.0011	1.51967	127.66	127.66	0								528	45.0975	49.5755	4.47798	90.9091	92.3077	1.3986
529	54.5328	56.6357	2.10282	101.695	103.448	1.75336	529	55.9236	58.2629	2.33931	127.66	125	-2.65957								529	48.435	50.203	1.76799	90.9091	89.5522	-1.35685
530	51.6326	55.631	3.99843	100	100	0	530	52.6708	55.5529	2.88207	127.66	127.66	-1.54472e-11								530	47.251	51.6991	4.44809	90.9091	90.9091	-7.83018e-12
531	49.4858	51.888	2.4022	98.3607	96.7742	-1.58646	531	56.0594	55.9853	-0.0740788	125	127.66	2.65957								531	46.5932	50.9486	4.35544	85.7143	86.9565	1.24224
532	50.4308	51.6812	1.25035	100	101.695	1.69492	532	54.8063	58.3565	3.55016	120	120	0								532	45.3271	49.2795	3.95234	86.9565	86.9565	0
533	52.8983	55.8627	2.96434	96.7742	95.2381	-1.5361	533	55.989	57.6489	1.65983	127.66	127.66	-1.54472e-11								533	50.0476	52.6943	2.64673	86.9565	86.9565	0
534	54.7635	56.4597	1.69629	105.263	103.448	-1.81488	534	55.6972	57.4348	1.73755	127.66	122.449	-5.21059								534	54.4509	54.7513	0.30035	88.2353	88.2353	0
535	51.9542	55.6535	3.69927	105.263	103.448	-1.81488	535	52.6061	55.837	3.23091	120	125	5								535	51.4619	54.4114	2.94953	90.9091	92.3077	1.3986
536	55.713	55.7084	-0.00465596	107.143	109.091	1.94805	536	54.4801	56.0502	1.57007	125	122.449	-2.55102								536	49.5466	53.1589	3.6122	90.9091	92.3077	1.3986
537	58.3272	62.5336	4.20638	101.695	101.695	-9.79128e-12	537	53.351	55.8383	2.48732	127.66	127.66	-1.54472e-11								537	51.0338	53.1007	2.0669	93.75	92.3077	-1.44231
538	55.4682	59.2287	3.76053	101.695	101.695	9.79128e-12	538	58.0448	61.1121	3.0673	122.449	125	2.55102								538	49.0792	54.1842	5.10502	88.2353	88.2353	7.37543e-12
539	53.2639	57.7693	4.50541	96.7742	96.7742	0	539	53.9771	58.7105	4.73349	130.435	130.435	-1.61151e-11								539	54.1027	53.3146	-0.78815	88.2353	88.2353	0
540	50.1192	54.7198	4.60066	98.3607	98.3607	0	540	54.3299	55.0708	0.740863	130.435	130.435	-1.61151e-11								540	51.6929	54.492	2.79908	84.507	85.7143	1.20724
541	55.6143	57.8055	2.19117	100	100	0	541	53.9673	55.8839	1.91661	127.66	127.66	1.54472e-11								541	53.1686	53.9274	0.758834	86.9565	86.9565	0
542	53.4581	57.6371	4.17896	101.695	101.695	0	542	56.4506	57.997	1.54632	127.66	130.435	2.77521								542	50.3166	53.2223	2.90569	85.7143	85.7143	0
543	56.2157	58.644	2.42833	98.3607	98.3607	-9.166e-12	543	55.2919	58.5413	3.24947	125	125	1.47935e-11								543	51.9515	55.5224	3.57091	88.2353	86.9565	-1.27877
544	53.3463	57.3136	3.96737	101.695	101.695	9.79128e-12	544	55.6594	58.862	3.20253	127.66	125	-2.65957								544	50.5744	51.6827	1.10831	90.9091	93.75	2.84091
545	52.7831	57.3256	4.54249	101.695	101.695	0	545	58.0297	59.2735	1.24378	125	125	-1.47935e-11								545	49.4821	54.4838	5.00166	89.5522	89.5522	0
546	51.3	54.2537	2.95365	100	100	0	546	55.338	56.9478	1.60983	127.66	127.66	1.54472e-11								546	47.9702	53.1695	5.19925	84.507	83.3333	-1.17371
547	56.1319	57.4449	1.31303	98.3607	98.3607	0	547	56.8046	58.7834	1.97879	127.66	127.66	-1.54472e-11								547	49.4613	50.9751	1.51375	86.9565	85.7143	-1.24224
548	48.4206	55.0065	6.58591	96.7742	98.3607	1.58646	548	57.1435	60.9016	3.75813	125	125	1.47935e-11								548	46.5284	52.5942	6.06573	88.2353	90.9091	2.6738
549	53.7195	53.4273	-0.292232	98.3607	96.7742	-1.58646	549	54.6983	56.5764	1.87805	130.435	130.435	-1.61151e-11								549	43.8232	49.0618	5.23862	89.5522	89.5522	0
550	49.4627	56.7473	7.28465	98.3607	98.3607	0	550	54.706	56.6911	1.98507	127.66	127.66	1.54472e-11								550	48.3527	49.207	0.854301	85.7143	85.7143	1.39124e-11
551	51.6109	52.2675	0.656558	101.695	101.695	-9.79128e-12	551	54.7978	57.2609	2.46305	122.449	122.449	0								551	45.0593	51.1342	6.07487	84.507	85.7143	1.20724
552	51.2009	55.7125	4.5116	103.448	103.448	1.01466e-11	552	58.4433	61.3126	2.86927	122.449	122.449	0								552	48.3832	51.601	3.21779	89.5522	86.9565	-2.59572
553	51.1695	52.8746	1.70505	100	101.695	1.69492	553	57.6292	61.1727	3.54352	117.647	120	2.35294								553	44.6972	49.1497	4.45249	84.507	84.507	1.35287e-11
554	45.6236	51.299	5.67539	100	98.3607	-1.63934	554	53.2666	55.6738	2.40726	130.435	127.66	-2.77521								554	48.1056	50.0854	1.9798	84.507	84.507	-1.35287e-11
555	52.8782	52.0603	-0.817848	103.448	103.448	0	555	53.6154	55.0978	1.48242	127.66	127.66	0								555	46.8479	51.0502	4.20231	83.3333	84.507	1.17371
556	51.1328	56.9865	5.85375	96.7742	98.3607	1.58646	556	55.5705	57.5269	1.95635	127.66	127.66	0								556	47.5733	52.9293	5.35602	83.3333	83.3333	1.31593e-11
557	48.8402	52.0622	3.22198	96.7742	96.7742	0	557	55.7602	58.141	2.38083	125	125	0								557	46.8867	49.797	2.91031	100	96.7742	-3.22581
558	50.0924	50.8643	0.771916	100	98.3607	-1.63934	558	53.9601	56.5458	2.58566	125	125	0								558	48.275	51.0702	2.79523	88.2353	88.2353	-1.47509e-11
559	49.4893	52.7224	3.23306	101.695	101.695	0	559	51.2832	55.0257	3.74248	122.449	122.449	-1.42109e-11								559	45.3936	50.3839	4.99038	90.9091	93.75	2.84091
560	52.7253	53.5838	0.858525	96.7742	98.3607	1.58646	560	56.3922	57.1128	0.720568	127.66	127.66	1.54472e-11								560	45.1441	48.9255	3.78143	88.2353	88.2353	1.47509e-11
561	51.8977	55.1796	3.28191	96.7742	96.7742	0	561	55.5252	58.1568	2.63168	122.449	122.449	0								561	50.4113	54.6623	4.25101	88.2353	84.507	-3.72825
562	53.8076	60.386	6.5784	101.695	101.695	-9.79128e-12	562	52.6312	57.2522	4.62101	120	120	0								562	42.0749	47.5264	5.45152	86.9565	90.9091	3.95257
563	54.1369	57.5737	3.43686	101.695	101.695	-9.79128e-12	563	56.101	55.5247	-0.57637	122.449	125	2.55102								563	49.2836	50.0894	0.805776	95.2381	93.75	-1.4881
564	52.8599	55.3939	2.53391	96.7742	98.3607	1.58646	564	55.9042	59.9245	4.02026	122.449	120	-2.44898								564	48.5151	52.1963	3.68118	89.5522	90.9091	1.35685
565	52.0756	56.1744	4.09882	100	98.3607	-1.63934	565	53.4375	56.7626	3.32511	127.66	130.435	2.77521								565	45.7441	50.1139	4.36977	89.5522	90.9091	1.35685
566	51.661	56.1233	4.46228	103.448	101.695	-1.75336	566	53.665	54.0269	0.361859	130.435	127.66	-2.77521								566	46.15	51.2942	5.14423	86.9565	86.9565	-1.43245e-11
567	53.5436	55.7025	2.1589	100	101.695	1.69492	567	54.318	57.3554	3.03736	122.449	122.449	0								567	45.8875	49.6737	3.78628	86.9565	86.9565	1.43245e-11
568	52.8979	54.9553	2.05734	98.3607	98.3607	0	568	51.9813	51.9384	-0.0429511	122.449	122.449	0								568	47.118	47.9973	0.879246	84.507	83.3333	-1.17371
569	50.9994	55.2705	4.27106	96.7742	96.7742	0	569	45.715	50.577	4.86201	120	120	0								569	49.0529	53.8406	4.78771	84.507	86.9565	2.44948
570	48.7129	54.3614	5.64855	98.3607	100	1.63934	570	46.1351	48.1533	2.01821	117.647	120	2.35294								570	47.4574	51.835	4.37765	86.9565	84.507	-2.44948
571	49.1719	51.7083	2.53642	96.7742	96.7742	0	571	45.8837	47.4365	1.55276	117.647	117.647	0								571	47.3846	52.1401	4.75559	88.2353	86.9565	-1.27877
572	50.9141	54.9192	4.00507	101.695	100	-1.69492	572	50.6069	52.1845	1.57751	122.449	120	-2.44898								572	53.239	54.6121	1.37309	90.9091	90.9091	0
573	50.7901	53.4312	2.64111	100	100	0	573	50.7472	50.1702	-0.57691	117.647	120	2.35294								573	52.1568	56.9339	4.77713	93.75	93.75	0
574	48.868	53.3828	4.51474	95.2381	96.7742	1.5361	574	51.3888	57.5647	6.17587	115.385	113.208	-2.17707								574	51.1317	55.2536	4.1219	89.5522	92.3077	2.75545
575	51.5025	54.3512	2.84874	100	98.3607	-1.63934	575	50.4193	49.4695	-0.949832	122.449	122.449	-1.42109e-11								575	48.2109	50.434	2.22305	82.1918	83.3333	1.14155
576	48.0207	52.3746	4.35387	98.3607	100	1.63934	576	52.1493	53.9583	1.80905	117.647	117.647	1.31166e-11								576	44.7508	51.5336	6.78281	85.7143	84.507	-1.20724
577	52.4231	54.9802	2.55711	96.7742	96.7742	0	577	49.4596	52.3487	2.88908	120	120	0								577	42.7606	47.9846	5.2239	85.7143	84.507	-1.20724
578	47.5648	53.2529	5.68813	98.3607	96.7742	-1.58646	578	49.549	51.722	2.17295	120	122.449	2.44898								578	43.7824	48.0001	4.21761	86.9565	86.9565	-1.43245e-11
579	45.0837	50.169	5.08532	100	101.695	1.69492	579	50.6292	51.4669	0.837607	115.385	115.385	0								579	45.8822	50.0615	4.17935	85.7143	85.7143	1.39124e-11
580	48.3689	48.1607	-0.208232	98.3607	98.3607	0	580	53.6566	58.1572	4.50059	115.385	113.208	-2.17707								580	44.7888	47.6473	2.85851	86.9565	88.2353	1.27877
581	43.394	50.1106	6.71657	103.448	101.695	-1.75336	581	48.0344	49.9914	1.95693	120	117.647	-2.35294								581	48.8103	51.6004	2.79007	85.7143	85.7143	0
582	49.2639	49.8166	0.552771	103.448	103.448	-1.01466e-11	582	49.4945	54.6652	5.17075	120	122.449	2.44898								582	47.7473	53.3884	5.64106	85.7143	84.507	-1.20724
583	48.3332	51.9298	3.59663	101.695	103.448	1.75336	583	49.244	46.1922	-3.05181	120	120	0								583	47.0992	48.5614	1.4622	86.9565	85.7143	-1.24224
584	46.2481	49.6583	3.41016	103.448	103.448	0	584	51.6492	58.0126	6.36345	122.449	122.449	1.42109e-11								584	43.7099	49.5789	5.86903	89.5522	93.75	4.19776
585	47.1931	48.9872	1.79402	100	100	0	585	53.0664	52.5106	-0.555763	120	120	0								585	45.3025	49.0125	3.70997	89.5522	88.2353	-1.31694
586	48.8658	51.8422	2.97638	96.7742	95.2381	-1.5361	586	53.0747	51.4685	-1.60617	125	127.66	2.65957								586	42.5451	50.0646	7.51955	88.2353	86.9565	-1.27877
587	51.1687	52.4536	1.28489	103.448	103.448	0	587	54.6077	53.8157	-0.792043	125	125	-1.47935e-11								587	42.4954	44.7236	2.22813	83.3333	84.507	1.17371
588	47.6503	54.883	7.23273	98.3607	98.3607	0	588	48.5311	52.5993	4.0682	127.66	125	-2.65957								588	46.1291	48.494	2.36486	85.7143	85.7143	1.39124e-11
589	50.8033	50.5126	-0.290698	100	101.695	1.69492	589	47.1849	49.117	1.93205	117.647	120	2.35294								589	47.0008	51.1182	4.11747	88.2353	86.9565	-1.27877
590	50.9585	58.8666	7.90811	93.75	93.75	8.32756e-12	590	51.0432	49.0579	-1.98535	120	117.647	-2.35294								590	50.1785	53.1569	2.97838	90.9091	89.5522	-1.35685
591	50.3651	52.9715	2.60644	93.75	93.75	8.32756e-12	591	46.5108	48.2135	1.70272	125	127.66	2.65957								591	51.2708	53.6856	2.41477	88.2353	89.5522	1.31694
592	48.4546	51.6952	3.24056	100	100	0	592	52.2854	53.4836	1.19827	117.647	117.647	0								592	50.0164	53.9105	3.8941	85.7143	85.7143	0
593	49.5202	53.0094	3.48919	101.695	101.695	0	593	54.423	52.9555	-1.4675	117.647	117.647	0								593	45.3292	47.9543	2.62512	88.2353	88.2353	1.47509e-11
594	51.2207	54.8274	3.60669	100	100	0	594	57.8323	58.4619	0.629555	117.647	117.647	0								594	43.9926	46.2032	2.21059	88.2353	88.2353	1.47509e-11
595	47.8191	53.5575	5.73837	98.3607	98.3607	0	595	55.6418	61.6276	5.98575	125	125	1.47935e-11								595	46.8906	50.1034	3.21287	84.507	85.7143	1.20724
596	50.5371	52.0929	1.55582	93.75	95.2381	1.4881	596	55.0824	52.4093	-2.67313	125	125	1.47935e-11								596	44.6501	48.9422	4.29211	88.2353	86.9565	-1.27877
597	47.8264	53.7528	5.92641	95.2381	93.75	-1.4881	597	56.416	58.4945	2.07852	125	125	0								597	44.4524	46.7599	2.30755	88.2353	88.2353	-1.47509e-11
598	48.9006	51.6005	2.69996	96.7742	98.3607	1.58646	598	51.5671	55.5545	3.9874	117.647	120	2.35294								598	48.6716	51.8038	3.13218	88.2353	88.2353	1.47509e-11
599	54.0153	54.8029	0.787536	98.3607	98.3607	0	599	49.4875	50.2638	0.776241	122.449	122.449	0								599	45.3989	51.3412	5.94228	85.7143	85.7143	-1.39124e-11
600	49.5125	55.9985	6.48599	95.2381	95.2381	0	600	55.0437	56.6865	1.64275	115.385	113.208	-2.17707								600	42.479	46.8807	4.40176	83.3333	84.507	1.17371
601	52.4876	55.0226	2.53494	100	98.3607	-1.63934	601	52.7419	53.7402	0.998279	117.647	117.647	0								601	43.9268	47.0941	3.16731	82.1918	82.1918	0
602	50.9776	53.182	2.20446	98.3607	98.3607	-9.166e-12	602	54.2044	54.6616	0.457158	120	120	0								602	44.4589	48.9742	4.51525	86.9565	85.7143	-1.24224
603	46.047	51.275	5.22796	95.2381	96.7742	1.5361	603	54.0806	53.4215	-0.659114	117.647	117.647	-1.31166e-11								603	44.0306	48.3484	4.31782	89.5522	89.5522	1.51914e-11
604	50.8507	51.6968	0.846039	101.695	101.695	0	604	53.7972	56.8136	3.01643	115.385	117.647	2.26244								604	44.6668	47.0702	2.40334	85.7143	86.9565	1.24224
605	52.6528	57.3905	4.73773	92.3077	93.75	1.44231	605	53.2465	51.2685	-1.97804	120	120	0								605	43.7058	46.5696	2.86379	85.7143	85.7143	1.39124e-11
606	50.1192	55.19	5.07081	98.3607	96.7742	-1.58646	606	49.3968	53.6881	4.29127	115.385	113.208	-2.17707								606	44.2515	48.2039	3.9524	89.5522	89.5522	-1.51914e-11
607	49.3252	53.7203	4.39506	101.695	100	-1.69492	607	49.9519	49.4036	-0.548296	120	122.449	2.44898								607	43.0049	48.5615	5.5566	88.2353	88.2353	1.47509e-11
608	51.7167	54.1489	2.43224	101.695	101.695	0	608	51.5386	52.0021	0.463569	120	120	0								608	42.5911	46.2114	3.62031	85.7143	85.7143	-1.39124e-11
609	49.224	54.3704	5.14645	100	101.695	1.69492	609	53.0669	54.0384	0.971508	122.449	122.449	0								609	45.3869	46.5012	1.11431	92.3077	92.3077	1.61435e-11
610	48.8196	51.076	2.25643	96.7742	96.7742	0	610	52.3943	53.5533	1.15898	117.647	117.647	0								610	45.0902	49.3782	4.28794	88.2353	86.9565	-1.27877
611	54.044	56.842	2.79802	100	98.3607	-1.63934	611	49.9665	50.808	0.8415	117.647	117.647	0								611	46.611	48.4988	1.88783	83.3333	84.507	1.17371
612	48.0117	53.0291	5.01733	101.695	101.695	0	612	51.6029	53.1895	1.58663	120	117.647	-2.35294								612	44.4412	48.2582	3.81705	83.3333	82.1918	-1.14155
613	48.9724	53.1314	4.15894	98.3607	96.7742	-1.58646	613	47.4425	50.0076	2.56513	125	125	0								613	45.055	47.1106	2.05564	82.1918	84.507	2.31526
614	51.8266	53.0163	1.18966	100	101.695	1.69492	614	49.91	50.9551	1.04511	120	122.449	2.44898								614	45.211	51.1917	5.98075	86.9565	84.507	-2.44948
615	50.8226	54.5811	3.75849	101.695	100	-1.69492	615	46.0023	47.9011	1.89877	125	125	-1.47935e-11								615	45.5599	48.7045	3.14455	88.2353	89.5522	1.31694
616	50.9017	54.2159	3.31419	96.7742	98.3607	1.58646	616	48.2855	48.849	0.5635	120	120	0								616	44.9161	51.4156	6.49952	88.2353	85.7143	-2.52101
617	53.065	53.8376	0.772581	100	98.3607	-1.63934	617	48.3743	49.9543	1.57999	122.449	122.449	1.42109e-11								617	43.3303	46.0089	2.67864	89.5522	90.9091	1.35685
618	51.4242	57.8391	6.41491	103.448	103.448	0	618	51.0303	52.2844	1.25414	115.385	113.208	-2.17707								618	41.9474	47.3733	5.4259	85.7143	88.2353	2.52101
619	47.68	52.6477	4.96769	103.448	103.448	0	619	49.3675	51.3181	1.95065	111.111	113.208	2.09644								619	42.6839	46.8987	4.21486	86.9565	85.7143	-1.24224
620	52.5922	52.9315	0.339253	101.695	103.448	1.75336	620	48.5191	48.841	0.321886	122.449	122.449	0								620	45.2732	50.0095	4.73629	88.2353	88.2353	1.47509e-11
621	48.4887	55.3258	6.83717	105.263	101.695	-3.56824	621	53.8686	54.1026	0.234038	117.647	115.385	-2.26244								621	43.018	46.8143	3.79628	86.9565	88.2353	1.27877
622	44.7002	49.6563	4.95609	105.263	105.263	0	622	55.4921	55.1933	-0.298812	120	120	0								622	47.223	49.9921	2.76915	86.9565	88.2353	1.27877
623	46.9089	48.9614	2.05254	103.448	105.263	1.81488	623	55.989	54.226	-1.76302	107.143	109.091	1.94805								623	46.6321	50.4021	3.76995	90.9091	89.5522	-1.35685
624	48.8605	53.0463	4.18576	105.263	105.263	0	624	47.1724	47.9288	0.756469	136.364	133.333	-3.0303								624	42.6055	50.1893	7.58386	88.2353	88.2353	-1.47509e-11
625	46.0319	51.5657	5.5338	96.7742	98.3607	1.58646	625	53.6864	58.0253	4.33887	127.66	127.66	0								625	41.6676	43.7671	2.09954	86.9565	89.5522	2.59572
626	51.3191	52.6508	1.33171	100	100	0	626	51.8053	53.775	1.96972	127.66	127.66	0								626	46.7211	50.0716	3.35046	85.7143	83.3333	-2.38095
627	51.4741	56.5003	5.02629	98.3607	98.3607	-9.166e-12	627	53.7578	54.2526	0.49483	122.449	122.449	-1.42109e-11								627	47.7969	51.4923	3.69545	84.507	84.507	1.35287e-11
628	50.3183	55.3465	5.02817	88.2353	86.9565	-1.27877	628	54.2105	53.4012	-0.809316	117.647	117.647	1.31166e-11								628	47.4338	51.8831	4.44929	86.9565	86.9565	-1.43245e-11
629	48.2743	53.3787	5.10441	96.7742	96.7742	8.86757e-12	629	54.5838	53.4114	-1.17239	127.66	125	-2.65957								629	47.6983	52.389	4.69071	83.3333	83.3333	0
630	46.1784	49.8492	3.67088	96.7742	98.3607	1.58646	630	55.2919	59.7325	4.44057	115.385	117.647	2.26244								630	46.3024	50.4265	4.12415	81.0811	83.3333	2.25225
631	49.2291	52.88	3.65085	98.3607	96.7742	-1.58646	631	53.6528	55.4483	1.79547	122.449	120	-2.44898								631	47.263	51.7194	4.45636	82.1918	80	-2.19178
632	50.7135	53.7647	3.0512	101.695	103.448	1.75336	632	50.6787	51.2946	0.615915	125	125	1.47935e-11								632	45.2944	48.9921	3.69765	80	81.0811	1.08108
633	49.1819	54.0087	4.82682	101.695	100	-1.69492	633	50.4186	51.5187	1.10011	120	122.449	2.44898								633	45.1903	49.0163	3.82599	80	80	0
634	48.8304	50.8809	2.0505	101.695	101.695	0	634	49.5583	50.7698	1.21147	122.449	122.449	0								634	46.403	50.8275	4.42443	86.9565	85.7143	-1.24224
635	48.8735	52.2517	3.37827	98.3607	100	1.63934	635	48.1564	49.8122	1.65582	122.449	122.449	0								635	43.2041	48.6955	5.49141	83.3333	84.507	1.17371
636	46.1888	50.5101	4.32131	100	98.3607	-1.63934	636	50.3554	52.9414	2.58605	120	120	0								636	48.5091	49.4854	0.976362	85.7143	85.7143	1.39124e-11
637	50.8475	53.0513	2.20386	96.7742	98.3607	1.58646	637	50.7805	52.3923	1.6118	122.449	120	-2.44898								637	46.9369	52.4283	5.49137	84.507	83.3333	-1.17371
638	45.9636	51.4155	5.45198	101.695	100	-1.69492	638	46.2984	49.6039	3.30546	127.66	130.435	2.77521								638	44.5061	49.253	4.74686	83.3333	84.507	1.17371
639	46.946	49.4886	2.54263	100	100	0	639	50.6683	49.6261	-1.04215	125	122.449	-2.55102								639	42.9637	45.4261	2.46243	84.507	85.7143	1.20724
640	47.9248	49.9959	2.07116	100	100	0	640	46.9639	49.3266	2.36266	122.449	122.449	-1.42109e-11								640	43.6323	49.3013	5.669	86.9565	85.7143	-1.24224
641	47.6357	50.89	3.25429	101.695	101.695	0	641	50.0512	50.7715	0.720274	122.449	125	2.55102								641	42.5942	46.6739	4.07969	86.9565	86.9565	1.43245e-11
642	47.8661	51.3437	3.47762	100	100	0	642	50.5915	52.1148	1.52326	115.385	115.385	0								642	41.8125	47.4418	5.62931	84.507	83.3333	-1.17371
643	48.4721	50.848	2.37586	98.3607	100	1.63934	643	46.8723	50.7078	3.83549	120	120	0								643	42.5025	45.6898	3.18729	84.507	84.507	-1.35287e-11
644	45.8953	51.0452	5.14995	95.2381	95.2381	0	644	53.7705	52.6563	-1.11417	120	120	0								644	40.7949	46.4481	5.65317	82.1918	83.3333	1.14155
645	51.2171	50.1533	-1.06379	95.2381	96.7742	1.5361	645	52.7734	54.8024	2.02894	117.647	117.647	0								645	43.6507	47.3016	3.65093	88.2353	88.2353	1.47509e-11
646	55.6747	59.7944	4.11966	113.208	113.208	-1.21361e-11	646	51.0128	52.9741	1.96129	122.449	122.449	0								646	44.4267	49.223	4.79621	82.1918	83.3333	1.14155
647	56.079	57.613	1.53398	113.208	113.208	-1.21361e-11	647	52.336	54.156	1.82	122.449	122.449	-1.42109e-11								647	43.9865	48.5652	4.57874	83.3333	81.0811	-2.25225
648	53.9407	55.0504	1.10978	109.091	111.111	2.0202	648	51.7879	54.2056	2.41776	120	120	0								648	48.2735	51.2433	2.9698	81.0811	81.0811	0
649	56.8657	57.281	0.415271	109.091	107.143	-1.94805	649	52.6858	54.0207	1.33486	122.449	122.449	1.42109e-11								649	50.3663	51.3715	1.00529	89.5522	88.2353	-1.31694
650	54.5097	57.4151	2.90546	107.143	107.143	0	650	51.7592	53.4611	1.70191	113.208	113.208	0								650	50.88	52.9187	2.03872	89.5522	88.2353	-1.31694
651	54.1975	56.2076	2.01006	107.143	107.143	0	651	53.1269	51.9228	-1.20413	117.647	117.647	0								651	47.203	52.3566	5.15363	83.3333	85.7143	2.38095
652	54.3016	54.8944	0.592862	105.263	107.143	1.8797	652	56.9389	57.6264	0.687494	115.385	115.385	0								652	47.8194	51.3505	3.53104	85.7143	84.507	-1.20724
653	53.84	55.8455	2.00547	105.263	103.448	-1.81488	653	53.9587	50.0365	-3.92215	127.66	127.66	0								653	46.9922	51.2388	4.24658	86.9565	86.9565	-1.43245e-11
654	52.8204	54.7805	1.96002	105.263	107.143	1.8797	654	55.8084	66.8748	11.0664	127.66	127.66	0								654	45.2949	50.5221	5.22721	85.7143	86.9565	1.24224
655	53.7181	54.8017	1.0836	107.143	107.143	0	655	52.6362	51.0601	-1.57609	125	127.66	2.65957								655	47.5729	49.386	1.81312	89.5522	88.2353	-1.31694
656	52.3921	54.9367	2.54453	105.263	105.263	0	656	53.1318	52.0463	-1.08553	120	120	0								656	49.8024	53.1796	3.37717	84.507	84.507	1.35287e-11
657	47.1224	48.806	1.6836	107.143	109.091	1.94805	657	48.5075	54.1316	5.62409	125	122.449	-2.55102								657	48.5142	53.943	5.42872	84.507	83.3333	-1.17371
658	52.5294	52.9505	0.421067	103.448	101.695	-1.75336	658	49.6652	51.7258	2.06068	117.647	117.647	0								658	47.2655	48.6305	1.36503	88.2353	89.5522	1.31694
659	48.3464	53.1965	4.85006	107.143	105.263	-1.8797	659	52.0972	51.1507	-0.946423	117.647	120	2.35294								659	49.1176	50.955	1.8374	83.3333	84.507	1.17371
660	48.9369	50.1804	1.24352	109.091	109.091	0	660	55.2859	57.05	1.76411	117.647	115.385	-2.26244								660	47.0843	53.2514	6.16704	81.0811	82.1918	1.1107
661	47.4608	50.457	2.99626	109.091	111.111	2.0202	661	53.0752	54.4259	1.3507	122.449	122.449	0								661	45.6012	49.5722	3.97096	83.3333	82.1918	-1.14155
662	48.5864	51.1208	2.53442	107.143	107.143	0	662	51.4651	53.4063	1.94123	122.449	122.449	1.42109e-11								662	43.9074	48.8351	4.9277	81.0811	82.1918	1.1107
663	47.8376	49.4088	1.57122	113.208	113.208	-1.21361e-11	663	50.1145	51.4599	1.34539	120	122.449	2.44898								663	47.75	49.6587	1.90875	81.0811	78.9474	-2.13371
664	43.2129	46.8735	3.6606	109.091	109.091	1.12834e-11	664	49.5905	54.4492	4.85869	120	120	0								664	45.2664	49.4489	4.18252	83.3333	84.507	1.17371
665	46.8192	47.2235	0.404255	109.091	109.091	0	665	50.3722	49.343	-1.02919	115.385	115.385	-1.26192e-11								665	46.4173	48.2538	1.83641	83.3333	84.507	1.17371
666	48.7181	51.1569	2.43878	107.143	109.091	1.94805	666	48.5923	48.7937	0.20138	120	120	0								666	44.8059	50.3761	5.57025	81.0811	81.0811	0
667	50.0181	53.0441	3.02606	107.143	105.263	-1.8797	667	46.7663	50.3517	3.58542	122.449	122.449	1.42109e-11								667	44.4989	49.9236	5.42467	83.3333	81.0811	-2.25225
668	57.3617	56.1674	-1.19425	109.091	107.143	-1.94805	668	47.7951	51.0319	3.23679	117.647	120	2.35294								668	44.1836	48.2408	4.05723	78.9474	80	1.05263
669	55.7469	59.8301	4.08317	105.263	107.143	1.8797	669	54.4857	52.1399	-2.34572	125	122.449	-2.55102								669	45.3415	49.7483	4.40686	81.0811	81.0811	0
670	53.7694	54.6111	0.84173	101.695	103.448	1.75336	670	48.0692	52.7302	4.66093	115.385	117.647	2.26244								670	45.0959	48.3095	3.21366	86.9565	88.2353	1.27877
671	57.6204	58.6003	0.97981	109.091	105.263	-3.82775	671	51.3648	52.741	1.3762	115.385	113.208	-2.17707								671	44.651	48.615	3.96401	90.9091	88.2353	-2.6738
672	54.2181	57.6636	3.44547	105.263	105.263	-2.10036e-11	672	47.2239	50.3562	3.13226	120	117.647	-2.35294								672	46.4363	50.2871	3.85075	85.7143	86.9565	1.24224
673	53.9823	53.376	-0.606282	113.208	115.385	2.17707	673	43.7263	45.7519	2.02558	117.647	120	2.35294								673	46.086	52.1409	6.05489	88.2353	86.9565	-1.27877
674	54.7505	56.9364	2.18594	105.263	103.448	-1.81488	674	46.9416	48.7045	1.76289	111.111	111.111	0								674	42.503	46.626	4.12302	88.2353	89.5522	1.31694
675	49.3654	50.6848	1.31943	109.091	111.111	2.0202	675	48.0342	48.3278	0.29363	120	120	0								675	43.2382	47.0282	3.78995	88.2353	86.9565	-1.27877
676	49.8227	54.7594	4.93673	115.385	117.647	2.26244	676	49.9781	51.4098	1.4317	120	117.647	-2.35294								676	46.6004	49.4403	2.83987	81.0811	83.3333	2.25225
677	52.2305	51.3969	-0.83356	115.385	117.647	2.26244	677	46.7516	48.738	1.98631	117.647	120	2.35294
678	51.04	55.6432	4.60314	109.091	109.091	-2.25526e-11	678	46.7378	49.4606	2.72283	120	120	0
679	52.9561	52.3129	-0.643169	111.111	111.111	0	679	44.1878	45.6015	1.4137	120	120	0
680	53.5128	56.6246	3.11179	111.111	109.091	-2.0202	680	46.7257	48.0978	1.3721	117.647	117.647	0
681	53.7776	55.4179	1.64033	111.111	113.208	2.09644	681	56.2682	61.4263	5.15819	122.449	127.66	5.21059
682	52.0127	55.0169	3.00427	109.091	107.143	-1.94805	682	55.0696	58.2241	3.15451	122.449	127.66	5.21059
683	54.9302	56.2428	1.31262	109.091	109.091	0	683	52.6856	54.2785	1.59295	122.449	122.449	0
684	54.8706	59.1876	4.31696	100	101.695	1.69492	684	47.5279	50.8114	3.28353	125	122.449	-2.55102
685	54.4322	57.1837	2.7515	103.448	103.448	-2.02789e-11	685	55.2895	47.3657	-7.92383	125	125	-1.47935e-11
686	53.7943	57.2788	3.48441	107.143	105.263	-1.8797	686	50.8944	64.2303	13.3359	122.449	120	-2.44898
687	48.572	53.0917	4.51977	101.695	101.695	-1.95968e-11	687	56.631	49.9962	-6.63479	122.449	125	2.55102
688	51.1677	52.396	1.22835	107.143	107.143	0	688	51.5206	57.7122	6.19161	113.208	115.385	2.17707
689	52.7927	56.5932	3.80045	103.448	105.263	1.81488	689	49.0198	49.6757	0.655927	115.385	115.385	1.26192e-11
690	53.8037	55.5177	1.71392	107.143	105.263	-1.8797	690	47.2691	49.8376	2.56856	117.647	117.647	0
691	47.8367	52.7155	4.87882	105.263	107.143	1.8797	691	47.4561	49.0368	1.58074	122.449	120	-2.44898
692	52.3963	53.3009	0.904575	101.695	101.695	-1.95968e-11	692	48.9558	54.3146	5.35872	115.385	115.385	0
693	51.0185	52.4457	1.42722	113.208	111.111	-2.09644	693	47.5599	50.7866	3.22669	120	120	0
694	50.3785	57.536	7.15745	101.695	101.695	-1.95968e-11	694	51.5769	49.3157	-2.26123	120	120	0
695	50.1163	50.5983	0.48199	111.111	111.111	2.34053e-11	695	49.5963	55.1366	5.54026	120	120	0
696	50.836	54.9246	4.08865	105.263	107.143	1.8797	696	48.707	50.9136	2.20661	122.449	122.449	0
697	51.7687	53.4466	1.67795	109.091	109.091	2.25526e-11	697	48.5849	45.6372	-2.94769	122.449	122.449	0
698	52.7575	56.2166	3.45917	105.263	105.263	-2.10036e-11	698	51.4809	60.8449	9.36405	120	122.449	2.44898
699	55.059	57.4929	2.43386	109.091	109.091	2.25526e-11	699	49.5792	43.7668	-5.81246	122.449	125	2.55102
700	53.9704	56.5976	2.6272	101.695	103.448	1.75336	700	50.3247	57.1843	6.85955	115.385	113.208	-2.17707
701	53.658	58.1635	4.50547	107.143	105.263	-1.8797	701	47.5609	46.6266	-0.934365	125	125	0
702	54.6297	56.0569	1.42715	103.448	105.263	1.81488	702	44.9158	48.9213	4.00549	122.449	120	-2.44898
703	55.3148	58.2755	2.96067	113.208	111.111	-2.09644	703	43.3922	47.4532	4.06098	115.385	117.647	2.26244
704	52.0464	55.489	3.44259	107.143	107.143	2.17568e-11	704	43.3708	46.1783	2.80752	117.647	117.647	0
705	47.8844	50.0547	2.17038	107.143	107.143	2.17568e-11	705	51.5852	44.7359	-6.84933	120	120	0
706	52.5698	53.8292	1.25945	103.448	103.448	-2.02789e-11	706	47.5365	56.7602	9.2237	120	120	0
707	50.8713	54.207	3.33564	107.143	105.263	-1.8797	707	46.2098	49.9277	3.71787	117.647	120	2.35294
708	51.8795	53.8783	1.99885	107.143	109.091	1.94805	708	54.0218	51.1532	-2.86854	120	115.385	-4.61538
709	51.302	55.8764	4.57445	107.143	107.143	2.17568e-11	709	51.4445	56.2846	4.8401	120	120	0
710	50.1189	53.5833	3.46446	105.263	105.263	-2.10036e-11	710	53.1166	53.3578	0.241198	120	120	0
711	54.3797	56.6621	2.28238	107.143	105.263	-1.8797	711	49.6122	49.212	-0.40016	122.449	122.449	0
712	55.1838	55.887	0.703236	107.143	109.091	1.94805	712	53.5242	59.0544	5.53019	120	120	0
713	55.4267	57.3673	1.94053	107.143	105.263	-1.8797	713	53.679	53.2251	-0.453903	125	122.449	-2.55102
714	53.0192	57.14	4.12075	101.695	103.448	1.75336	714	47.915	49.8716	1.95664	120	120	0
715	51.8281	55.2041	3.37602	107.143	105.263	-1.8797	715	52.8313	55.2662	2.43489	120	122.449	2.44898
716	50.5272	51.9866	1.45946	107.143	109.091	1.94805	716	48.4258	51.355	2.92923	115.385	115.385	0
717	44.9458	52.4694	7.52362	100	100	-1.89573e-11	717	48.1893	47.7352	-0.454089	125	122.449	-2.55102
718	48.578	50.3324	1.75439	105.263	107.143	1.8797	718	50.2824	55.1553	4.87295	115.385	117.647	2.26244
719	52.1189	54.1529	2.03403	107.143	105.263	-1.8797	719	46.9867	49.5091	2.52237	115.385	117.647	2.26244
720	55.7822	59.4028	3.62062	109.091	109.091	2.25526e-11	720	53.0723	52.8213	-0.250947	115.385	113.208	-2.17707
721	58.5422	59.661	1.11881	107.143	105.263	-1.8797	721	53.0323	53.3644	0.33218	122.449	122.449	-1.42109e-11
722	58.8754	60.7319	1.85657	107.143	109.091	1.94805	722	51.1422	53.2365	2.09431	117.647	117.647	1.31166e-11
723	55.797	58.7312	2.93414	109.091	109.091	-2.25526e-11	723	51.4921	53.5196	2.02751	117.647	117.647	0
724	56.1795	60.1877	4.00816	107.143	107.143	2.17568e-11	724	44.1304	47.62	3.48962	115.385	117.647	2.26244
725	52.0618	53.8722	1.8104	109.091	111.111	2.0202	725	47.3426	46.161	-1.18163	120	120	0
726	50.0892	55.1265	5.03731	109.091	105.263	-3.82775	726	46.9872	50.7001	3.71285	115.385	113.208	-2.17707
727	50.0871	51.6956	1.6085	103.448	105.263	1.81488	727	49.1709	48.3217	-0.849246	120	120	0
728	52.8637	54.4993	1.6356	109.091	107.143	-1.94805	728	49.7402	51.1887	1.44842	122.449	122.449	1.42109e-11
729	50.7844	53.9218	3.13733	103.448	107.143	3.69458	729	53.221	55.7083	2.4873	125	125	0
730	52.9644	56.5329	3.5685	105.263	103.448	-1.81488	730	48.7607	52.0559	3.29517	117.647	117.647	0
731	53.8267	56.3528	2.52609	105.263	105.263	-2.10036e-11	731	50.0543	48.4863	-1.56806	120	120	0
732	55.2011	57.4004	2.19934	107.143	107.143	2.17568e-11	732	52.5841	55.0544	2.47024	120	117.647	-2.35294
733	57.5089	58.5	0.991145	105.263	107.143	1.8797	733	49.4428	51.1371	1.69432	117.647	120	2.35294
734	53.2887	57.3788	4.09014	109.091	107.143	-1.94805	734	49.4501	51.3174	1.86725	120	120	0
735	54.94	54.5519	-0.388113	109.091	107.143	-1.94805	735	51.7169	52.4607	0.743815	125	125	0
736	52.7772	54.3087	1.53149	105.263	107.143	1.8797	736	53.4656	54.5796	1.11396	122.449	120	-2.44898
737	51.7756	58.5093	6.73368	105.263	103.448	-1.81488	737	58.3708	65.2754	6.90454	125	127.66	2.65957
738	55.3074	56.7007	1.39326	107.143	109.091	1.94805	738	58.0466	62.4978	4.45118	125	127.66	2.65957
739	57.1228	58.0239	0.901122	109.091	107.143	-1.94805	739	57.8725	57.4644	-0.408103	130.435	130.435	0
740	52.1061	55.9919	3.88588	109.091	111.111	2.0202	740	56.0317	58.5031	2.47138	125	127.66	2.65957
741	53.66	58.9356	5.27559	115.385	113.208	-2.17707	741	57.1004	55.4616	-1.63875	127.66	127.66	-1.54472e-11
742	54.6042	55.1809	0.576726	113.208	113.208	0	742	58.5122	59.8181	1.30588	127.66	127.66	0
743	54.4334	56.541	2.10756	109.091	109.091	2.25526e-11	743	57.1651	60.4823	3.31721	122.449	122.449	0
744	59.1396	61.632	2.49242	115.385	115.385	0	744	52.6692	52.4222	-0.246965	122.449	122.449	0
745	54.6879	59.1922	4.50427	107.143	107.143	-2.17568e-11	745	54.0906	54.8636	0.772966	127.66	125	-2.65957
746	52.8036	54.726	1.92239	107.143	109.091	1.94805	746	52.5179	56.2941	3.77625	122.449	125	2.55102
747	54.1888	56.2388	2.04999	109.091	109.091	-2.25526e-11	747	54.2353	55.5127	1.27747	120	120	0
748	54.7651	59.0285	4.26344	105.263	105.263	2.10036e-11	748	57.7034	56.5201	-1.18329	127.66	127.66	-3.08802e-11
749	53.1873	55.182	1.99475	103.448	103.448	-2.02789e-11	749	58.0302	60.5919	2.56176	125	125	0
750	54.1167	57.6202	3.50351	107.143	107.143	2.17568e-11	750	57.2181	56.8985	-0.319644	125	125	0
751	53.3425	56.6244	3.28192	111.111	109.091	-2.0202	751	57.2295	59.2581	2.0286	125	125	0
752	53.7022	56.4518	2.7496	105.263	105.263	2.10036e-11	752	53.7587	56.5397	2.78097	127.66	127.66	3.08802e-11
753	52.6744	55.5371	2.86266	105.263	105.263	-2.10036e-11	753	50.0195	51.6241	1.60453	130.435	130.435	-3.22302e-11
754	49.391	53.1461	3.75507	103.448	105.263	1.81488	754	57.0165	58.8968	1.88031	125	122.449	-2.55102
755	53.9739	55.3901	1.41622	109.091	109.091	-2.25526e-11	755	50.7485	54.3489	3.60036	117.647	120	2.35294
756	53.3498	55.3789	2.0291	109.091	109.091	2.25526e-11	756	54.707	54.0638	-0.64327	127.66	125	-2.65957
757	52.8273	57.033	4.20575	107.143	107.143	-2.17568e-11	757	55.0801	57.7735	2.69335	125	127.66	2.65957
758	55.7251	55.6911	-0.0340339	111.111	111.111	0	758	54.4945	55.6313	1.13683	125	125	0
759	56.3456	58.6982	2.35261	103.448	101.695	-1.75336	759	52.6181	55.6691	3.05099	122.449	122.449	0
760	51.7539	57.1787	5.42476	101.695	103.448	1.75336	760	53.261	53.8444	0.583321	120	120	0
761	55.0566	58.3378	3.28124	105.263	103.448	-1.81488	761	52.152	54.0455	1.89349	122.449	122.449	-2.84075e-11
762	55.4769	58.0414	2.5645	107.143	111.111	3.96825	762	52.7062	55.529	2.82279	120	120	0
763	58.3445	59.5839	1.23947	109.091	105.263	-3.82775	763	53.7729	54.8549	1.08206	122.449	122.449	0
764	52.5162	55.5404	3.02422	107.143	107.143	2.17568e-11	764	55.4647	56.0241	0.55934	125	125	0
765	47.9366	52.2583	4.32173	107.143	107.143	2.17568e-11	765	49.7862	52.8918	3.10561	136.364	136.364	-3.52145e-11
766	47.3733	51.272	3.89869	109.091	109.091	-2.25526e-11	766	51.8006	50.8793	-0.921309	136.364	136.364	-3.52145e-11
767	50.9862	53.0485	2.06233	105.263	105.263	2.10036e-11	767	52.7661	53.1211	0.354982	125	127.66	2.65957
768	46.6028	51.6863	5.0835	105.263	105.263	-2.10036e-11	768	51.5925	54.4801	2.88761	125	125	0
769	49.3375	52.5166	3.17913	105.263	103.448	-1.81488	769	54.6335	55.4787	0.845271	125	125	2.96012e-11
770	49.7266	52.051	2.32432	107.143	109.091	1.94805	770	53.5639	54.969	1.40514	122.449	122.449	0
771	48.6269	55.0616	6.4347	98.3607	98.3607	0	771	54.9334	57.2154	2.28199	122.449	122.449	0
772	49.6668	55.0106	5.34376	103.448	103.448	0	772	54.0463	56.554	2.50771	125	125	-2.96012e-11
773	46.9621	52.2803	5.31821	105.263	105.263	2.10036e-11	773	51.2181	55.1826	3.96451	120	120	0
774	55.7274	56.2557	0.528278	105.263	105.263	-2.10036e-11	774	53.1733	53.8254	0.652075	122.449	122.449	0
775	53.5598	59.7895	6.22978	101.695	103.448	1.75336	775	53.0145	55.1621	2.14764	122.449	122.449	0
776	52.6482	57.3632	4.71505	105.263	103.448	-1.81488	776	53.6929	56.0745	2.38155	117.647	117.647	0
777	54.7747	58.1952	3.4205	101.695	101.695	0	777	54.8699	56.4889	1.61901	122.449	122.449	0
778	51.7474	56.4723	4.72487	105.263	105.263	2.10036e-11	778	55.0958	56.1291	1.03329	120	120	0
779	54.4435	57.0074	2.56386	109.091	109.091	-2.25526e-11	779	54.5571	59.658	5.10089	122.449	122.449	0
780	54.1536	57.2385	3.08488	105.263	107.143	1.8797	780	53.9462	56.1399	2.19371	122.449	122.449	0
781	52.1614	56.375	4.21368	107.143	105.263	-1.8797	781	54.1571	55.3791	1.22194	120	120	0
782	51.9784	55.7623	3.7839	107.143	105.263	-1.8797	782	52.5569	56.4693	3.91244	122.449	122.449	0
783	54.1678	55.3789	1.21112	111.111	113.208	2.09644	783	50.0032	54.0109	4.0077	122.449	122.449	0
784	57.1362	58.1558	1.01957	105.263	103.448	-1.81488	784	51.6037	52.881	1.27726	120	122.449	2.44898
785	54.7797	58.8493	4.06962	101.695	103.448	1.75336	785	51.5367	53.4687	1.932	117.647	115.385	-2.26244
786	54.574	56.6114	2.03743	103.448	103.448	2.02789e-11	786	51.8096	55.9705	4.1609	117.647	120	2.35294
787	52.7328	57.8397	5.10688	107.143	107.143	-2.17568e-11	787	53.2474	54.3783	1.13098	120	117.647	-2.35294
788	52.884	56.3339	3.44991	113.208	111.111	-2.09644	788	54.6344	56.2824	1.64802	120	120	0
789	54.0812	56.279	2.19783	107.143	109.091	1.94805	789	54.7111	58.8604	4.1493	115.385	117.647	2.26244
790	53.5497	56.3529	2.80324	107.143	107.143	0	790	54.4481	55.8625	1.41442	122.449	122.449	0
791	52.8571	56.9872	4.13007	105.263	105.263	0	791	52.9473	55.9755	3.02817	120	115.385	-4.61538
792	54.2238	57.9782	3.75443	107.143	107.143	2.17568e-11	792	55.6521	57.2362	1.58411	117.647	122.449	4.80192
793	50.759	56.6958	5.93681	113.208	113.208	-2.42864e-11	793	52.1251	56.6972	4.57206	127.66	127.66	3.08802e-11
794	52.0949	52.9038	0.808858	113.208	113.208	-2.42864e-11	794	50.9575	52.6726	1.71518	127.66	127.66	3.08802e-11
795	51.8745	55.5731	3.69865	111.111	111.111	0	795	52.2954	51.817	-0.478372	125	125	0
796	50.098	53.4172	3.3192	111.111	113.208	2.09644	796	54.623	55.3723	0.749267	122.449	122.449	0
797	51.2558	56.6594	5.40365	107.143	103.448	-3.69458	797	54.8402	55.7604	0.920132	125	125	-2.96012e-11
798	55.0593	55.6221	0.562808	111.111	111.111	0	798	58.1103	59.6733	1.56294	125	125	0
799	52.5891	55.8582	3.26917	107.143	109.091	1.94805	799	60.1428	62.4477	2.30485	122.449	122.449	0
800	55.5931	57.4164	1.82324	109.091	107.143	-1.94805	800	56.1432	60.2504	4.10725	125	125	0
801	51.119	58.8478	7.72876	109.091	111.111	2.0202	801	57.6612	58.4848	0.823574	127.66	127.66	3.08802e-11
802	50.959	53.2496	2.29064	105.263	107.143	1.8797	802	57.0988	57.6577	0.558946	120	120	0
803	54.0529	54.6708	0.617895	107.143	105.263	-1.8797	803	56.1418	57.7884	1.64658	125	122.449	-2.55102
804	51.8673	57.0122	5.14492	105.263	105.263	-2.10036e-11	804	57.5407	59.9546	2.41392	120	122.449	2.44898
805	50.1525	52.8482	2.6958	109.091	109.091	2.25526e-11	805	52.4339	57.2483	4.81445	125	125	-2.96012e-11
806	49.23	54.0784	4.84836	109.091	107.143	-1.94805	806	57.1223	54.8841	-2.23817	122.449	125	2.55102
807	51.6951	52.6291	0.934015	107.143	111.111	3.96825	807	57.2549	59.4569	2.20207	122.449	122.449	0
808	52.6514	55.7006	3.04925	111.111	109.091	-2.0202	808	56.0339	60.1041	4.07021	125	122.449	-2.55102
809	51.1986	55.1664	3.96781	109.091	109.091	0	809	54.4211	55.6459	1.22472	122.449	122.449	0
810	51.1093	55.3902	4.28092	105.263	105.263	2.10036e-11	810	55.8228	59.0171	3.19431	125	125	0
811	51.5642	53.9227	2.35849	107.143	107.143	-2.17568e-11	811	53.1734	58.6044	5.43106	117.647	117.647	0
812	52.8366	56.9973	4.16074	109.091	107.143	-1.94805	812	53.7943	56.0207	2.22646	120	122.449	2.44898
813	51.0131	54.8842	3.87102	107.143	109.091	1.94805	813	51.6688	56.0891	4.42035	122.449	122.449	2.84075e-11
814	50.8116	52.8195	2.00787	103.448	105.263	1.81488	814	56.7223	58.5003	1.77797	117.647	115.385	-2.26244
815	51.7069	55.3116	3.60463	103.448	101.695	-1.75336	815	54.0274	55.5287	1.50122	115.385	117.647	2.26244
816	54.9586	60.2189	5.26033	103.448	103.448	-2.02789e-11	816	54.6939	56.376	1.68206	122.449	120	-2.44898
817	53.5003	56.3991	2.89877	107.143	109.091	1.94805	817	54.7327	57.2902	2.55749	122.449	122.449	0
818	54.3938	57.5028	3.10904	103.448	103.448	-2.02789e-11	818	56.2338	58.7358	2.50203	127.66	130.435	2.77521
819	55.4123	60.4975	5.08523	105.263	103.448	-1.81488	819	56.0304	57.9731	1.94274	117.647	117.647	0
820	53.8096	58.4643	4.6547	101.695	101.695	0	820	60.5334	61.6081	1.07476	125	120	-5
821	56.9687	59.831	2.86237	111.111	111.111	0	821	55.0059	57.8836	2.87776	125	127.66	2.65957
822	51.1617	56.8859	5.72424	111.111	109.091	-2.0202	822	56.47	61.4372	4.96715	125	127.66	2.65957
823	50.2243	53.9711	3.74684	111.111	109.091	-2.0202	823	57.7472	57.1628	-0.584329	125	122.449	-2.55102
824	49.9552	53.2676	3.31241	109.091	109.091	2.25526e-11	824	57.6249	57.4493	-0.175614	122.449	125	2.55102
825	50.6884	53.6141	2.92571	109.091	107.143	-1.94805	825	58.0193	60.0712	2.05183	127.66	127.66	-3.08802e-11
826	51.7193	55.2586	3.53932	107.143	109.091	1.94805	826	57.1739	59.0514	1.87747	117.647	117.647	2.6219e-11
827	53.4177	57.245	3.82727	103.448	105.263	1.81488	827	54.984	54.6525	-0.331491	127.66	127.66	-3.08802e-11
828	52.9838	56.1371	3.1533	109.091	107.143	-1.94805	828	58.1238	60.0791	1.9553	120	122.449	2.44898
829	57.9179	59.6284	1.71051	109.091	107.143	-1.94805	829	58.4149	60.844	2.42903	122.449	120	-2.44898
830	56.5897	59.1786	2.58893	109.091	111.111	2.0202	830	56.5425	56.9305	0.387962	125	127.66	2.65957
831	51.3162	57.9662	6.64999	109.091	109.091	2.25526e-11	831	55.7767	60.1123	4.33554	120	117.647	-2.35294
832	53.9566	53.7026	-0.254051	107.143	107.143	-2.17568e-11	832	56.1599	59.7673	3.60737	125	125	0
							833	56.566	57.5682	1.00217	122.449	122.449	2.84075e-11
							834	55.9603	58.3837	2.42347	120	120	0
							835	55.3517	56.6447	1.29305	122.449	122.449	0
							836	55.1397	56.8514	1.71176	125	125	0
							837	55.858	57.9982	2.14021	122.449	122.449	-2.84075e-11
							838	58.2132	59.643	1.42976	120	120	0
							839	56.7177	58.9571	2.23936	122.449	122.449	0
							840	59.6684	61.2694	1.60098	120	120	0
							841	54.4808	57.4895	3.00877	125	125	0
							842	53.4962	57.0072	3.51106	122.449	122.449	0
							843	57.7054	56.5536	-1.1518	115.385	120	4.61538
							844	58.3867	61.2902	2.90348	117.647	115.385	-2.26244
							845	55.92	58.9678	3.04786	117.647	117.647	0
							846	57.35	59.0508	1.70079	117.647	115.385	-2.26244
							847	56.8383	59.0102	2.17186	117.647	120	2.35294
							848	58.6796	58.8973	0.217727	130.435	127.66	-2.77521
							849	52.8407	55.0704	2.22973	133.333	133.333	3.36797e-11
							850	56.8786	57.176	0.297403	133.333	133.333	3.36797e-11
							851	54.7138	57.0127	2.2989	130.435	130.435	-3.22302e-11
							852	56.5689	58.4045	1.83553	130.435	127.66	-2.77521
							853	58.9198	59.8313	0.911526	125	125	0
							854	55.6433	58.7526	3.10928	125	127.66	2.65957
							855	56.6235	56.7536	0.130132	130.435	130.435	-3.22302e-11
							856	54.5048	56.8883	2.38352	127.66	127.66	0
							857	54.869	55.2393	0.370259	127.66	127.66	0
							858	54.8	55.2417	0.44169	127.66	127.66	3.08802e-11
							859	56.0756	58.9591	2.88355	127.66	125	-2.65957
							860	55.4829	56.9574	1.47449	127.66	130.435	2.77521
							861	53.2482	56.6689	3.42064	125	125	0
							862	57.2575	57.1009	-0.156585	125	125	0
							863	56.9462	56.582	-0.364195	120	120	0
							864	57.2007	63.7701	6.56941	125	125	2.96012e-11
							865	57.3124	57.5183	0.205939	122.449	122.449	0
							866	58.16	57.5436	-0.616467	125	125	-2.96012e-11
							867	57.4997	60.0643	2.56463	122.449	125	2.55102
							868	57.0037	59.4351	2.43137	125	122.449	-2.55102
							869	56.0389	56.8806	0.841752	125	125	0
							870	56.5914	58.7073	2.11591	125	125	0
							871	57.7289	59.1574	1.42851	125	125	2.96012e-11
							872	54.1364	58.3925	4.25609	120	120	0
							873	55.325	55.7525	0.427525	130.435	133.333	2.89855
							874	57.1262	58.9592	1.83296	122.449	120	-2.44898
							875	59.981	62.4823	2.50138	122.449	122.449	0
							876	59.2825	61.0414	1.75894	133.333	133.333	0
							877	56.419	60.9691	4.55014	125	130.435	5.43478
							878	55.2128	55.4232	0.210372	125	130.435	5.43478
							879	57.6712	57.9211	0.249895	130.435	127.66	-2.77521
							880	57.3715	59.1207	1.74928	127.66	127.66	0
							881	56.5451	56.8845	0.339438	127.66	127.66	0
							882	56.107	56.4783	0.371365	130.435	130.435	3.22302e-11
							883	58.7464	61.9429	3.19641	125	122.449	-2.55102
							884	57.2131	60.532	3.31892	125	125	-2.96012e-11
							885	57.3444	58.7479	1.4035	122.449	127.66	5.21059
							886	55.7795	57.4317	1.65224	125	122.449	-2.55102
							887	55.8413	56.9948	1.15356	122.449	122.449	0
							888	52.7695	54.1273	1.35774	122.449	125	2.55102
							889	55.0858	55.3443	0.258503	127.66	127.66	3.08802e-11
							890	51.8478	55.2668	3.41907	122.449	120	-2.44898
							891	53.5739	55.1969	1.62302	125	127.66	2.65957
							892	55.4724	54.498	-0.974421	122.449	122.449	0
							893	54.7908	57.0819	2.29108	122.449	120	-2.44898
							894	57.9797	57.9518	-0.0278818	120	120	0
							895	54.1751	57.7745	3.59935	122.449	122.449	0
							896	54.0071	54.6813	0.674184	125	127.66	2.65957
							897	57.405	57.085	-0.319937	122.449	122.449	0
							898	55.9884	58.8345	2.84616	117.647	117.647	0
							899	53.5735	56.1498	2.57627	122.449	120	-2.44898
							900	58.6432	59.4669	0.823613	125	122.449	-2.55102
							901	57.5465	60.4705	2.92394	120	122.449	2.44898
							902	56.7072	58.5762	1.86896	122.449	122.449	2.84075e-11
							903	54.5675	57.5862	3.01863	120	120	0
							904	58.3466	59.9515	1.60492	125	125	0
							905	54.9817	59.5211	4.53946	122.449	122.449	0
							906	51.66	54.7438	3.08379	122.449	122.449	0
							907	53.2165	53.3111	0.0946468	127.66	127.66	0
							908	53.3979	54.3036	0.905675	122.449	122.449	0
							909	53.9839	57.2045	3.22056	120	120	0
							910	53.0918	56.1588	3.06699	122.449	122.449	0
							911	52.1845	53.2788	1.09429	122.449	122.449	0
							912	52.6096	54.3669	1.75725	117.647	120	2.35294
							913	54.4093	56.6563	2.24696	120	117.647	-2.35294
							914	56.2005	58.3292	2.12876	115.385	115.385	0
							915	50.4121	55.2194	4.8073	115.385	117.647	2.26244
							916	54.9563	54.5083	-0.448072	122.449	122.449	0

## Sheet: Couple 2
Interval Number	Depth GS	Depth Est	Depth error	Rate GS	Rate Est	Rate error	Interval Number	Depth GS	Depth Est	Depth error	Rate GS	Rate Est	Rate error	Interval Number	Depth GS	Depth Est	Depth error	Rate GS	Rate Est	Rate error	Interval Number	Depth GS	Depth Est	Depth error	Rate GS	Rate Est	Rate error
1	52.5886	55.4603	2.87172	102.273	99.6094	-2.66335	1	52.1665	52.1037	-0.062726	123.711	123.047	-0.664465	1	58.2146	57.9836	-0.230962	133.333	134.766	1.43229	1	57.8688	60.0688	2.19991	85.7143	82.0312	-3.68304
2	50.1635	50.6188	0.455272	98.3607	99.6094	1.24872	2	49.9486	49.9583	0.00962472	116.883	117.188	0.304383	2	60.1139	59.4442	-0.669703	141.176	140.625	-0.551471	2	59.7337	59.3319	-0.40183	79.4702	79.1016	-0.368636
3	54.5065	55.7755	1.26904	98.3607	99.6094	1.24872	3	53.5788	51.899	-1.67986	119.205	120.117	0.911889	3	59.471	58.4609	-1.01006	139.535	140.625	1.09012	3	60.1253	65.6924	5.56708	77.4194	76.1719	-1.24748
4	55.9915	54.2899	-1.70164	104.651	105.469	0.817587	4	54.7417	55.7071	0.965436	121.622	120.117	-1.50443	4	50.7857	48.8339	-1.95184	142.857	140.625	-2.23214	4	58.4169	57.98	-0.436913	83.3333	82.0312	-1.30208
5	55.1682	55.7166	0.548397	100.84	99.6094	-1.23096	5	53.089	52.7415	-0.347478	120.805	120.117	-0.688182	5	58.7275	60.4963	1.76877	139.535	137.695	-1.83957	5	59.0354	59.2853	0.249985	81.0811	82.0312	0.950169
6	52.4386	55.3125	2.87384	97.8261	96.6797	-1.1464	6	53.2572	53.9366	0.679432	121.622	120.117	-1.50443	6	60.38	58.552	-1.828	142.857	143.555	0.697545	6	59.5889	61.5936	2.00472	78.9474	79.1016	0.154194
7	52.8794	54.7323	1.85284	100.84	99.6094	-1.23096	7	57.7525	55.8762	-1.87624	122.449	123.047	0.597895	7	61.1855	62.0799	0.894385	136.364	134.766	-1.59801	7	58.7865	59.6094	0.822944	80	79.1016	-0.898438
8	56.785	58.4404	1.65537	99.4475	102.539	3.09155	8	58.6508	57.7503	-0.900469	116.505	117.188	0.682646	8	61.1407	60.2172	-0.923591	143.713	143.555	-0.157887	8	59.279	58.7484	-0.530657	81.6327	82.0312	0.398597
9	57.2986	57.0232	-0.275457	96.7742	96.6797	-0.094506	9	59.443	59.3947	-0.048292	119.205	120.117	0.911889	9	61.598	60.9434	-0.654599	140.625	140.625	1.13687e-13	9	59.6141	60.159	0.544923	82.7586	84.9609	2.20232
10	58.5197	57.1998	-1.31987	102.564	102.539	-0.0250401	10	59.2591	58.5593	-0.699808	120	120.117	0.117188	10	60.6977	59.4005	-1.29724	140.351	140.625	0.274123	10	59.1405	59.0454	-0.0950668	82.1918	82.0312	-0.160531
11	58.0373	58.1527	0.11542	99.4475	99.6094	0.161861	11	59.0718	57.7603	-1.3115	120	120.117	0.117188	11	60.416	59.0782	-1.33772	141.176	140.625	-0.551471	11	59.8834	58.6981	-1.18524	87.5912	90.8203	3.22907
12	56.3784	55.9315	-0.446943	99.1736	99.6094	0.435821	12	59.2168	57.8698	-1.34703	123.288	123.047	-0.240796	12	61.3235	60.9074	-0.416107	139.535	140.625	1.09012	12	58.9713	61.1974	2.22617	85.1064	84.9609	-0.145445
13	56.9639	58.5392	1.57522	100.84	99.6094	-1.23096	13	59.5003	59.8209	0.320625	117.647	117.188	-0.459559	13	60.9793	60.1283	-0.850913	137.143	137.695	0.552455	13	59.5323	60.8091	1.27675	85.7143	87.8906	2.17634
14	57.3053	59.6707	2.36537	100.559	99.6094	-0.949284	14	59.7432	59.5482	-0.194914	123.077	123.047	-0.0300481	14	61.5032	60.0044	-1.49887	137.405	137.695	0.290732	14	58.3019	65.2674	6.96543	58.8235	58.5938	-0.229779
15	58.7824	57.7296	-1.05287	102.564	102.539	-0.0250401	15	60.0989	58.3218	-1.77709	125	125.977	0.976562	15	60.3303	59.2092	-1.12105	137.143	137.695	0.552455	15	59.4791	61.8553	2.37619	86.9565	84.9609	-1.99558
16	57.7165	58.4629	0.746414	102.857	102.539	-0.31808	16	60.2247	59.5733	-0.651435	124.138	125.977	1.83863	16	59.6675	57.9047	-1.76279	138.462	137.695	-0.766226	16	58.8953	62.1463	3.25102	81.6327	79.1016	-2.53109
17	59.5312	58.4821	-1.04909	96.7742	99.6094	2.83518	17	59.9021	59.8454	-0.0567823	118.421	117.188	-1.23355	17	60.3997	58.9617	-1.43803	137.931	140.625	2.69397	17	58.3577	58.902	0.544324	81.0811	82.0312	0.950169
18	57.9303	57.4345	-0.495784	96	96.6797	0.679688	18	59.7257	58.3214	-1.40429	120.805	123.047	2.24151	18	60.4915	60.4026	-0.0889577	137.931	137.695	-0.235722	18	58.5133	57.282	-1.23128	81.0811	82.0312	0.950169
19	57.9748	60.4628	2.48798	97.8261	96.6797	-1.1464	19	58.3661	57.1269	-1.2392	123.288	123.047	-0.240796	19	61.0589	60.7878	-0.271156	135.593	137.695	2.10209	19	58.5545	60.5115	1.95703	78.4314	76.1719	-2.2595
20	59.0549	58.8235	-0.23137	98.3607	99.6094	1.24872	20	57.5364	57.0261	-0.510287	120	120.117	0.117188	20	60.5524	60.3063	-0.24608	142.857	140.625	-2.23214	20	58.9292	60.439	1.50983	80.5369	82.0312	1.49434
21	58.5296	57.7276	-0.802041	99.1736	99.6094	0.435821	21	59.9692	60.5131	0.543882	124.352	123.047	-1.30546	21	61.0413	61.0637	0.0224172	139.535	137.695	-1.83957	21	59.7524	61.3666	1.61424	85.7143	84.9609	-0.753348
22	56.9753	57.0935	0.118294	102.857	102.539	-0.31808	22	58.1956	57.2319	-0.963639	120.805	120.117	-0.688182	22	60.4998	60.8236	0.32373	140.351	140.625	0.274123	22	58.5038	59.4414	0.937542	85.7143	84.9609	-0.753348
23	55.4919	54.6905	-0.801361	99.1736	99.6094	0.435821	23	58.2966	56.9126	-1.38405	120	120.117	0.117188	23	60.5969	58.2645	-2.33244	142.857	143.555	0.697545	23	58.5108	57.7085	-0.802307	84.507	84.9609	0.453895
24	56.7992	56.3771	-0.422093	104.651	108.398	3.74727	24	59.8846	61.911	2.02642	120.805	120.117	-0.688182	24	60.7245	60.2083	-0.516238	140.351	140.625	0.274123	24	58.6493	61.1207	2.47141	80.5369	79.1016	-1.43535
25	55.8523	55.2475	-0.604745	105.263	105.469	0.205592	25	59.4709	58.3328	-1.13811	119.205	120.117	0.911889	25	60.2435	59.1718	-1.07171	140.351	140.625	0.274123	25	58.708	59.7033	0.995251	82.1918	82.0312	-0.160531
26	53.8916	55.0236	1.13194	102.857	102.539	-0.31808	26	59.995	58.9344	-1.0606	120	120.117	0.117188	26	60.1129	57.9499	-2.16302	141.732	140.625	-1.10728	26	59.4038	62.1086	2.7048	81.0811	79.1016	-1.97952
27	55.0146	53.9029	-1.11175	100	99.6094	-0.390625	27	60.2181	60.6427	0.424619	116.883	117.188	0.304383	27	60.4925	60.7253	0.232846	138.728	137.695	-1.03301	27	58.7538	62.4985	3.74465	78.4314	76.1719	-2.2595
28	55.3167	54.757	-0.55968	99.4475	102.539	3.09155	28	59.8451	58.7109	-1.13422	122.449	123.047	0.597895	28	60.7895	58.6412	-2.14823	139.535	140.625	1.09012	28	57.6883	57.5559	-0.132345	77.9221	79.1016	1.17948
29	54.6281	54.1399	-0.488202	96.7742	96.6797	-0.094506	29	57.8459	56.1669	-1.67899	122.449	123.047	0.597895	29	60.3818	60.1876	-0.194159	138.462	137.695	-0.766226	29	58.4749	59.2493	0.7744	81.6327	82.0312	0.398597
30	54.8641	54.0188	-0.845339	98.3607	99.6094	1.24872	30	58.2066	56.8095	-1.39705	122.449	123.047	0.597895	30	59.8547	57.9373	-1.91739	138.728	140.625	1.89668	30	57.0874	58.832	1.74459	80	79.1016	-0.898438
31	54.9299	56.589	1.6591	100.559	99.6094	-0.949284	31	56.6727	59.0852	2.41245	121.622	120.117	-1.50443	31	60.4287	59.6789	-0.749859	138.728	137.695	-1.03301	31	59.4317	59.3471	-0.0845434	86.3309	87.8906	1.55969
32	55.7556	57.206	1.45037	99.4475	99.6094	0.161861	32	59.133	57.3129	-1.82009	122.449	123.047	0.597895	32	61.1059	59.3381	-1.76781	137.405	137.695	0.290732	32	58.5977	60.1408	1.54311	86.3309	84.9609	-1.37
33	56.7161	56.7744	0.0583456	102.564	102.539	-0.0250401	33	58.3587	56.1909	-2.16777	124.138	125.977	1.83863	33	60.4388	58.6535	-1.78525	134.831	134.766	-0.0658357	33	58.4569	59.462	1.00514	83.9161	84.9609	1.04485
34	56.8365	58.3742	1.53763	100.559	99.6094	-0.949284	34	58.382	57.4843	-0.897696	123.288	123.047	-0.240796	34	60.0031	59.8367	-0.166418	138.462	137.695	-0.766226	34	57.7516	56.6361	-1.11552	80.5369	82.0312	1.49434
35	56.9923	55.2018	-1.7905	99.1736	99.6094	0.435821	35	58.3777	59.2046	0.826933	126.316	125.977	-0.339227	35	60.0955	58.0336	-2.06191	139.535	140.625	1.09012	35	57.1912	56.2639	-0.927268	82.1918	82.0312	-0.160531
36	54.9098	53.9633	-0.946565	97.561	99.6094	2.0484	36	59.8127	61.042	1.22935	123.288	123.047	-0.240796	36	60.4718	60.445	-0.02682	140.351	140.625	0.274123	36	57.6645	59.4467	1.78221	79.4702	79.1016	-0.368636
37	53.7611	53.2226	-0.538439	101.695	102.539	0.844147	37	59.2063	58.9078	-0.298555	122.449	123.047	0.597895	37	60.4108	58.979	-1.43185	141.176	140.625	-0.551471	37	58.0494	56.7018	-1.34768	81.0811	82.0312	0.950169
38	54.3799	54.7363	0.356335	97.8261	96.6797	-1.1464	38	58.2578	57.1845	-1.07324	121.622	123.047	1.42525	38	60.6291	61.0795	0.450421	135.338	134.766	-0.572721	38	56.8136	57.502	0.688443	78.9474	79.1016	0.154194
39	53.2259	53.3671	0.141223	101.695	102.539	0.844147	39	58.8155	56.7983	-2.01717	121.622	123.047	1.42525	39	60.5331	58.5799	-1.95316	140.351	140.625	0.274123	39	58.3824	59.1917	0.80928	78.4314	79.1016	0.67019
40	54.733	53.7471	-0.985846	104.651	108.398	3.74727	40	57.8503	57.1288	-0.721503	122.449	123.047	0.597895	40	59.9248	58.3448	-1.57995	137.931	140.625	2.69397	40	58.6765	59.5281	0.851589	79.4702	79.1016	-0.368636
41	55.5756	55.4254	-0.150241	105.263	105.469	0.205592	41	56.0307	54.7588	-1.27191	120.805	123.047	2.24151	41	60.0441	60.0456	0.00154057	136.364	134.766	-1.59801	41	58.9647	59.6889	0.724219	88.8889	87.8906	-0.998264
42	55.1434	54.6022	-0.541247	104.046	105.469	1.42251	42	58.5881	59.1975	0.609382	120	120.117	0.117188	42	56.5172	55.9655	-0.551692	139.535	137.695	-1.83957	42	57.7187	58.1959	0.477239	83.9161	84.9609	1.04485
43	54.9744	54.1689	-0.805465	103.448	102.539	-0.909213	43	58.426	59.7875	1.36141	121.212	120.117	-1.09493	43	57.2204	56.92	-0.300344	137.931	137.695	-0.235722	43	56.0174	57.1837	1.16636	80.5369	79.1016	-1.43535
44	56.9518	55.9003	-1.05148	100	99.6094	-0.390625	44	59.3803	58.2714	-1.10894	120	120.117	0.117188	44	56.9647	54.2642	-2.70052	136.364	137.695	1.33168	44	56.9537	57.7444	0.790695	80.5369	79.1016	-1.43535
45	56.1697	57.8271	1.65742	97.561	96.6797	-0.881288	45	58.9898	58.0399	-0.949933	119.205	120.117	0.911889	45	54.9999	55.0909	0.0909918	142.012	143.555	1.54285	45	57.3597	56.7831	-0.576586	78.9474	82.0312	3.08388
46	58.246	60.1081	1.86212	100.84	99.6094	-1.23096	46	59.1958	57.5063	-1.68947	118.812	120.117	1.30531	46	57.9975	56.7108	-1.28675	137.143	137.695	0.552455	46	56.5571	58.324	1.76689	81.0811	82.0312	0.950169
47	57.5792	58.9266	1.34735	100.559	99.6094	-0.949284	47	58.8273	59.1001	0.272768	121.827	120.117	-1.71022	47	58.0222	56.1562	-1.86593	134.328	134.766	0.437267	47	56.1015	56.4658	0.36429	80	82.0312	2.03125
48	56.689	56.7022	0.013208	100.559	102.539	1.9804	48	58.9875	58.0174	-0.970071	119.205	120.117	0.911889	48	58.2482	57.4899	-0.758257	134.078	128.906	-5.17196	48	54.0228	53.1708	-0.852018	77.9221	79.1016	1.17948
49	52.369	51.4385	-0.930475	103.448	102.539	-0.909213	49	55.4234	56.1323	0.708863	120.603	123.047	2.44386	49	58.9192	59.0888	0.169595	139.535	140.625	1.09012	49	54.9058	54.8351	-0.070768	79.4702	79.1016	-0.368636
50	53.0321	52.2705	-0.761643	100.559	102.539	1.9804	50	51.3084	50.2399	-1.06851	119.205	120.117	0.911889	50	59.3303	80.2899	20.9596	137.405	70.3125	-67.0921	50	55.8543	54.4475	-1.40683	80	82.0312	2.03125
51	53.1405	51.9066	-1.23381	100.84	102.539	1.69873	51	52.8638	50.4792	-2.38456	118.421	120.117	1.69613	51	59.8469	60.3213	0.474462	136.364	137.695	1.33168	51	57.3316	57.2534	-0.0781142	87.5912	84.9609	-2.6303
52	52.0857	51.7148	-0.370904	102.564	102.539	-0.0250401	52	51.958	53.5576	1.5996	113.924	111.328	-2.59593	52	59.3895	59.8457	0.456256	135.338	137.695	2.35697	52	55.274	54.495	-0.779022	81.0811	82.0312	0.950169
53	51.2541	52.0989	0.844787	102.273	102.539	0.266335	53	49.8924	50.818	0.925548	113.924	114.258	0.333762	53	60.2656	61.8031	1.53751	131.868	131.836	-0.0321944	53	52.966	55.6299	2.6639	80	79.1016	-0.898438
54	50.3724	49.8811	-0.491325	100.84	102.539	1.69873	54	50.4226	49.9778	-0.444804	117.647	117.188	-0.459559	54	59.2253	56.7566	-2.4687	141.176	143.555	2.37822	54	50.6238	49.1177	-1.50607	81.0811	82.0312	0.950169
55	50.0445	50.7501	0.705591	100	99.6094	-0.390625	55	50.0292	49.8651	-0.164109	116.883	117.188	0.304383	55	59.7811	59.1574	-0.623703	134.078	134.766	0.687413	55	50.2003	51.2765	1.07623	78.4314	76.1719	-2.2595
56	53.8297	54.607	0.777222	95.7447	96.6797	0.935007	56	55.466	53.2032	-2.26287	117.647	117.188	-0.459559	56	59.0083	55.7294	-3.27889	138.462	140.625	2.16346	56	52.0383	54.4216	2.38329	82.7586	82.0312	-0.727371
57	51.8878	50.8067	-1.08109	97.561	99.6094	2.0484	57	54.3864	56.713	2.32659	124.352	123.047	-1.30546	57	58.6883	57.5082	-1.18002	131.868	131.836	-0.0321944	57	51.3938	51.7564	0.362524	81.0811	82.0312	0.950169
58	48.3182	48.7582	0.439963	96	96.6797	0.679688	58	56.527	55.1274	-1.39961	124.138	123.047	-1.09106	58	59.7201	56.4309	-3.2892	135.338	134.766	-0.572721	58	52.7309	53.0034	0.272525	80.5369	79.1016	-1.43535
59	51.5494	53.2326	1.68322	98.3607	96.6797	-1.68097	59	57.3638	57.3378	-0.0259804	120.805	120.117	-0.688182	59	59.9324	60.482	0.549657	133.333	131.836	-1.4974	59	50.7587	49.1621	-1.59654	80.5369	82.0312	1.49434
60	47.7092	48.6852	0.975923	95.7447	96.6797	0.935007	60	55.9807	56.2143	0.233638	120.805	120.117	-0.688182	60	60.4201	60.6152	0.195116	138.728	140.625	1.89668	60	49.7742	49.4516	-0.32259	77.9221	79.1016	1.17948
61	46.152	48.6158	2.46384	94.4882	93.75	-0.738189	61	52.2575	54.1922	1.93474	119.205	117.188	-2.0178	61	59.7781	61.5447	1.76656	136.364	134.766	-1.59801	61	57.0065	55.6336	-1.37295	83.3333	87.8906	4.55729
62	49.3138	49.6971	0.383287	93.75	93.75	8.52651e-14	62	54.3624	54.8736	0.511273	116.883	114.258	-2.6253	62	58.4114	58.8346	0.423176	130.435	128.906	-1.52853	62	53.5536	53.2063	-0.347301	82.1918	82.0312	-0.160531
63	47.9439	47.7427	-0.201239	91.6031	93.75	2.14695	63	56.1743	52.857	-3.31728	118.421	120.117	1.69613	63	58.1062	58.6048	0.49858	128.571	128.906	0.334821	63	50.1379	50.1115	-0.0263514	68.9655	70.3125	1.34698
64	47.6574	47.6735	0.0161501	90.9091	93.75	2.84091	64	51.7963	55.0627	3.26643	116.883	114.258	-2.6253	64	59.2256	60.4289	1.20335	129.73	128.906	-0.82348	64	53.8511	53.8412	-0.00985316	75.9494	76.1719	0.222508
65	47.4449	48.6316	1.18674	95.7447	96.6797	0.935007	65	51.128	53.9647	2.83669	117.647	117.188	-0.459559	65	60.5735	61.6694	1.0959	129.496	128.906	-0.590153	65	52.6761	51.8005	-0.875607	81.0811	82.0312	0.950169
66	48.4138	47.8892	-0.524645	96.7742	96.6797	-0.094506	66	48.9833	48.9753	-0.00800161	116.129	117.188	1.05847	66	60.4663	59.2558	-1.21043	133.333	134.766	1.43229	66	55.33	56.6367	1.30671	74.0741	73.2422	-0.831887
67	47.0589	47.2703	0.211307	93.75	96.6797	2.92969	67	51.454	51.1821	-0.271904	115.385	114.258	-1.1268	67	59.9304	57.9248	-2.00552	130.435	131.836	1.40115	67	53.9508	54.9217	0.970843	77.9221	76.1719	-1.7502
68	43.6224	45.5109	1.88846	96.7742	96.6797	-0.094506	68	57.707	57.1168	-0.590255	110.429	108.398	-2.03101	68	60.438	62.436	1.99796	129.73	128.906	-0.82348	68	56.9098	56.9985	0.0887089	71.8563	73.2422	1.3859
69	46.727	49.943	3.21603	91.6031	90.8203	-0.782741	69	56.7752	55.9839	-0.791293	110.429	111.328	0.898677	69	60.8584	59.9418	-0.916608	132.353	131.836	-0.517004	69	56.8164	57.2819	0.465519	75.9494	76.1719	0.222508
70	45.6976	48.163	2.4654	85.7143	84.9609	-0.753348	70	58.5074	57.8606	-0.646769	116.883	120.117	3.23407	70	60.9869	59.4191	-1.56781	131.387	131.836	0.449076	70	57.1129	59.5482	2.43529	71.8563	70.3125	-1.54379
71	44.1765	46.2949	2.11847	90.9091	90.8203	-0.0887784	71	56.8993	56.2316	-0.66768	120	120.117	0.117188	71	60.6291	60.3772	-0.251926	126.316	125.977	-0.339227	71	53.4174	54.0576	0.640233	70.5882	70.3125	-0.275735
72	48.093	51.6162	3.5232	92.3077	90.8203	-1.48738	72	52.7084	51.2294	-1.47907	116.883	117.188	0.304383	72	60.5695	58.4363	-2.13313	131.868	134.766	2.89749	72	58.3948	57.3189	-1.07591	76.9231	79.1016	2.17849
73	44.9038	44.8508	-0.0530314	88.2353	87.8906	-0.344669	73	48.9887	49.746	0.757291	118.421	120.117	1.69613	73	59.8788	58.9988	-0.880035	125.874	125.977	0.102437	73	54.1218	57.2366	3.11476	70.5882	70.3125	-0.275735
74	56.6755	58.7993	2.12385	97.2973	96.6797	-0.61761	74	46.8547	47.6752	0.820456	112.5	114.258	1.75781	74	59.7264	57.2165	-2.50986	128.571	128.906	0.334821	74	49.4979	49.0675	-0.430361	74.0741	76.1719	2.0978
75	55.7489	55.7435	-0.005381	93.0233	93.75	0.726744	75	47.4061	47.7331	0.326966	110.429	111.328	0.898677	75	60.4563	61.9387	1.48247	125.874	123.047	-2.82725	75	49.3422	52.4036	3.06134	72.2892	73.2422	0.953031
76	55.0591	56.7838	1.72468	92.3077	90.8203	-1.48738	76	48.0274	49.7742	1.74683	110.092	108.398	-1.69331	76	59.4622	58.5651	-0.897146	125	125.977	0.976563	76	49.6691	52.8752	3.20613	77.9221	76.1719	-1.7502
77	50.5105	50.3157	-0.194801	90.9091	90.8203	-0.0887784	77	55.7723	55.1018	-0.670452	116.883	117.188	0.304383	77	60.3014	60.5225	0.221043	123.288	120.117	-3.17048	77	47.059	48.7129	1.65386	73.1707	73.2422	0.0714558
78	52.1346	51.6622	-0.472377	93.0233	93.75	0.726744	78	54.5796	54.5931	0.0134593	114.65	114.258	-0.391869	78	60.2904	60.3286	0.0381281	126.316	128.906	2.59046	78	49.6637	52.1559	2.49222	75	76.1719	1.17187
79	51.5392	51.71	0.170774	90.9091	90.8203	-0.0887784	79	57.3346	58.4605	1.12589	112.5	111.328	-1.17188	79	60.4188	61.1389	0.720106	129.496	128.906	-0.590153	79	51.345	50.9622	-0.382846	70.5882	73.2422	2.65395
80	51.5737	52.6869	1.11317	91.6031	90.8203	-0.782741	80	54.6129	52.7897	-1.82313	112.5	114.258	1.75781	80	59.0829	57.5725	-1.5104	128.571	128.906	0.334821	80	53.089	51.4398	-1.64919	75	76.1719	1.17187
81	49.8928	51.0504	1.15757	90.9091	90.8203	-0.0887784	81	49.6025	48.4414	-1.16106	112.15	111.328	-0.821408	81	60.3496	60.148	-0.201601	122.449	123.047	0.597895	81	51.6857	53.3824	1.69661	75.9494	76.1719	0.222508
82	51.2972	51.662	0.364825	90.9091	90.8203	-0.0887784	82	55.3031	55.3154	0.0123908	109.756	108.398	-1.35766	82	60.0044	58.5874	-1.41697	121.622	120.117	-1.50443	82	50.8432	54.1347	3.29155	77.9221	76.1719	-1.7502
83	54.1329	54.6222	0.489236	107.143	108.398	1.25558	83	57.1924	58.594	1.40166	109.756	108.398	-1.35766	83	60.364	58.8202	-1.54381	121.622	123.047	1.42525	83	49.6142	49.6162	0.00199819	80.5369	82.0312	1.49434
84	58.2852	59.3544	1.06924	106.509	108.398	1.88956	84	58.8391	57.6515	-1.18754	111.111	114.258	3.1467	84	59.9324	59.1481	-0.784245	119.205	117.188	-2.0178	84	48.1603	49.4269	1.26656	85.1064	84.9609	-0.145445
85	56.6653	58.3112	1.6459	100	99.6094	-0.390625	85	56.5145	54.6387	-1.87579	105.882	105.469	-0.413603	85	59.2428	58.5395	-0.703345	133.333	134.766	1.43229	85	45.199	46.9824	1.78342	80	79.1016	-0.898438
86	56.2042	55.7976	-0.406605	101.695	102.539	0.844147	86	58.9252	59.3101	0.38483	106.195	105.469	-0.72594	86	59.4434	59.4228	-0.0205481	132.353	131.836	-0.517004	86	40.7298	42.9083	2.17852	77.9221	79.1016	1.17948
87	55.9339	56.8051	0.871177	102.857	102.539	-0.31808	87	57.8106	56.5873	-1.22326	113.924	114.258	0.333762	87	60.1251	60.7169	0.591775	133.333	131.836	-1.4974	87	44.1282	46.4473	2.31907	77.9221	79.1016	1.17948
88	56.8791	56.2188	-0.660233	101.695	102.539	0.844147	88	56.5586	55.2722	-1.28645	107.784	108.398	0.614006	88	59.7121	61.0125	1.30034	133.333	131.836	-1.4974	88	44.8795	47.9327	3.05315	81.0811	82.0312	0.950169
89	55.9383	59.0191	3.08084	101.124	99.6094	-1.51422	89	57.8122	59.2267	1.41448	109.091	108.398	-0.692472	89	59.9108	61.5477	1.6369	133.333	131.836	-1.4974	89	43.2664	44.8322	1.56575	78.9474	79.1016	0.154194
90	54.5832	56.1739	1.5907	100	99.6094	-0.390625	90	56.7861	57.0748	0.288746	109.091	108.398	-0.692472	90	60.0164	58.3569	-1.65951	134.328	134.766	0.437267	90	46.7041	47.3895	0.685358	79.4702	79.1016	-0.368636
91	57.0242	55.5204	-1.50381	109.756	111.328	1.57203	91	57.8515	58.0489	0.197359	118.421	117.188	-1.23355	91	60.8698	59.6156	-1.25418	134.078	134.766	0.687413	91	43.6673	45.5423	1.87496	80	79.1016	-0.898438
92	57.4543	56.6327	-0.821531	108.434	108.398	-0.0352974	92	57.566	58.3613	0.795292	117.647	117.188	-0.459559	92	60.0295	59.8603	-0.169209	132.353	131.836	-0.517004	92	46.1482	48.6994	2.55121	76.4331	76.1719	-0.261246
93	57.9052	56.4089	-1.49629	105.263	105.469	0.205592	93	58.305	61.2268	2.92179	120.805	120.117	-0.688182	93	59.5751	57.6308	-1.94423	131.148	131.836	0.688397	93	56.0374	58.9602	2.92286	88.8889	84.9609	-3.92795
94	54.6383	54.9665	0.328267	106.509	105.469	-1.04013	94	59.4328	58.6175	-0.815328	122.449	123.047	0.597895	94	59.751	58.4582	-1.29274	131.387	131.836	0.449076	94	58.2381	58.3999	0.161778	85.7143	84.9609	-0.753348
95	55.8207	55.3413	-0.479369	102.564	102.539	-0.0250401	95	57.3935	56.1859	-1.20755	120	120.117	0.117188	95	59.2224	59.2179	-0.00454555	132.597	131.836	-0.760748	95	53.6091	53.4614	-0.147698	81.0811	82.0312	0.950169
96	56.7645	58.7608	1.99631	101.695	99.6094	-2.08554	96	58.0872	58.1306	0.0433968	120.805	120.117	-0.688182	96	60.2248	59.073	-1.15181	132.353	134.766	2.41268	96	54.1202	54.6338	0.513583	79.4702	79.1016	-0.368636
97	57.8855	58.0435	0.157969	101.695	102.539	0.844147	97	58.8591	60.4685	1.60934	118.421	117.188	-1.23355	97	60.2508	59.0437	-1.20717	137.143	137.695	0.552455	97	56.7093	56.1956	-0.513722	83.3333	84.9609	1.6276
98	56.6581	55.9844	-0.673749	97.561	96.6797	-0.881288	98	59.2743	58.2005	-1.07384	125	125.977	0.976562	98	59.9649	58.5116	-1.45323	131.387	131.836	0.449076	98	53.7836	53.7776	-0.00597553	79.4702	79.1016	-0.368636
99	58.1067	56.6506	-1.45616	106.509	108.398	1.88956	99	59.5411	59.0214	-0.5197	120	120.117	0.117188	99	58.6678	57.435	-1.23277	134.078	134.766	0.687413	99	54.9232	57.8052	2.88196	83.3333	82.0312	-1.30208
100	56.7637	57.2905	0.526843	105.263	105.469	0.205592	100	58.8182	58.7067	-0.111462	120.805	120.117	-0.688182	100	58.0789	55.2963	-2.78267	134.328	134.766	0.437267	100	56.3719	58.5949	2.22304	81.0811	79.1016	-1.97952
101	57.3113	59.3304	2.01909	103.448	102.539	-0.909213	101	59.3891	60.0926	0.703473	122.449	123.047	0.597895	101	58.7988	56.9241	-1.87476	133.333	134.766	1.43229	101	55.1661	58.3667	3.20068	77.9221	76.1719	-1.7502
102	57.7802	59.6329	1.85262	103.448	102.539	-0.909213	102	59.4206	59.0477	-0.372987	120	120.117	0.117188	102	59.8324	58.8544	-0.977991	132.353	131.836	-0.517004	102	56.393	57.0878	0.694799	82.1918	82.0312	-0.160531
103	58.5716	57.3631	-1.20857	100.84	102.539	1.69873	103	58.9126	57.3779	-1.53465	118.421	120.117	1.69613	103	60.5067	59.6527	-0.854002	131.868	131.836	-0.0321944	103	58.3276	59.363	1.03544	89.5522	87.8906	-1.66161
104	57.8768	57.7803	-0.09649	100.84	102.539	1.69873	104	59.3653	59.5032	0.137886	120	120.117	0.117188	104	60.3998	59.3206	-1.07913	131.387	131.836	0.449076	104	57.4297	58.9691	1.53941	83.3333	84.9609	1.6276
105	57.5145	57.6005	0.085973	100	99.6094	-0.390625	105	59.003	57.9486	-1.05433	118.421	120.117	1.69613	105	60.7307	60.1364	-0.594354	131.868	131.836	-0.0321944	105	58.0431	60.4627	2.41961	81.6327	79.1016	-2.53109
106	56.2616	57.8184	1.55673	100.84	99.6094	-1.23096	106	58.1519	56.6912	-1.4607	118.421	120.117	1.69613	106	60.2063	59.9635	-0.242718	131.387	131.836	0.449076	106	56.474	58.0956	1.62159	80	79.1016	-0.898438
107	56.5855	54.3943	-2.19121	107.143	108.398	1.25558	107	59.3089	60.3029	0.993975	125.654	125.977	0.322112	107	60.8526	59.854	-0.998644	129.496	128.906	-0.590153	107	56.5054	55.7527	-0.752708	83.3333	82.0312	-1.30208
108	57.4374	56.9995	-0.437899	105.263	108.398	3.13528	108	58.8104	60.2009	1.39058	125	123.047	-1.95313	108	60.9954	60.1368	-0.858643	131.148	131.836	0.688397	108	53.7965	55.5159	1.71936	79.4702	79.1016	-0.368636
109	58.3199	56.1518	-2.16805	101.695	102.539	0.844147	109	56.5158	54.96	-1.55582	119.205	120.117	0.911889	109	59.2983	58.1521	-1.14617	134.078	134.766	0.687413	109	54.8234	57.6098	2.78643	77.9221	76.1719	-1.7502
110	59.0358	58.5477	-0.488117	101.695	102.539	0.844147	110	57.2843	56.8447	-0.439523	119.205	120.117	0.911889	110	59.6303	59.1243	-0.506029	133.333	134.766	1.43229	110	55.7778	56.8551	1.07731	77.9221	79.1016	1.17948
111	59.2192	61.0958	1.87658	100.559	99.6094	-0.949284	111	57.178	56.3656	-0.812412	119.205	120.117	0.911889	111	59.1659	56.9636	-2.20236	131.868	134.766	2.89749	111	55.3377	54.7528	-0.584886	82.1918	82.0312	-0.160531
112	58.5269	59.1183	0.591411	100.84	102.539	1.69873	112	59.3747	61.2221	1.84744	119.205	117.188	-2.0178	112	58.1445	56.5454	-1.59911	132.353	134.766	2.41268	112	58.1213	58.5642	0.442892	82.1918	82.0312	-0.160531
113	59.023	59.0834	0.0604348	101.124	102.539	1.41547	113	58.182	59.6817	1.49965	117.647	117.188	-0.459559	113	59.4131	61.2716	1.85855	133.333	131.836	-1.4974	113	56.768	56.4861	-0.281932	85.1064	84.9609	-0.145445
114	59.2157	58.5533	-0.662418	101.695	102.539	0.844147	114	59.2292	59.1365	-0.0926684	123.077	123.047	-0.0300481	114	59.2101	58.9489	-0.261223	129.496	128.906	-0.590153	114	56.8408	56.8346	-0.00626081	77.4194	76.1719	-1.24748
115	58.7382	57.8066	-0.931618	108.434	111.328	2.89439	115	58.4758	59.6864	1.21063	120.805	120.117	-0.688182	115	60.2085	60.565	0.356531	136.364	134.766	-1.59801	115	57.7397	58.643	0.9033	78.4314	79.1016	0.67019
116	58.712	58.9896	0.277599	105.882	105.469	-0.413603	116	58.4438	60.2137	1.76991	118.421	117.188	-1.23355	116	59.7844	58.5689	-1.21556	134.078	134.766	0.687413	116	58.8343	59.0913	0.257027	75.9494	76.1719	0.222508
117	58.025	58.7059	0.680858	100	99.6094	-0.390625	117	58.0964	58.5176	0.421109	120	120.117	0.117188	117	60.2966	59.24	-1.05659	135.338	137.695	2.35697	117	57.3255	59.946	2.6205	80.5369	79.1016	-1.43535
118	58.7548	60.9692	2.21446	100.84	99.6094	-1.23096	118	58.4479	59.7664	1.31851	119.205	117.188	-2.0178	118	59.9053	59.2176	-0.687701	133.333	131.836	-1.4974	118	53.6761	53.6745	-0.00153803	82.1918	82.0312	-0.160531
119	57.8586	58.3577	0.499085	100	99.6094	-0.390625	119	57.4371	57.821	0.383917	120	120.117	0.117188	119	59.7104	59.9227	0.212337	134.078	131.836	-2.24227	119	55.2248	56.1	0.875264	81.0811	82.0312	0.950169
120	58.6434	59.571	0.927625	96.7742	96.6797	-0.094506	120	57.3362	56.2432	-1.09295	120	120.117	0.117188	120	59.9258	57.7577	-2.16802	134.328	134.766	0.437267	120	54.2188	54.6617	0.442865	78.9474	79.1016	0.154194
121	58.4229	57.9736	-0.449338	101.695	102.539	0.844147	121	57.6174	59.2738	1.65639	121.827	123.047	1.21946	121	60.2832	59.4817	-0.80154	132.597	131.836	-0.760748	121	56.3373	55.8061	-0.531228	80	79.1016	-0.898438
122	58.3378	58.2359	-0.10189	99.4475	99.6094	0.161861	122	59.0079	60.2073	1.19941	124.138	123.047	-1.09106	122	59.6029	57.5431	-2.05984	134.328	134.766	0.437267	122	55.9771	57.1343	1.1572	75.9494	76.1719	0.222508
123	57.1398	56.7597	-0.380084	102.857	105.469	2.61161	123	58.6296	57.9817	-0.647929	121.622	123.047	1.42525	123	58.7994	58.3064	-0.492927	134.078	134.766	0.687413	123	54.0139	55.1699	1.15596	89.5522	90.8203	1.26807
124	58.185	57.5022	-0.682769	107.143	105.469	-1.67411	124	57.3014	56.0069	-1.29449	120	120.117	0.117188	124	60.2622	58.0773	-2.18488	135.338	134.766	-0.572721	124	54.9344	54.0291	-0.905324	83.9161	84.9609	1.04485
125	58.0296	60.6633	2.63374	103.448	102.539	-0.909213	125	59.1657	60.3783	1.21263	121.622	120.117	-1.50443	125	58.1926	55.1823	-3.01035	133.333	137.695	4.36198	125	54.1826	54.774	0.591328	82.1918	82.0312	-0.160531
126	56.7452	57.0597	0.314479	101.695	102.539	0.844147	126	58.9788	57.7208	-1.25807	120	120.117	0.117188	126	58.0714	56.5261	-1.54528	130.435	128.906	-1.52853	126	54.609	54.9009	0.291866	85.7143	87.8906	2.17634
127	56.6612	56.1933	-0.467917	102.273	102.539	0.266335	127	57.9666	58.2079	0.241315	120	120.117	0.117188	127	58.4572	58.0789	-0.378342	131.148	131.836	0.688397	127	54.5368	53.4706	-1.06623	83.9161	84.9609	1.04485
128	56.7046	56.4094	-0.295203	101.695	102.539	0.844147	128	58.0058	57.6272	-0.378612	120.603	120.117	-0.485828	128	59.0677	56.8109	-2.25676	135.338	134.766	-0.572721	128	55.6481	57.7741	2.12595	82.1918	82.0312	-0.160531
129	57.1359	56.0257	-1.11021	101.124	102.539	1.41547	129	57.024	56.1438	-0.880253	120.805	123.047	2.24151	129	60.4628	57.7787	-2.68408	139.535	140.625	1.09012	129	53.614	54.4603	0.846288	82.1918	82.0312	-0.160531
130	56.2974	57.3508	1.05341	100.559	99.6094	-0.949284	130	56.7258	55.4171	-1.3087	118.812	117.188	-1.62438	130	59.5119	57.0901	-2.42184	139.535	140.625	1.09012	130	57.5839	58.0366	0.452667	80.5369	82.0312	1.49434
131	58.05	58.6876	0.637597	102.857	105.469	2.61161	131	56.869	58.6656	1.7966	119.205	117.188	-2.0178	131	60.0703	58.2487	-1.82161	134.328	134.766	0.437267	131	58.9396	59.3089	0.369259	83.3333	84.9609	1.6276
132	56.5206	56.1135	-0.407106	103.448	102.539	-0.909213	132	57.4834	55.8532	-1.63013	118.421	120.117	1.69613	132	60.1173	58.2584	-1.85888	136.364	134.766	-1.59801	132	59.2369	60.3436	1.10664	78.9474	79.1016	0.154194
133	54.573	53.6493	-0.923743	104.046	105.469	1.42251	133	55.971	55.5342	-0.436808	117.647	117.188	-0.459559	133	59.6401	57.9606	-1.6795	133.333	131.836	-1.4974	133	58.4507	58.1589	-0.291858	86.9565	87.8906	0.934103
134	54.3925	54.3213	-0.0712845	103.448	102.539	-0.909213	134	56.0078	57.0141	1.00634	117.647	117.188	-0.459559	134	60.1439	57.5159	-2.62797	130.435	131.836	1.40115	134	57.046	59.9532	2.90719	85.7143	84.9609	-0.753348
135	54.8648	54.4898	-0.374951	102.273	102.539	0.266335	135	57.6054	56.982	-0.623329	120	120.117	0.117188	135	60.5996	59.7781	-0.821452	137.143	137.695	0.552455	135	57.114	56.2457	-0.868346	83.9161	84.9609	1.04485
136	54.2035	53.5015	-0.702076	100.84	102.539	1.69873	136	55.8938	55.6426	-0.251235	120.603	120.117	-0.485828	136	59.9836	57.8592	-2.12435	132.353	131.836	-0.517004	136	57.7187	58.8099	1.0912	85.7143	84.9609	-0.753348
137	55.3643	54.2896	-1.07466	104.046	105.469	1.42251	137	57.3977	57.9819	0.584291	120	117.188	-2.8125	137	59.8011	61.2401	1.43899	128.342	125.977	-2.36568	137	55.9802	56.9732	0.993079	86.9565	87.8906	0.934103
138	54.6023	52.7745	-1.82782	98.3607	99.6094	1.24872	138	57.219	58.8415	1.62246	116.883	114.258	-2.6253	138	60.7052	59.4734	-1.23174	130.435	128.906	-1.52853	138	57.1552	59.0981	1.94291	82.7586	82.0312	-0.727371
139	58.2823	58.6826	0.400304	99.4475	99.6094	0.161861	139	57.8812	56.3251	-1.55607	116.883	117.188	0.304383	139	60.339	58.9473	-1.39176	127.66	128.906	1.24668	139	56.8568	56.8895	0.0326908	78.9474	82.0312	3.08388
140	57.5562	56.9961	-0.560163	105.263	105.469	0.205592	140	57.4194	55.6373	-1.78208	117.647	120.117	2.47013	140	60.0728	58.7835	-1.28929	125	125.977	0.976562	140	55.0381	53.6629	-1.37521	84.507	84.9609	0.453895
141	58.3699	60.9806	2.61072	101.124	99.6094	-1.51422	141	57.0014	57.3418	0.340399	114.65	114.258	-0.391869	141	60.8361	59.8733	-0.962766	134.078	134.766	0.687413	141	55.5121	55.43	-0.082084	85.1064	84.9609	-0.145445
142	59.2305	57.6307	-1.59984	97.561	96.6797	-0.881288	142	58.7028	58.3063	-0.396492	116.883	117.188	0.304383	142	60.0127	59.0786	-0.934139	137.405	137.695	0.290732	142	54.3026	55.3107	1.0081	78.9474	79.1016	0.154194
143	57.0322	57.6802	0.647943	97.561	96.6797	-0.881288	143	58.4394	58.0869	-0.352502	116.129	114.258	-1.87122	143	60.4188	59.1031	-1.31569	134.831	134.766	-0.0658357	143	51.6674	49.7351	-1.9323	88.2353	87.8906	-0.344669
144	55.9323	54.6791	-1.25322	101.124	102.539	1.41547	144	58.561	55.8742	-2.68688	113.208	114.258	1.05027	144	59.9816	58.9578	-1.02376	133.333	134.766	1.43229	144	48.6292	47.304	-1.32521	83.3333	84.9609	1.6276
145	57.0055	57.8704	0.86486	98.3607	96.6797	-1.68097	145	57.6216	57.6709	0.0492524	113.208	111.328	-1.87942	145	60.7244	59.6551	-1.06933	131.148	131.836	0.688397	145	49.4598	48.8497	-0.610047	84.507	84.9609	0.453895
146	55.2382	55.4406	0.202412	96	96.6797	0.679688	146	57.7167	56.0353	-1.68144	115.385	117.188	1.80288	146	59.7513	61.2554	1.5041	127.66	125.977	-1.68301	146	47.0266	46.8357	-0.190946	81.6327	82.0312	0.398597
147	59.1006	59.6793	0.578764	98.3607	99.6094	1.24872	147	58.0067	55.8243	-2.18239	114.286	114.258	-0.0279018	147	61.0342	60.0813	-0.952897	134.078	134.766	0.687413	147	44.8136	49.5465	4.73287	82.1918	79.1016	-3.09022
148	59.2384	58.7142	-0.524257	105.263	105.469	0.205592	148	59.1599	58.5713	-0.588607	111.111	114.258	3.1467	148	60.4844	59.6647	-0.819702	131.387	131.836	0.449076	148	46.7826	48.5534	1.77076	80.5369	79.1016	-1.43535
149	57.8957	60.1287	2.23304	98.3607	96.6797	-1.68097	149	58.733	58.7348	0.00185579	116.883	117.188	0.304383	149	59.8318	59.909	0.0772112	128.342	128.906	0.564004	149	47.5942	49.0172	1.42301	82.1918	82.0312	-0.160531
150	58.8441	61.4702	2.62612	100.84	99.6094	-1.23096	150	58.1265	56.8011	-1.32548	114.65	114.258	-0.391869	150	60.0932	57.461	-2.63217	128.571	128.906	0.334821	150	48.2171	48.0082	-0.208924	82.7586	82.0312	-0.727371
151	58.1946	61.3648	3.17017	96.7742	96.6797	-0.094506	151	57.3296	56.3154	-1.01422	113.924	114.258	0.333762	151	59.8487	60.0087	0.160033	127.66	128.906	1.24668	151	48.2787	46.7144	-1.56427	83.3333	82.0312	-1.30208
152	58.4359	57.7228	-0.713168	94.4882	96.6797	2.1915	152	57.0383	55.5266	-1.51168	115.385	117.188	1.80288	152	59.6888	58.2496	-1.43916	131.148	131.836	0.688397	152	47.2921	46.5399	-0.752214	80	79.1016	-0.898438
153	57.5672	57.6999	0.13266	96	96.6797	0.679688	153	57.7678	56.6493	-1.11845	111.801	111.328	-0.473117	153	59.7342	58.5813	-1.15285	139.535	140.625	1.09012	153	52.5431	52.0321	-0.51102	91.3706	90.8203	-0.550246
154	57.6129	61.6376	4.02465	94.7368	93.75	-0.986842	154	57.4196	55.7378	-1.68186	109.756	108.398	-1.35766	154	59.829	57.4932	-2.33585	134.831	137.695	2.86385	154	51.0422	47.3192	-3.72294	93.75	93.75	-2.00373e-12
155	59.5818	61.0502	1.46845	95.7447	96.6797	0.935007	155	57.1713	56.5316	-0.639725	107.143	108.398	1.25558	155	59.4905	57.401	-2.08955	136.364	137.695	1.33168	155	51.5946	52.4435	0.848915	85.1064	84.9609	-0.145445
156	58.1438	57.8127	-0.331159	99.1736	99.6094	0.435821	156	59.7856	59.0842	-0.701391	114.65	117.188	2.53782	156	59.1124	56.308	-2.80441	127.66	128.906	1.24668	156	49.1043	49.0158	-0.0884721	81.6327	82.0312	0.398597
157	58.3427	58.2287	-0.113978	96	96.6797	0.679688	157	58.9715	58.6198	-0.351757	113.924	114.258	0.333762	157	58.4423	57.864	-0.578211	126.984	128.906	1.92212	157	47.1123	46.2841	-0.828229	81.6327	82.0312	0.398597
158	55.6426	57.3534	1.71073	97.561	96.6797	-0.881288	158	57.3038	56.7021	-0.601684	110.429	111.328	0.898677	158	59.7884	58.6194	-1.16903	125	125.977	0.976562	158	52.6723	51.5064	-1.16591	77.9221	79.1016	1.17948
159	56.2475	55.9834	-0.26415	92.3077	93.75	1.44231	159	58.9673	60.5952	1.62784	109.091	108.398	-0.692472	159	59.0036	56.8257	-2.17796	135.593	137.695	2.10209	159	46.2788	47.7445	1.46567	77.9221	76.1719	-1.7502
160	57.4753	57.7786	0.303237	93.75	93.75	7.81597e-13	160	58.4285	57.3715	-1.05705	106.509	108.398	1.88956	160	59.54	57.7471	-1.79292	131.387	131.836	0.449076	160	50.3158	50.5082	0.192442	78.9474	79.1016	0.154194
161	57.5975	56.6745	-0.922938	93.0233	93.75	0.726744	161	58.6174	58.8849	0.267434	111.111	111.328	0.217014	161	60.0023	59.8015	-0.200797	134.078	134.766	0.687413	161	52.3108	51.1778	-1.13305	80	82.0312	2.03125
162	57.1809	60.2487	3.06775	90.2256	87.8906	-2.33494	162	59.2601	58.2601	-1.00002	112.15	111.328	-0.821408	162	59.1919	60.6483	1.4564	130.435	128.906	-1.52853	162	51.3097	51.0598	-0.249897	78.9474	79.1016	0.154194
163	56.4755	56.157	-0.318467	91.6031	93.75	2.14695	163	59.0265	57.5911	-1.43536	113.208	114.258	1.05027	163	59.2232	58.6353	-0.587926	129.73	131.836	2.10621	163	55.2413	58.6477	3.40639	81.0811	79.1016	-1.97952
164	58.9404	59.4366	0.496212	91.3706	93.75	2.37944	164	57.7013	57.4904	-0.210898	113.208	114.258	1.05027	164	58.9162	57.9597	-0.956467	126.761	128.906	2.14569	164	52.9408	52.4408	-0.500054	82.1918	82.0312	-0.160531
165	57.9123	56.6644	-1.2479	93.75	96.6797	2.92969	165	57.7432	57.5416	-0.201629	113.924	114.258	0.333762	165	59.9643	59.1833	-0.780978	132.597	131.836	-0.760748	165	53.1723	51.3737	-1.7986	74.5342	76.1719	1.63771
166	58.6243	58.3704	-0.253828	94.4882	93.75	-0.738189	166	57.5539	57.6808	0.126964	107.784	108.398	0.614006	166	58.9673	57.5387	-1.42862	129.496	128.906	-0.590153	166	54.4901	54.2422	-0.247863	75.9494	76.1719	0.222508
167	57.2999	56.0354	-1.26442	89.5522	90.8203	1.26807	167	57.4939	55.8371	-1.65677	104.348	105.469	1.12092	167	59.4181	58.8355	-0.582654	126.761	125.977	-0.784001	167	53.2404	51.6283	-1.61207	75.9494	76.1719	0.222508
168	57.8334	58.5809	0.747504	85.7143	87.8906	2.17634	168	58.3819	57.2288	-1.15306	103.448	105.469	2.02047	168	58.4561	59.4706	1.01443	123.711	123.047	-0.664465	168	51.3467	49.5702	-1.77646	73.1707	73.2422	0.0714558
169	58.0442	62.8057	4.76147	83.3333	82.0312	-1.30208	169	58.016	57.3127	-0.703302	101.695	102.539	0.844147	169	56.4623	56.8404	0.37812	125.874	125.977	0.102437	169	51.5706	49.7945	-1.77613	75	76.1719	1.17187
170	58.1614	59.2657	1.10429	83.9161	84.9609	1.04485	170	57.988	57.1382	-0.849835	104.348	105.469	1.12092	170	57.6525	56.9977	-0.654745	123.288	123.047	-0.240796	170	51.3016	53.1922	1.89057	75.9494	76.1719	0.222508
171	58.5532	59.1122	0.559008	84.507	84.9609	0.453895	171	59.1298	58.2871	-0.842647	104.046	105.469	1.42251	171	58.9783	58.9274	-0.0509021	129.73	128.906	-0.82348	171	52.7179	52.8625	0.144594	76.4331	76.1719	-0.261246
172	58.5988	59.7972	1.19844	83.9161	84.9609	1.04485	172	54.9561	54.0708	-0.885339	118.421	117.188	-1.23355	172	57.7904	57.8592	0.068769	125.874	125.977	0.102437	172	53.886	53.6741	-0.211938	69.7674	70.3125	0.545058
173	55.4501	55.6988	0.248682	105.263	105.469	0.205592	173	57.9808	58.6705	0.689756	121.622	120.117	-1.50443	173	58.462	58.0304	-0.431662	126.761	128.906	2.14569	173	57.0608	59.1411	2.08032	71.4286	70.3125	-1.11607
174	58.5969	59.3003	0.703355	105.263	105.469	0.205592	174	59.0176	60.9407	1.92311	118.421	117.188	-1.23355	174	56.0961	54.506	-1.59015	127.66	128.906	1.24668	174	52.5028	52.8176	0.314807	79.4702	79.1016	-0.368636
175	59.1041	61.7908	2.68671	100	99.6094	-0.390625	175	57.8259	57.8284	0.00247504	119.205	120.117	0.911889	175	57.0191	55.7017	-1.31733	126.316	125.977	-0.339227	175	51.4681	56.7002	5.23211	76.4331	73.2422	-3.19093
176	57.9166	57.7665	-0.150065	100.84	102.539	1.69873	176	57.071	57.7047	0.633692	117.647	117.188	-0.459559	176	59.7092	58.5153	-1.19389	126.761	125.977	-0.784001	176	52.8666	53.5074	0.640811	74.0741	73.2422	-0.831887
177	56.0346	55.3329	-0.701772	100	99.6094	-0.390625	177	56.7942	57.0246	0.230369	117.647	117.188	-0.459559	177	59.8909	59.0758	-0.815191	133.333	134.766	1.43229	177	53.8717	56.648	2.77637	74.5342	73.2422	-1.29197
178	57.502	57.117	-0.385033	100	99.6094	-0.390625	178	55.5356	55.9938	0.458193	114.65	114.258	-0.391869	178	60.1601	59.0793	-1.08074	132.353	131.836	-0.517004	178	50.7037	52.6807	1.97694	71.4286	70.3125	-1.11607
179	56.838	57.5795	0.741562	99.1736	99.6094	0.435821	179	59.4716	59.1774	-0.294243	116.883	117.188	0.304383	179	59.9861	59.8602	-0.12591	129.73	128.906	-0.82348	179	51.2991	49.279	-2.02005	77.9221	76.1719	-1.7502
180	54.794	54.6888	-0.105243	100	99.6094	-0.390625	180	58.2851	60.4783	2.19324	116.129	114.258	-1.87122	180	59.4502	57.6308	-1.81942	131.387	131.836	0.449076	180	51.7171	51.7304	0.0133904	72.7273	73.2422	0.514915
181	57.872	59.7357	1.86377	109.756	108.398	-1.35766	181	57.9655	58.6097	0.644149	116.883	117.188	0.304383	181	59.7758	58.9365	-0.83928	129.496	128.906	-0.590153	181	49.9979	52.7146	2.71673	71.4286	70.3125	-1.11607
182	57.8123	57.6573	-0.155018	105.882	105.469	-0.413603	182	57.2163	57.3194	0.10314	118.421	120.117	1.69613	182	59.1852	58.3739	-0.811364	129.032	128.906	-0.126008	182	49.3006	53.8708	4.57022	72.2892	70.3125	-1.97666
183	57.8512	59.559	1.70784	107.143	105.469	-1.67411	183	58.0236	57.8914	-0.132202	118.421	120.117	1.69613	183	59.6615	60.4321	0.770572	131.868	131.836	-0.0321944	183	48.9134	48.9443	0.0308351	74.0741	73.2422	-0.831887
184	58.1512	58.1846	0.0333277	105.263	105.469	0.205592	184	58.3884	57.9735	-0.414876	120.805	120.117	-0.688182	184	59.9311	58.7837	-1.14741	132.353	131.836	-0.517004	184	48.2569	48.1924	-0.0644743	70.5882	70.3125	-0.275735
185	57.5115	59.4782	1.96668	104.348	102.539	-1.80876	185	58.509	58.1358	-0.373167	120.805	120.117	-0.688182	185	59.1395	58.7783	-0.361189	131.868	131.836	-0.0321944	185	56.1356	56.8665	0.7309	82.1918	82.0312	-0.160531
186	55.9952	56.1775	0.182288	105.263	105.469	0.205592	186	59.2903	58.9877	-0.302623	122.449	125.977	3.52758	186	58.4347	57.6895	-0.745164	128.571	128.906	0.334821	186	55.3324	54.2182	-1.11428	83.9161	84.9609	1.04485
187	57.9283	57.4457	-0.482622	105.263	105.469	0.205592	187	58.7236	57.1014	-1.62223	120	120.117	0.117188	187	59.5939	59.1011	-0.492829	129.496	128.906	-0.590153	187	54.2795	54.056	-0.223506	78.9474	79.1016	0.154194
188	58.7349	57.997	-0.737939	104.651	105.469	0.817587	188	59.5542	61.1186	1.5644	117.647	117.188	-0.459559	188	59.5566	58.0425	-1.51411	131.148	131.836	0.688397	188	56.2361	57.237	1.00087	75	76.1719	1.17188
189	58.7901	58.0581	-0.732086	104.651	105.469	0.817587	189	59.8189	58.6729	-1.14599	117.647	117.188	-0.459559	189	59.3493	58.812	-0.53731	128.342	128.906	0.564004	189	54.3808	54.6868	0.305969	81.0811	82.0312	0.950169
190	59.774	59.0001	-0.773863	104.348	105.469	1.12092	190	59.5761	61.5131	1.93698	119.205	117.188	-2.0178	190	58.8952	58.4594	-0.435758	130.435	131.836	1.40115	190	53.6608	53.9557	0.294855	81.0811	82.0312	0.950169
191	58.7545	58.4919	-0.262639	104.046	105.469	1.42251	191	59.5387	58.7003	-0.838331	119.205	120.117	0.911889	191	56.3845	55.8741	-0.510356	125.874	125.977	0.102437	191	52.975	52.4466	-0.528395	77.9221	79.1016	1.17948
192	59.5772	61.4701	1.89284	107.143	105.469	-1.67411	192	59.5467	58.8103	-0.736399	119.205	120.117	0.911889	192	56.6713	56.7687	0.0973619	128.342	128.906	0.564004	192	52.8204	52.4749	-0.345563	82.7586	84.9609	2.20232
193	59.1051	58.9658	-0.139298	104.046	105.469	1.42251	193	59.7297	59.8217	0.0919448	116.883	120.117	3.23407	193	57.112	54.9413	-2.17063	128.571	128.906	0.334821	193	51.6668	52.1205	0.453707	77.9221	79.1016	1.17948
194	59.118	58.7751	-0.342843	103.448	102.539	-0.909213	194	59.048	61.3903	2.34226	119.205	117.188	-2.0178	194	58.3838	57.4271	-0.956711	129.496	128.906	-0.590153	194	56.6381	57.5058	0.867707	80	79.1016	-0.898438
195	58.6614	60.2272	1.56581	103.448	102.539	-0.909213	195	59.3964	60.7617	1.36532	117.647	117.188	-0.459559	195	57.9751	57.0204	-0.954647	129.032	131.836	2.80368	195	56.265	57.4178	1.15287	80	79.1016	-0.898438
196	58.3384	57.7788	-0.559678	103.448	105.469	2.02047	196	59.2651	61.0196	1.75453	120	117.188	-2.8125	196	57.9736	57.2831	-0.690462	127.66	128.906	1.24668	196	52.7784	54.7626	1.98427	79.4702	79.1016	-0.368636
197	59.1529	57.8469	-1.30605	104.046	105.469	1.42251	197	58.6901	60.9066	2.2165	116.129	114.258	-1.87122	197	56.4387	56.3503	-0.0883262	125	125.977	0.976563	197	54.1211	53.7364	-0.384725	77.9221	79.1016	1.17948
198	58.3707	57.0965	-1.27421	104.348	105.469	1.12092	198	58.4376	58.0928	-0.344758	117.647	120.117	2.47013	198	55.8701	55.9779	0.107788	127.66	128.906	1.24668	198	56.2217	55.2773	-0.94439	80.5369	82.0312	1.49434
199	56.9046	58.4427	1.53805	104.046	102.539	-1.50718	199	59.3363	59.2402	-0.0960797	120.805	123.047	2.24151	199	56.4026	57.402	0.99937	125.874	123.047	-2.82725	199	56.1004	55.9531	-0.147319	81.6327	82.0312	0.398597
200	55.8012	57.3971	1.59586	104.348	102.539	-1.80876	200	57.8551	57.1988	-0.65638	120.603	123.047	2.44386	200	57.1141	55.9392	-1.17491	129.496	128.906	-0.590153	200	55.0256	57.806	2.78039	81.0811	79.1016	-1.97952
201	57.5158	56.5104	-1.0054	105.263	105.469	0.205592	201	59.083	60.9228	1.83971	114.286	114.258	-0.0279018	201	55.0061	54.0397	-0.966391	120.603	123.047	2.44386	201	54.7807	58.9553	4.17457	80	79.1016	-0.898438
202	57.9391	57.0241	-0.915015	104.348	105.469	1.12092	202	54.8731	56.6021	1.72905	113.208	111.328	-1.87942	202	57.0057	58.2021	1.19632	125	123.047	-1.95313	202	53.2722	54.9864	1.71421	83.3333	82.0312	-1.30208
203	57.2626	59.1443	1.88168	104.651	102.539	-2.1121	203	55.008	55.0863	0.0782985	119.205	120.117	0.911889	203	55.7985	54.4384	-1.36005	122.449	123.047	0.597895	203	56.6378	55.8177	-0.820139	87.5912	87.8906	0.299384
204	56.9053	55.6526	-1.25269	102.564	102.539	-0.0250401	204	57.4014	57.2786	-0.122797	119.205	120.117	0.911889	204	55.1895	54.8055	-0.384083	124.138	123.047	-1.09106	204	52.9103	56.0797	3.16939	87.5912	84.9609	-2.6303
205	59.6743	59.6747	0.000398066	106.509	108.398	1.88956	205	57.8225	58.4613	0.638844	118.421	117.188	-1.23355	205	56.8179	55.3292	-1.48876	126.761	125.977	-0.784001	205	52.0857	53.1785	1.09281	83.3333	82.0312	-1.30208
206	59.229	59.5383	0.309344	104.651	105.469	0.817587	206	57.5013	56.5111	-0.990265	120	120.117	0.117188								206	52.818	53.0186	0.200527	81.6327	82.0312	0.398597
207	59.9239	59.9289	0.00495832	100.84	102.539	1.69873	207	58.5281	58.1093	-0.418808	117.647	117.188	-0.459559								207	51.6626	52.9368	1.27422	83.3333	84.9609	1.6276
208	58.6462	59.9369	1.29065	104.348	102.539	-1.80876	208	58.3323	60.3899	2.05759	116.129	114.258	-1.87122								208	51.7605	51.3333	-0.427213	82.1918	82.0312	-0.160531
209	58.6951	58.0318	-0.663319	107.784	108.398	0.614006	209	58.2954	57.4737	-0.82171	115.385	114.258	-1.1268								209	53.4162	53.1572	-0.258996	81.0811	82.0312	0.950169
210	58.8884	60.3197	1.43126	103.448	102.539	-0.909213	210	58.2384	57.6781	-0.560316	117.647	120.117	2.47013								210	54.6868	57.5104	2.82357	79.4702	79.1016	-0.368636
211	57.526	56.1516	-1.3744	104.046	105.469	1.42251	211	58.0305	59.2806	1.2501	116.129	114.258	-1.87122								211	53.797	57.3157	3.51874	75.9494	76.1719	0.222508
212	59.6823	59.8919	0.209626	101.695	102.539	0.844147	212	57.8028	56.3783	-1.4245	119.205	120.117	0.911889								212	53.7791	54.9067	1.1276	79.4702	79.1016	-0.368636
213	56.6345	60.9941	4.35953	105.263	102.539	-2.7241	213	58.7161	58.8203	0.104255	118.421	120.117	1.69613								213	54.9843	54.4219	-0.562406	88.2353	90.8203	2.58502
214	58.8314	59.0421	0.210685	110.429	111.328	0.898677	214	58.123	57.6027	-0.520358	120	120.117	0.117188								214	52.951	54.9874	2.03644	83.3333	82.0312	-1.30208
215	58.8996	60.3911	1.49148	107.143	105.469	-1.67411	215	58.9249	59.932	1.00715	123.711	123.047	-0.664465								215	52.0019	52.1921	0.19018	81.6327	82.0312	0.398597
216	56.7556	56.7569	0.00128129	102.857	102.539	-0.31808	216	58.1117	56.6806	-1.4311	121.622	123.047	1.42525								216	48.8607	49.5176	0.656857	84.507	84.9609	0.453895
217	56.3624	55.8997	-0.462694	102.564	102.539	-0.0250401	217	58.1446	59.8387	1.69404	119.205	117.188	-2.0178								217	50.9433	52.4505	1.50717	81.0811	82.0312	0.950169
218	55.0117	54.7496	-0.262166	100.84	102.539	1.69873	218	57.913	59.476	1.56294	119.205	117.188	-2.0178								218	50.7796	52.2372	1.45757	77.4194	76.1719	-1.24748
219	57.532	59.325	1.79296	104.046	102.539	-1.50718	219	58.468	57.6033	-0.864737	121.622	123.047	1.42525								219	48.8419	50.7492	1.90735	80	79.1016	-0.898438
220	54.28	55.7865	1.50652	103.448	102.539	-0.909213															220	44.9596	46.2272	1.26763	76.9231	79.1016	2.17849
																					221	46.6114	47.2604	0.649028	78.9474	79.1016	0.154194
																					222	48.0417	52.9066	4.86495	77.9221	76.1719	-1.7502
																					223	53.7529	52.991	-0.761882	85.1064	87.8906	2.78424
																					224	54.1101	53.9223	-0.187887	85.1064	84.9609	-0.145445
																					225	52.7023	52.4457	-0.256575	85.1064	84.9609	-0.145445
																					226	52.0365	53.4265	1.38998	78.4314	79.1016	0.67019
																					227	50.598	51.536	0.937993	78.9474	79.1016	0.154194
																					228	50.8585	52.1896	1.33111	81.0811	82.0312	0.950169
																					229	49.3299	50.4692	1.1393	77.9221	79.1016	1.17948
																					230	49.9787	51.8642	1.88545	80	82.0312	2.03125
																					231	46.6273	48.9015	2.27418	80.5369	82.0312	1.49434
																					232	50.4791	51.4349	0.955829	76.9231	79.1016	2.17849
																					233	49.6526	49.4966	-0.155974	83.3333	84.9609	1.6276
																					234	49.147	50.6039	1.45684	85.1064	84.9609	-0.145445
																					235	48.2061	51.4483	3.24212	83.3333	82.0312	-1.30208

## Sheet: Couple 3
Interval Number	Depth GS	Depth Est	Depth error	Rate GS	Rate Est	Rate error	Interval Number	Depth GS	Depth Est	Depth error	Rate GS	Rate Est	Rate error	Interval Number	Depth GS	Depth Est	Depth error	Rate GS	Rate Est	Rate error	Interval Number	Depth GS	Depth Est	Depth error	Rate GS	Rate Est	Rate error
1	60.3894	62.185	1.79555	102.857	102.539	-0.31808	1	61.0275	61.7812	0.753765	126.316	125.977	-0.339227	1	60.8501	60.8454	-0.00479193	140.351	140.625	0.274123	1	60.2955	60.8476	0.552171	79.4702	76.1719	-3.29832
2	60.9157	64.666	3.75024	100	99.6094	-0.390625	2	60.81	60.6859	-0.124138	123.288	125.977	2.68889	2	60.9335	60.177	-0.756471	140.351	140.625	0.274123	2	60.1541	62.224	2.06997	77.9221	76.1719	-1.7502
3	59.5955	66.232	6.63653	99.4475	96.6797	-2.76783	3	60.0014	59.9459	-0.0555933	126.761	125.977	-0.784001	3	61.2852	58.3826	-2.90268	142.012	143.555	1.54285	3	60.94	64.5545	3.61451	78.9474	79.1016	0.154194
4	58.793	62.2636	3.47063	96	93.75	-2.25	4	59.8646	58.9079	-0.956772	128.571	128.906	0.334821	4	61.1473	59.9899	-1.15741	137.405	137.695	0.290732	4	60.1514	62.3168	2.16541	78.9474	79.1016	0.154194
5	59.6987	62.8192	3.12055	100	99.6094	-0.390625	5	59.4292	60.6942	1.26495	130.435	128.906	-1.52853	5	60.3323	60.3695	0.0372399	149.068	146.484	-2.58395	5	60.1876	62.7994	2.61178	81.0811	82.0312	0.950169
6	60.1802	62.9136	2.73333	100	99.6094	-0.390625	6	57.9542	55.4201	-2.53406	134.328	134.766	0.437267	6	60.1672	58.7347	-1.43258	143.713	143.555	-0.157887	6	60.2472	61.8033	1.55612	80	82.0312	2.03125
7	59.266	64.4498	5.18372	95.2381	96.6797	1.44159	7	60.9337	59.6053	-1.32838	133.333	131.836	-1.4974	7	60.362	59.0872	-1.27484	144.578	146.484	1.90606	7	60.7827	63.5393	2.75654	76.9231	76.1719	-0.751202
8	60.6669	67.2693	6.60244	100.559	102.539	1.9804	8	59.4792	58.3063	-1.17295	127.66	128.906	1.24668	8	60.5205	60.6542	0.133736	143.713	143.555	-0.157887	8	60.0353	61.8268	1.79155	77.9221	79.1016	1.17948
9	58.8066	60.869	2.06237	96	96.6797	0.679688	9	59.9686	59.7092	-0.259336	127.66	125.977	-1.68301	9	60.5399	59.881	-0.658912	142.857	143.555	0.697545	9	60.7462	63.8072	3.06103	78.4314	79.1016	0.67019
10	60.2965	64.3742	4.07768	95.2381	96.6797	1.44159	10	60.3407	60.5647	0.224053	130.435	128.906	-1.52853	10	60.964	60.7445	-0.219429	140.625	140.625	-2.55795e-13	10	60.4041	64.4438	4.03964	77.4194	76.1719	-1.24748
11	58.9857	60.3178	1.33217	96	96.6797	0.679688	11	60.6377	59.0724	-1.56529	128.571	128.906	0.334821	11	60.5056	57.9565	-2.54911	147.239	146.484	-0.754889	11	58.5166	59.6587	1.14207	78.9474	79.1016	0.154194
12	60.5307	67.742	7.21127	98.9011	96.6797	-2.22141	12	60.7539	61.4693	0.7154	125.874	125.977	0.102437	12	60.1891	59.1358	-1.05327	141.176	140.625	-0.551471	12	59.6926	59.9372	0.244618	82.7586	82.0312	-0.727371
13	59.3708	62.2053	2.83452	99.1736	102.539	3.36551	13	60.6398	60.2959	-0.343854	133.333	131.836	-1.4974	13	59.9432	59.3896	-0.553635	135.593	137.695	2.10209	13	59.9552	62.2486	2.29334	83.3333	82.0312	-1.30208
14	59.0097	61.6439	2.6342	97.561	96.6797	-0.881288	14	61.1387	61.2979	0.159198	129.496	128.906	-0.590153	14	59.2438	59.1876	-0.0562285	138.462	137.695	-0.766226	14	59.358	60.9204	1.56243	83.3333	84.9609	1.6276
15	59.4849	65.3693	5.88437	100	99.6094	-0.390625	15	60.5289	59.8779	-0.650978	126.984	128.906	1.92212	15	59.561	58.8676	-0.69338	142.857	143.555	0.697545	15	59.2656	61.977	2.71142	80	82.0312	2.03125
16	58.655	62.6273	3.97232	102.273	105.469	3.19602	16	60.4753	60.0473	-0.428051	131.148	131.836	0.688397	16	59.2758	58.5656	-0.710227	143.713	143.555	-0.157887	16	60.0739	61.6913	1.61733	81.0811	82.0312	0.950169
17	58.1832	61.0203	2.83718	100	99.6094	-0.390625	17	59.9363	58.7343	-1.20202	132.353	131.836	-0.517004	17	59.6613	59.3996	-0.261729	147.239	146.484	-0.754889	17	60.2585	62.364	2.10547	80.5369	82.0312	1.49434
18	59.2779	61.6895	2.41155	100.559	102.539	1.9804	18	59.927	59.4783	-0.44867	129.032	128.906	-0.126008	18	60.3156	59.4911	-0.824542	142.857	143.555	0.697545	18	59.9959	61.7607	1.76482	78.9474	79.1016	0.154194
19	59.5841	62.7513	3.16719	98.3607	96.6797	-1.68097	19	58.6649	57.7994	-0.865499	126.984	128.906	1.92212	19	60.1663	59.8329	-0.333425	150.943	149.414	-1.52933	19	59.2279	62.5937	3.36582	80.5369	79.1016	-1.43535
20	59.7963	61.2601	1.46384	101.695	102.539	0.844147	20	59.3278	58.5197	-0.808144	120	120.117	0.117188	20	60.2173	60.2293	0.012019	146.341	146.484	0.142912	20	60.0644	62.034	1.96957	82.1918	82.0312	-0.160531
21	60.6067	62.0155	1.40879	98.9011	99.6094	0.708276	21	59.7163	59.4959	-0.220462	125	123.047	-1.95313	21	60.1122	59.5419	-0.570317	146.341	146.484	0.142912	21	60.8123	66.4101	5.59773	75.9494	73.2422	-2.70718
22	59.7958	60.9826	1.18673	99.1736	99.6094	0.435821	22	58.3238	56.9986	-1.32528	127.66	128.906	1.24668	22	60.1361	58.7418	-1.39426	150	149.414	-0.585937	22	59.5588	63.7689	4.21005	76.4331	76.1719	-0.261246
23	60.1925	60.9378	0.74528	100	99.6094	-0.390625	23	59.2424	59.1499	-0.0925072	123.288	123.047	-0.240796	23	59.8671	58.2487	-1.61845	150	149.414	-0.585937	23	60.1903	61.9047	1.71438	75.9494	76.1719	0.222508
24	59.6777	62.8343	3.15661	101.124	99.6094	-1.51422	24	60.2333	60.1783	-0.0550113	125	123.047	-1.95313	24	60.2411	59.1698	-1.07131	147.239	146.484	-0.754889	24	60.278	63.0396	2.76165	76.9231	76.1719	-0.751202
25	58.5471	58.6521	0.105039	100	99.6094	-0.390625	25	59.8435	60.0167	0.173259	129.032	128.906	-0.126008	25	60.419	62.3372	1.91813	150.943	149.414	-1.52933	25	61.012	63.9788	2.96673	84.507	84.9609	0.453895
26	59.5598	60.1821	0.622286	99.1736	99.6094	0.435821	26	59.0111	57.857	-1.1541	125	125.977	0.976563	26	60.5944	61.2985	0.704114	148.148	146.484	-1.66377	26	59.2512	61.2132	1.96199	80	79.1016	-0.898438
27	59.7526	63.0062	3.25352	102.273	99.6094	-2.66335	27	59.5472	58.3328	-1.21446	126.761	128.906	2.14569	27	59.9032	60.2788	0.375584	150	146.484	-3.51563	27	60.0701	62.0202	1.95003	78.9474	79.1016	0.154194
28	59.079	60.746	1.66701	100.84	99.6094	-1.23096	28	59.4235	57.8472	-1.57634	125.874	125.977	0.102437	28	60.4585	60.2918	-0.166704	148.148	146.484	-1.66377	28	57.5419	58.8639	1.32205	78.9474	79.1016	0.154194
29	58.1965	57.9802	-0.21637	96.7742	96.6797	-0.094506	29	59.6427	59.3886	-0.254121	122.449	123.047	0.597895	29	60.4204	60.3664	-0.0539736	145.455	146.484	1.02983	29	59.3005	60.6346	1.33405	79.4702	79.1016	-0.368636
30	57.9419	58.2547	0.31285	100	102.539	2.53906	30	58.8775	58.2838	-0.593662	122.449	120.117	-2.33179	30	60.642	60.614	-0.027984	146.341	146.484	0.142912	30	59.8375	64.9883	5.15083	78.4314	76.1719	-2.2595
31	58.5784	58.6105	0.0321328	99.1736	99.6094	0.435821	31	60.2313	60.9068	0.675553	128.342	128.906	0.564004	31	60.34	58.8883	-1.45169	145.455	146.484	1.02983	31	59.1978	57.9649	-1.23292	78.4314	82.0312	3.59988
32	59.211	60.0121	0.801087	98.3607	96.6797	-1.68097	32	60.1912	60.0856	-0.105532	120.805	120.117	-0.688182	32	59.9373	61.4976	1.56027	145.455	146.484	1.02983	32	58.6172	58.4781	-0.139083	78.4314	79.1016	0.67019
33	57.5999	60.5754	2.97556	98.9011	102.539	3.63796	33	60.9085	61.436	0.527529	127.66	128.906	1.24668	33	60.3479	62.2897	1.94172	147.239	146.484	-0.754889	33	59.4788	60.3995	0.920741	81.0811	82.0312	0.950169
34	55.5833	56.9336	1.35036	98.3607	99.6094	1.24872	34	60.7263	61.1399	0.413605	126.761	125.977	-0.784001	34	60.5637	62.8947	2.33101	148.148	146.484	-1.66377	34	58.5581	59.7745	1.2164	79.4702	79.1016	-0.368636
35	53.8939	54.7684	0.874437	97.561	99.6094	2.0484	35	61.0199	61.9058	0.885875	125.874	125.977	0.102437	35	60.616	59.8686	-0.747343	144.578	146.484	1.90606	35	56.8139	60.2934	3.47953	80.5369	79.1016	-1.43535
36	53.9867	56.2717	2.28503	102.273	99.6094	-2.66335	36	60.5136	62.4698	1.95621	129.73	128.906	-0.82348	36	60.5046	60.7888	0.284242	142.857	143.555	0.697545	36	58.2256	57.6658	-0.559849	81.0811	82.0312	0.950169
37	54.8032	55.5064	0.703127	98.3607	99.6094	1.24872	37	60.5507	60.6665	0.115799	130.435	131.836	1.40115	37	60.2007	60.7465	0.545865	143.713	143.555	-0.157887	37	56.8988	57.5456	0.64678	78.9474	79.1016	0.154194
38	57.164	56.6547	-0.509306	99.1736	99.6094	0.435821	38	60.8452	61.3641	0.518836	127.66	128.906	1.24668	38	60.4402	60.8529	0.412682	141.176	140.625	-0.551471	38	58.1779	59.0606	0.88269	80	79.1016	-0.898438
39	57.1068	58.2811	1.17422	101.124	99.6094	-1.51422	39	59.6866	58.9301	-0.756554	127.66	128.906	1.24668	39	60.4703	60.8929	0.422573	142.012	143.555	1.54285	39	58.8427	60.9085	2.06581	76.9231	76.1719	-0.751202
40	55.9438	56.5519	0.608076	100.84	102.539	1.69873	40	60.3864	61.0265	0.640126	124.352	123.047	-1.30546	40	60.9133	60.62	-0.293253	144.578	143.555	-1.02363	40	59.4277	60.7442	1.31651	79.4702	79.1016	-0.368636
41	56.0055	58.0405	2.03505	102.857	102.539	-0.31808	41	60.4438	59.9227	-0.521089	122.449	123.047	0.597895	41	60.7997	60.0301	-0.769586	146.341	146.484	0.142912	41	55.8541	63.892	8.03791	90.2256	87.8906	-2.33494
42	55.4319	56.0208	0.588845	100.84	102.539	1.69873	42	60.7314	60.441	-0.290413	124.138	123.047	-1.09106	42	61.0652	60.7613	-0.303871	145.455	146.484	1.02983	42	54.9418	68.2324	13.2906	82.1918	82.0312	-0.160531
43	57.4262	57.8553	0.42905	98.3607	96.6797	-1.68097	43	60.3084	60.3365	0.0280814	125.654	125.977	0.322112	43	58.1288	60.0282	1.89941	147.239	143.555	-3.68458	43	54.6661	64.6935	10.0274	78.9474	79.1016	0.154194
44	55.5335	55.7998	0.266227	100.84	102.539	1.69873	44	60.5556	60.0306	-0.525046	125	125.977	0.976562	44	60.1884	60.3713	0.182901	146.341	146.484	0.142912	44	53.8753	58.4988	4.62351	81.0811	82.0312	0.950169
45	56.9381	56.6673	-0.270783	100.84	102.539	1.69873	45	60.8275	61.0971	0.269661	121.622	123.047	1.42525	45	61.2067	59.7532	-1.45345	143.713	143.555	-0.157887	45	55.3685	58.8872	3.51866	82.1918	84.9609	2.76916
46	57.5793	60.0806	2.5013	98.3607	96.6797	-1.68097	46	60.3002	60.6051	0.304885	121.622	123.047	1.42525	46	60.0973	58.8059	-1.29141	146.341	146.484	0.142912	46	56.2439	57.0341	0.790204	77.9221	79.1016	1.17948
47	57.7439	58.0404	0.296493	99.4475	102.539	3.09155	47	60.9736	63.007	2.03341	120	120.117	0.117188	47	61.0341	59.4714	-1.56277	148.148	149.414	1.26591	47	57.0933	59.4772	2.38398	75.9494	76.1719	0.222508
48	59.252	61.0147	1.76274	101.695	102.539	0.844147	48	60.7427	61.8302	1.08751	121.622	120.117	-1.50443	48	61.0662	61.6042	0.537987	145.455	143.555	-1.89986	48	56.0254	61.9663	5.94083	78.9474	76.1719	-2.77549
49	58.1007	66.4274	8.32666	104.046	99.6094	-4.43687	49	60.4935	61.0629	0.569386	122.449	123.047	0.597895	49	60.5433	59.3109	-1.23241	150	149.414	-0.585938	49	55.9091	69.5265	13.6174	78.4314	76.1719	-2.2595
50	58.1694	59.0548	0.885379	101.695	102.539	0.844147	50	58.4282	59.3933	0.965077	118.421	120.117	1.69613	50	60.9901	59.371	-1.61911	147.239	146.484	-0.754889	50	56.1588	58.2242	2.06544	84.507	90.8203	6.31327
51	56.9423	59.8807	2.93845	104.651	105.469	0.817587	51	58.535	57.7894	-0.745644	120.805	123.047	2.24151	51	61.4414	61.5498	0.108306	148.148	146.484	-1.66377	51	58.6691	62.6667	3.99766	80.5369	82.0312	1.49434
52	57.3429	60.0053	2.6624	94.4882	93.75	-0.738189	52	58.3626	57.1739	-1.18878	124.352	125.977	1.62423	52	60.971	59.941	-1.02998	147.239	146.484	-0.754889	52	59.6172	66.4153	6.79805	82.1918	82.0312	-0.160531
53	56.1957	62.779	6.58334	96	93.75	-2.25	53	57.577	55.9915	-1.58543	120	120.117	0.117188	53	61.1868	60.2062	-0.980607	147.239	146.484	-0.754889	53	59.4302	67.9778	8.54756	78.9474	79.1016	0.154194
54	54.6647	60.6351	5.97038	100.559	99.6094	-0.949284	54	56.9342	58.1915	1.25733	123.288	120.117	-3.17048	54	60.0832	59.4307	-0.652447	147.239	146.484	-0.754889	54	58.07	60.5405	2.47047	77.9221	79.1016	1.17948
55	55.3223	57.0584	1.73611	104.348	105.469	1.12092	55	57.2208	55.1515	-2.06934	119.205	120.117	0.911889	55	60.6841	60.2821	-0.401995	142.857	143.555	0.697545	55	59.7932	62.1824	2.38921	79.4702	79.1016	-0.368636
56	56.3672	56.8821	0.514924	102.273	108.398	6.12571	56	56.1827	55.769	-0.413714	121.622	120.117	-1.50443	56	60.7851	60.5164	-0.268701	142.012	143.555	1.54285	56	59.5006	61.1133	1.61263	78.9474	82.0312	3.08388
57	56.7946	59.6615	2.86691	103.448	102.539	-0.909213	57	55.0994	53.2669	-1.83242	122.449	123.047	0.597895	57	60.9575	61.0655	0.108012	142.012	140.625	-1.38683	57	59.9078	62.0934	2.18561	78.9474	79.1016	0.154194
58	57.8356	57.1363	-0.699299	103.448	102.539	-0.909213	58	56.3183	55.2642	-1.05412	120.603	123.047	2.44386	58	60.7043	58.9458	-1.75851	140.625	140.625	1.13687e-13	58	58.4487	60.1202	1.67158	77.9221	79.1016	1.17948
59	57.0952	62.3237	5.2285	101.124	99.6094	-1.51422	59	53.6246	53.3801	-0.244525	120.805	120.117	-0.688182	59	59.8538	60.5695	0.715608	146.341	146.484	0.142912	59	58.2718	63.5963	5.32452	78.9474	76.1719	-2.77549
60	55.0643	56.8547	1.79041	100	99.6094	-0.390625	60	53.5763	52.0051	-1.57127	121.622	123.047	1.42525	60	59.4226	58.7971	-0.625539	146.341	146.484	0.142912	60	58.9905	62.1577	3.16717	76.9231	76.1719	-0.751202
61	56.7626	58.7994	2.03689	96.7742	96.6797	-0.094506	61	50.9798	49.0701	-1.9097	121.622	123.047	1.42525	61	59.3007	58.6803	-0.620474	142.012	140.625	-1.38683	61	58.4527	64.9488	6.49608	82.7586	82.0312	-0.727371
62	57.005	59.8567	2.85166	98.9011	99.6094	0.708276	62	51.1821	51.4529	0.270787	114.65	114.258	-0.391869	62	59.546	58.8978	-0.648213	146.341	146.484	0.142912	62	58.6032	60.4204	1.81724	78.9474	79.1016	0.154194
63	59.5142	59.1815	-0.332702	97.561	96.6797	-0.881288	63	49.4705	47.219	-2.25156	115.385	117.188	1.80288	63	59.5524	59.3942	-0.158191	142.012	140.625	-1.38683	63	58.4694	59.5411	1.07175	78.9474	82.0312	3.08388
64	59.4059	61.4022	1.99637	97.561	96.6797	-0.881288	64	47.6111	46.4135	-1.19751	119.205	120.117	0.911889	64	59.7709	60.0243	0.253423	140.625	140.625	1.13687e-13	64	58.8954	63.2062	4.31082	76.9231	79.1016	2.17849
65	57.6255	56.9639	-0.661557	105.882	105.469	-0.413603	65	48.7416	49.8561	1.11447	126.316	125.977	-0.339227	65	59.3796	58.1295	-1.25009	149.068	149.414	0.34574	65	59.7264	61.6883	1.96189	76.4331	76.1719	-0.261246
66	57.2174	59.6092	2.39184	100	99.6094	-0.390625	66	46.3481	44.4326	-1.91556	121.622	123.047	1.42525	66	58.2223	57.9606	-0.261654	144.578	143.555	-1.02363	66	58.6006	59.7267	1.1261	83.3333	84.9609	1.6276
67	58.4262	59.4923	1.0661	99.4475	99.6094	0.161861	67	49.557	50.8684	1.31139	119.205	117.188	-2.0178	67	58.5047	58.7685	0.263836	142.012	140.625	-1.38683	67	57.95	60.4125	2.46252	78.9474	79.1016	0.154194
68	58.3692	59.8565	1.48734	100.84	99.6094	-1.23096	68	47.9715	49.2636	1.29211	118.421	117.188	-1.23355	68	59.0173	58.1094	-0.907906	140.351	140.625	0.274123	68	59.541	66.1836	6.64256	77.9221	76.1719	-1.7502
69	56.6071	56.2118	-0.395317	99.1736	99.6094	0.435821	69	45.3884	45.7952	0.406815	122.449	120.117	-2.33179	69	59.1067	57.4243	-1.68237	139.535	140.625	1.09012	69	57.4312	61.1373	3.70604	81.0811	84.9609	3.87986
70	55.0999	54.7949	-0.305044	98.9011	99.6094	0.708276	70	42.4825	41.7292	-0.753255	118.421	120.117	1.69613	70	57.9244	56.3243	-1.60014	140.351	140.625	0.274123	70	59.4172	63.9778	4.56064	81.6327	82.0312	0.398597
71	57.1272	55.8539	-1.27322	101.695	102.539	0.844147	71	44.0115	44.6447	0.633212	120.805	123.047	2.24151	71	59.8606	58.2891	-1.5715	146.341	146.484	0.142912	71	59.2596	77.6248	18.3653	78.9474	76.1719	-2.77549
72	55.6746	54.763	-0.911604	99.1736	99.6094	0.435821	72	56.5092	55.2911	-1.21808	125.654	125.977	0.322112	72	58.9009	58.3716	-0.529326	144.578	143.555	-1.02363	72	60.4919	69.6564	9.16456	80	79.1016	-0.898438
73	56.753	55.6466	-1.1064	106.509	105.469	-1.04013	73	56.6722	55.8086	-0.86361	120	120.117	0.117188	73	56.9032	53.1302	-3.7729	139.535	140.625	1.09012	73	60.0613	71.6863	11.6251	77.9221	76.1719	-1.7502
74	52.1427	53.7701	1.62736	101.695	99.6094	-2.08554	74	56.4653	56.9711	0.505728	122.449	120.117	-2.33179	74	55.6629	52.8172	-2.84562	137.405	137.695	0.290732	74	60.7917	75.9228	15.1311	78.4314	76.1719	-2.2595
75	52.02	52.6041	0.5841	100	102.539	2.53906	75	55.0235	53.9019	-1.1216	120.805	120.117	-0.688182	75	54.787	51.9296	-2.85739	137.931	137.695	-0.235722	75	60.2687	70.846	10.5773	77.4194	76.1719	-1.24748
76	50.265	50.5448	0.279806	96	96.6797	0.679688	76	53.1865	51.6309	-1.55554	118.421	120.117	1.69613	76	55.666	53.8524	-1.81355	138.728	137.695	-1.03301	76	60.5902	73.5354	12.9452	75.9494	73.2422	-2.70718
77	50.3656	50.1584	-0.20729	98.3607	99.6094	1.24872	77	54.7803	53.8803	-0.900045	123.288	123.047	-0.240796	77	58.1933	56.5643	-1.62908	141.176	140.625	-0.551471	77	60.3798	69.8421	9.46229	77.9221	76.1719	-1.7502
78	48.9658	49.2928	0.327058	94.4882	93.75	-0.738189	78	54.1063	52.5107	-1.5956	125	125.977	0.976562	78	54.2515	52.6848	-1.5667	142.857	140.625	-2.23214	78	59.9956	65.423	5.42747	81.0811	82.0312	0.950169
79	49.108	50.7109	1.60286	96.2567	96.6797	0.423003	79	56.1551	56.3492	0.194095	129.032	128.906	-0.126008	79	52.8692	49.9984	-2.87082	136.364	137.695	1.33168	79	60.9255	69.6088	8.68336	77.9221	79.1016	1.17948
80	52.3735	52.2856	-0.0878746	102.564	102.539	-0.0250401	80	53.3792	55.1171	1.73786	120.805	120.117	-0.688182	80	53.0163	49.8471	-3.16919	139.535	140.625	1.09012	80	60.5357	76.1803	15.6446	78.9474	76.1719	-2.77549
81	53.4975	53.3468	-0.150721	103.448	102.539	-0.909213	81	49.9679	48.1479	-1.82	121.622	123.047	1.42525	81	53.6274	51.7531	-1.87422	137.931	137.695	-0.235722	81	60.7031	66.8241	6.12106	77.9221	79.1016	1.17948
82	50.5201	51.517	0.996873	98.3607	99.6094	1.24872	82	53.7609	53.3629	-0.397991	122.449	123.047	0.597895	82	51.3216	49.5699	-1.75171	140.625	140.625	1.13687e-13	82	59.1462	68.9916	9.84536	79.4702	82.0312	2.56105
83	49.75	51.3574	1.60738	102.273	102.539	0.266335	83	52.6379	51.8763	-0.761609	121.622	120.117	-1.50443	83	59.2541	58.0079	-1.24621	150	149.414	-0.585938	83	58.5951	66.7739	8.17883	81.0811	79.1016	-1.97952
84	49.2085	49.2092	0.000723128	96.7742	96.6797	-0.094506	84	48.6971	49.1539	0.456821	120.805	123.047	2.24151	84	60.4337	59.1338	-1.29986	145.455	146.484	1.02983	84	60.2189	75.3055	15.0866	79.4702	76.1719	-3.29832
85	49.5632	50.5133	0.95012	100	99.6094	-0.390625	85	49.7061	49.468	-0.238053	122.449	123.047	0.597895	85	60.2596	58.8881	-1.37152	145.455	146.484	1.02983	85	59.6936	64.1432	4.44967	81.0811	82.0312	0.950169
86	49.9446	51.912	1.9674	98.3607	96.6797	-1.68097	86	54.4002	55.1824	0.782236	125	125.977	0.976563	86	59.9416	57.8192	-2.12244	147.239	146.484	-0.754889	86	58.7995	64.8353	6.03581	79.4702	82.0312	2.56105
87	46.3773	50.617	4.23971	98.3607	96.6797	-1.68097	87	52.9862	51.7552	-1.23097	126.761	125.977	-0.784001	87	60.6995	59.2423	-1.45725	143.713	143.555	-0.157887	87	60.044	75.9796	15.9356	76.9231	73.2422	-3.68089
88	47.0827	47.2864	0.203752	100	102.539	2.53906	88	52.4504	51.3271	-1.12324	121.622	123.047	1.42525	88	61.2979	58.6936	-2.60431	153.846	152.344	-1.5024	88	58.7316	65.2933	6.56167	80.5369	79.1016	-1.43535
89	58.6367	63.5995	4.96282	109.091	108.398	-0.692472	89	54.7256	53.4225	-1.30307	120	120.117	0.117188	89	61.3741	58.3188	-3.05534	150.943	152.344	1.40035	89	59.4601	61.6586	2.19842	79.4702	79.1016	-0.368636
90	59.4363	59.4941	0.0578175	100.84	102.539	1.69873	90	51.2666	51.0114	-0.255135	118.421	120.117	1.69613	90	61.3089	58.5233	-2.78561	150.943	152.344	1.40035	90	60.1289	64.4144	4.28545	81.0811	84.9609	3.87986
91	59.0663	60.3773	1.31099	98.3607	99.6094	1.24872	91	52.8004	52.405	-0.395402	123.288	123.047	-0.240796	91	60.8154	60.1604	-0.655041	147.239	146.484	-0.754889	91	60.0201	67.8565	7.83639	78.9474	79.1016	0.154194
92	58.5797	62.6679	4.0882	100.84	99.6094	-1.23096	92	54.6966	53.7923	-0.904281	125	125.977	0.976562	92	60.932	59.68	-1.252	149.068	149.414	0.34574	92	57.4418	60.4786	3.03678	86.3309	84.9609	-1.37
93	58.3125	60.07	1.75749	107.784	108.398	0.614006	93	59.0437	59.8093	0.765656	142.012	143.555	1.54285	93	60.938	59.0169	-1.92116	153.846	152.344	-1.5024	93	59.469	63.4313	3.96231	83.3333	82.0312	-1.30208
94	59.7278	60.7091	0.981351	104.348	105.469	1.12092	94	61.0906	59.8702	-1.22045	134.831	134.766	-0.0658357	94	60.6468	58.336	-2.3108	141.732	143.555	1.8224	94	58.2127	59.4696	1.25686	82.7586	82.0312	-0.727371
95	59.4164	61.9138	2.49748	101.695	99.6094	-2.08554	95	60.7529	63.7511	2.99818	134.328	131.836	-2.49242	95	60.7597	59.9269	-0.832778	143.713	143.555	-0.157887	95	59.5064	60.9132	1.40683	82.1918	82.0312	-0.160531
96	59.9338	63.3544	3.42056	103.448	102.539	-0.909213	96	61.0521	61.0078	-0.0443462	129.496	128.906	-0.590153	96	60.9549	59.9927	-0.962189	147.239	146.484	-0.754889	96	59.9992	62.2914	2.29219	78.9474	79.1016	0.154194
97	59.6291	63.6519	4.02286	104.046	108.398	4.35219	97	60.565	60.5654	0.00034165	128.342	128.906	0.564004	97	60.8672	58.4689	-2.39838	149.068	149.414	0.34574	97	58.8297	60.1884	1.35873	79.4702	79.1016	-0.368636
98	59.5586	60.5346	0.976007	104.348	105.469	1.12092	98	60.7578	60.9846	0.226772	125.874	125.977	0.102437	98	60.4336	63.0774	2.64377	149.068	146.484	-2.58395	98	59.345	64.9135	5.56848	77.9221	76.1719	-1.7502
99	59.1398	62.3791	3.23934	97.8261	99.6094	1.78329	99	61.1304	61.3557	0.225299	134.831	134.766	-0.0658357	99	61.2011	57.6117	-3.58944	150.754	152.344	1.58998	99	58.8537	59.4093	0.555592	81.0811	82.0312	0.950169
100	58.6078	60.8392	2.23137	100	99.6094	-0.390625	100	61.0036	61.596	0.592309	128.571	128.906	0.334821	100	61.2783	58.6	-2.67827	150	152.344	2.34375	100	59.5343	62.0986	2.56426	80	79.1016	-0.898438
101	59.2542	62.0316	2.7774	100.84	99.6094	-1.23096	101	60.3257	59.0391	-1.28662	131.148	131.836	0.688397	101	60.8378	57.7331	-3.10466	150	149.414	-0.585938	101	59.7115	61.2715	1.56005	78.4314	82.0312	3.59988
102	58.7756	60.817	2.04131	98.3607	99.6094	1.24872	102	60.6332	60.8747	0.241468	131.387	131.836	0.449076	102	60.8285	58.9212	-1.90727	147.239	149.414	2.1748	102	55.8763	59.2984	3.42203	85.7143	84.9609	-0.753348
103	59.4889	61.4879	1.99902	100	99.6094	-0.390625	103	60.5218	60.5714	0.0496175	129.496	128.906	-0.590153	103	60.9924	58.4368	-2.55558	143.713	143.555	-0.157887	103	57.4227	59.0496	1.62686	82.1918	82.0312	-0.160531
104	58.8723	59.9857	1.11345	102.564	102.539	-0.0250401	104	60.4183	61.0736	0.655258	129.032	128.906	-0.126008	104	61.3814	61.0352	-0.346147	147.239	146.484	-0.754889	104	58.8516	62.8174	3.96585	79.4702	79.1016	-0.368636
105	59.4978	62.756	3.25818	102.273	99.6094	-2.66335	105	60.4418	61.028	0.586183	137.143	137.695	0.552455	105	60.7823	59.8606	-0.921757	149.068	149.414	0.34574	105	58.6044	60.7329	2.1285	76.9231	76.1719	-0.751202
106	58.7934	60.5778	1.78444	104.348	105.469	1.12092	106	60.887	61.6385	0.751474	133.333	134.766	1.43229	106	61.0535	59.5859	-1.46763	146.341	146.484	0.142912	106	59.4733	61.1393	1.66597	82.1918	84.9609	2.76916
107	59.0295	61.0203	1.99083	100	99.6094	-0.390625	107	60.7572	61.0125	0.255311	132.597	131.836	-0.760748	107	61.1087	60.2609	-0.847818	148.148	149.414	1.26591	107	57.937	59.2654	1.32834	86.3309	84.9609	-1.37
108	58.949	58.2321	-0.716849	102.564	102.539	-0.0250401	108	60.8799	59.82	-1.05994	133.333	134.766	1.43229	108	61.1349	59.1922	-1.94266	148.148	149.414	1.26591	108	59.0668	61.2304	2.16365	81.0811	82.0312	0.950169
109	57.6717	56.5877	-1.08401	99.1736	99.6094	0.435821	109	59.8464	59.5817	-0.26471	131.868	131.836	-0.0321944	109	61.2745	61.08	-0.194433	149.068	149.414	0.34574	109	59.1826	59.7648	0.582232	78.9474	79.1016	0.154194
110	58.3028	59.7651	1.46236	96.2567	96.6797	0.423003	110	60.3557	61.1689	0.813141	129.496	128.906	-0.590153	110	60.7598	60.257	-0.502805	151.515	149.414	-2.10109	110	58.6958	61.259	2.56319	80.5369	79.1016	-1.43535
111	59.3707	62.1362	2.76551	100	99.6094	-0.390625	111	60.0622	60.4524	0.390184	129.73	128.906	-0.82348	111	61.3053	60.2365	-1.06881	145.161	146.484	1.32308	111	58.9582	63.1319	4.17371	81.0811	79.1016	-1.97952
112	58.835	59.2044	0.369406	101.695	102.539	0.844147	112	60.2892	60.802	0.512766	125.874	125.977	0.102437	112	61.0035	61.3783	0.374781	143.713	143.555	-0.157887	112	58.4271	62.602	4.17485	78.4314	76.1719	-2.2595
113	58.3165	58.7894	0.472883	108.434	105.469	-2.96498	113	60.6602	61.6466	0.986399	126.761	125.977	-0.784001	113	60.807	61.1628	0.355756	142.012	140.625	-1.38683	113	57.3661	58.6961	1.32993	80.5369	82.0312	1.49434
114	58.2931	57.3003	-0.992793	107.784	108.398	0.614006	114	60.2687	63.4595	3.19088	126.984	125.977	-1.00756	114	61.1273	59.4272	-1.7001	144.578	143.555	-1.02363	114	58.0429	60.6712	2.62829	76.9231	76.1719	-0.751202
115	59.4596	60.0881	0.628585	100.84	102.539	1.69873	115	60.5787	63.1934	2.61473	125	123.047	-1.95313	115	60.2001	59.5945	-0.605589	140.351	140.625	0.274123	115	59.1993	64.8452	5.64595	80.5369	79.1016	-1.43535
116	58.9101	59.2075	0.297489	101.695	102.539	0.844147	116	60.6843	63.3945	2.71023	122.449	120.117	-2.33179	116	60.3629	59.2329	-1.13008	137.143	137.695	0.552455	116	56.424	58.4488	2.02477	80.5369	79.1016	-1.43535
117	58.7985	59.9526	1.15407	100	99.6094	-0.390625	117	60.674	63.7693	3.09531	129.032	125.977	-3.0557	117	60.4429	61.5113	1.0684	138.462	137.695	-0.766226	117	53.6869	55.1617	1.4748	81.0811	82.0312	0.950169
118	59.1951	59.0085	-0.186664	102.564	102.539	-0.0250401	118	61.0962	60.9958	-0.100398	123.288	123.047	-0.240796	118	60.0367	63.5718	3.53508	137.143	134.766	-2.37723	118	54.9656	57.0754	2.10982	80	79.1016	-0.898438
119	58.8059	59.388	0.582155	100	99.6094	-0.390625	119	60.7265	62.4155	1.68909	120.805	120.117	-0.688182	119	60.1644	59.7426	-0.421768	137.143	137.695	0.552455	119	54.7366	55.5414	0.80483	81.0811	82.0312	0.950169
120	59.3143	60.4224	1.10818	100	99.6094	-0.390625	120	60.5479	60.6081	0.0602542	123.288	123.047	-0.240796	120	60.2187	61.2777	1.05894	138.462	137.695	-0.766226	120	54.0067	55.55	1.54335	78.9474	76.1719	-2.77549
121	58.4579	59.6093	1.1514	102.857	102.539	-0.31808	121	60.3212	59.9086	-0.412585	125	125.977	0.976562	121	55.2714	58.44	3.1686	140.351	137.695	-2.65556	121	52.0128	51.5586	-0.454254	81.6327	82.0312	0.398597
122	57.1806	56.7621	-0.418477	98.3607	99.6094	1.24872	122	60.6411	61.3821	0.740966	127.66	128.906	1.24668	122	57.9068	58.4875	0.580691	134.831	134.766	-0.0658357	122	58.7214	60.6041	1.88272	78.9474	79.1016	0.154194
123	57.5243	58.3283	0.803934	98.3607	99.6094	1.24872	123	60.1507	58.9775	-1.17326	128.342	128.906	0.564004	123	58.2981	59.6414	1.34326	137.405	134.766	-2.63896	123	56.8315	58.5482	1.7167	80	79.1016	-0.898438
124	58.5528	61.8936	3.34071	98.3607	96.6797	-1.68097	124	60.8344	64.2009	3.36651	126.761	125.977	-0.784001	124	59.3259	59.0318	-0.294137	137.931	137.695	-0.235722	124	57.4755	57.447	-0.0285101	80	82.0312	2.03125
125	57.7079	57.6493	-0.0586029	102.564	102.539	-0.0250401	125	61.0441	61.51	0.465939	129.496	128.906	-0.590153	125	59.0711	57.3021	-1.76897	139.535	140.625	1.09012	125	58.1732	59.8101	1.6369	79.4702	79.1016	-0.368636
126	57.814	57.123	-0.691028	97.561	96.6797	-0.881288	126	60.9918	62.3853	1.39351	126.984	125.977	-1.00756	126	59.4292	59.8057	0.376524	138.728	140.625	1.89668	126	58.4329	60.4476	2.01474	76.9231	79.1016	2.17849
127	58.5926	59.8763	1.2837	98.3607	99.6094	1.24872	127	60.5668	61.0229	0.456113	128.571	128.906	0.334821	127	59.1384	60.6016	1.46322	139.535	137.695	-1.83957	127	53.7534	54.3825	0.62905	77.9221	79.1016	1.17948
128	58.3751	58.1609	-0.214207	100	99.6094	-0.390625	128	60.7531	62.7919	2.03876	130.435	128.906	-1.52853	128	59.8608	59.2683	-0.592566	138.728	137.695	-1.03301	128	54.8454	57.7272	2.88178	80	79.1016	-0.898438
129	58.0243	61.5397	3.5154	105.882	105.469	-0.413603	129	58.278	59.4394	1.16142	120.603	123.047	2.44386	129	60.0929	59.1701	-0.922746	134.328	134.766	0.437267	129	55.2131	59.069	3.85594	77.4194	76.1719	-1.24748
130	54.0377	55.8947	1.85706	99.1736	99.6094	0.435821	130	59.824	62.3498	2.52583	123.288	123.047	-0.240796	130	60.3047	58.8641	-1.44059	134.078	134.766	0.687413	130	57.6265	59.2607	1.63419	77.9221	79.1016	1.17948
131	59.0392	60.5087	1.46948	100	99.6094	-0.390625	131	60.9339	63.7145	2.78059	125	123.047	-1.95313	131	59.6991	58.2864	-1.41268	136.364	137.695	1.33168	131	57.2927	56.9835	-0.309251	78.9474	79.1016	0.154194
132	58.59	61.2943	2.7043	97.561	96.6797	-0.881288	132	60.9472	64.4647	3.51747	121.622	120.117	-1.50443	132	59.1902	60.354	1.16373	134.078	131.836	-2.24227	132	57.5826	71.6508	14.0682	85.7143	82.0312	-3.68304
133	58.3157	60.4321	2.11634	100	99.6094	-0.390625	133	60.5639	60.4403	-0.123563	125.874	125.977	0.102437	133	57.8468	56.6382	-1.20861	142.012	143.555	1.54285	133	55.9092	69.0247	13.1155	83.3333	82.0312	-1.30208
134	57.1415	58.5433	1.40175	98.9011	99.6094	0.708276	134	60.823	60.4075	-0.41556	131.387	131.836	0.449076	134	59.07	57.9341	-1.13589	141.176	140.625	-0.551471	134	57.7039	67.0647	9.36081	83.9161	82.0312	-1.88483
135	58.1988	57.2628	-0.936001	102.564	102.539	-0.0250401	135	59.8802	60.9957	1.11549	125.654	125.977	0.322112	135	58.529	58.3055	-0.223426	138.728	137.695	-1.03301	135	55.7347	57.421	1.68624	81.6327	82.0312	0.398597
136	58.0641	59.2473	1.18316	101.695	99.6094	-2.08554	136	60.5831	60.8791	0.296005	129.496	128.906	-0.590153	136	57.9673	55.4118	-2.5555	138.462	140.625	2.16346	136	56.0945	65.1668	9.07234	77.9221	76.1719	-1.7502
137	58.8482	60.4275	1.57925	105.263	105.469	0.205592	137	60.5597	59.822	-0.737697	127.66	128.906	1.24668	137	55.3828	54.1571	-1.22567	139.535	140.625	1.09012	137	57.7572	69.8855	12.1284	77.9221	76.1719	-1.7502
138	58.6943	59.2868	0.592473	102.564	102.539	-0.0250401	138	60.3716	61.4655	1.09398	125	125.977	0.976562	138	55.3798	53.9863	-1.39349	135.338	134.766	-0.572721	138	57.4559	60.4764	3.02048	77.9221	79.1016	1.17948
139	58.5353	57.9552	-0.580094	102.857	105.469	2.61161	139	60.3478	61.0523	0.704569	123.711	123.047	-0.664465	139	56.9136	57.5677	0.654043	139.535	137.695	-1.83957	139	58.1279	61.049	2.92112	77.9221	79.1016	1.17948
140	58.4923	57.9075	-0.584822	101.695	102.539	0.844147	140	59.249	61.0839	1.83483	124.138	123.047	-1.09106	140	57.1134	56.1385	-0.974933	136.364	137.695	1.33168	140	59.134	66.1544	7.02045	81.6327	82.0312	0.398597
141	59.4515	60.6895	1.23802	100	102.539	2.53906	141	59.6142	58.5	-1.11419	120.805	120.117	-0.688182	141	54.1502	52.3487	-1.80151	133.333	134.766	1.43229	141	57.6834	59.4107	1.72725	80.5369	82.0312	1.49434
142	59.0939	59.6078	0.513927	102.564	102.539	-0.0250401	142	60.3095	59.9532	-0.356301	129.032	131.836	2.80368	142	55.2371	53.53	-1.70717	137.143	137.695	0.552455	142	57.7686	67.7054	9.93679	75.9494	76.1719	0.222508
143	58.6544	59.1651	0.510728	99.1736	99.6094	0.435821	143	59.9792	59.1228	-0.856396	130.435	131.836	1.40115	143	54.597	52.5347	-2.06232	137.405	137.695	0.290732	143	56.2264	71.5762	15.3499	88.2353	87.8906	-0.344669
144	59.3349	62.7989	3.464	98.9011	99.6094	0.708276	144	59.411	59.2749	-0.136117	128.571	128.906	0.334821	144	52.5123	52.7824	0.270104	136.364	134.766	-1.59801	144	56.2974	66.4773	10.1799	84.507	87.8906	3.38358
145	60.2176	63.4816	3.26401	103.448	102.539	-0.909213	145	59.4031	59.5314	0.128369	125.654	125.977	0.322112	145	58.2739	56.5315	-1.74239	139.535	140.625	1.09012	145	57.4967	74.8043	17.3076	77.9221	76.1719	-1.7502
146	59.6296	61.7558	2.12624	96.7742	96.6797	-0.094506	146	58.9904	58.0246	-0.965796	127.66	128.906	1.24668	146	57.637	55.7521	-1.88485	136.364	137.695	1.33168	146	56.7784	63.0063	6.22793	76.9231	76.1719	-0.751202
147	60.0861	61.3051	1.21901	102.857	102.539	-0.31808	147	59.5537	59.6115	0.0578126	123.288	123.047	-0.240796	147	55.9984	55.4041	-0.594305	135.338	134.766	-0.572721	147	58.684	64.2789	5.59488	78.9474	79.1016	0.154194
148	59.9111	60.2714	0.36035	102.564	102.539	-0.0250401	148	59.276	59.8375	0.561474	132.597	131.836	-0.760748	148	56.9747	54.5568	-2.4179	139.535	140.625	1.09012	148	58.8033	63.2603	4.457	80	82.0312	2.03125
149	59.7788	60.5662	0.787351	102.857	102.539	-0.31808	149	58.8003	56.3605	-2.4398	131.387	131.836	0.449076	149	55.3684	53.2529	-2.11546	137.405	137.695	0.290732	149	58.8019	62.5439	3.74204	81.0811	82.0312	0.950169
150	60.8058	62.4811	1.67523	98.3607	99.6094	1.24872	150	59.5963	58.8961	-0.700242	123.288	123.047	-0.240796	150	54.996	53.3635	-1.63247	135.593	137.695	2.10209	150	58.3021	64.8374	6.53526	77.4194	76.1719	-1.24748
151	60.0813	59.9743	-0.106991	99.1736	99.6094	0.435821	151	58.0656	58.2869	0.221316	125	123.047	-1.95313	151	59.5643	58.5585	-1.00579	140.351	140.625	0.274123	151	58.556	66.2399	7.68391	78.4314	79.1016	0.67019
152	59.9932	60.1805	0.18735	99.1736	99.6094	0.435821	152	57.4109	55.6342	-1.77667	122.449	123.047	0.597895	152	59.5096	58.0047	-1.50484	142.012	143.555	1.54285	152	58.8553	69.4063	10.551	77.9221	76.1719	-1.7502
153	59.5491	61.5795	2.03042	103.448	105.469	2.02047	153	57.5423	56.8358	-0.706518	122.449	123.047	0.597895	153	58.7859	56.4619	-2.32395	137.931	137.695	-0.235722	153	59.5873	73.1713	13.584	86.9565	84.9609	-1.99558
154	59.3956	59.5896	0.193934	107.784	108.398	0.614006	154	58.1435	56.0824	-2.06104	128.342	128.906	0.564004	154	56.0394	53.2928	-2.74664	137.931	137.695	-0.235722	154	59.2282	64.9295	5.70131	81.0811	82.0312	0.950169
155	59.15	60.5942	1.44422	100	99.6094	-0.390625	155	56.9472	57.3488	0.401608	121.622	120.117	-1.50443	155	54.2655	53.6003	-0.665249	135.593	134.766	-0.827595	155	58.8516	67.0715	8.21993	77.4194	76.1719	-1.24748
156	57.0745	57.5174	0.442881	102.564	102.539	-0.0250401	156	56.6745	55.2025	-1.47198	120.805	120.117	-0.688182	156	56.0624	53.9653	-2.09714	136.364	137.695	1.33168	156	58.7609	62.3786	3.61763	81.0811	82.0312	0.950169
157	59.4894	60.7757	1.28627	100.559	102.539	1.9804	157	57.8175	55.88	-1.93759	119.205	120.117	0.911889	157	55.369	54.1901	-1.17897	142.012	143.555	1.54285	157	59.942	70.5843	10.6423	77.9221	76.1719	-1.7502
158	58.1375	57.5222	-0.615244	99.1736	99.6094	0.435821	158	56.7926	55.3433	-1.44924	120	120.117	0.117188	158	56.1233	54.1608	-1.96249	140.351	140.625	0.274123	158	59.7441	64.906	5.16197	80	79.1016	-0.898438
159	57.9094	58.1302	0.220791	97.561	99.6094	2.0484	159	56.0174	52.9191	-3.0983	118.421	120.117	1.69613	159	55.1914	53.2343	-1.95707	137.931	137.695	-0.235722	159	59.3278	66.2657	6.93785	76.9231	76.1719	-0.751202
160	57.5993	58.8691	1.26973	97.8261	99.6094	1.78329	160	56.4973	55.05	-1.44726	116.883	117.188	0.304383	160	57.5544	54.5745	-2.97989	139.535	140.625	1.09012	160	58.7222	66.3568	7.63462	80	79.1016	-0.898438
161	58.2726	57.6763	-0.596289	96.7742	99.6094	2.83518	161	58.0201	58.5789	0.55876	126.316	123.047	-3.26891	161	56.3512	55.9308	-0.42039	138.728	137.695	-1.03301	161	58.5742	61.0994	2.52519	76.9231	79.1016	2.17849
162	58.0384	59.6138	1.57535	100	99.6094	-0.390625	162	59.0034	56.073	-2.93049	126.761	128.906	2.14569	162	56.3637	53.8416	-2.52219	136.364	137.695	1.33168	162	59.031	61.7423	2.71129	80.5369	82.0312	1.49434
163	56.3398	56.3597	0.0199405	100.84	99.6094	-1.23096	163	57.9134	55.363	-2.55046	123.288	123.047	-0.240796	163	59.9279	58.2265	-1.70132	141.176	143.555	2.37822	163	59.5083	75.2871	15.7788	86.9565	82.0312	-4.92527
164	59.0237	59.4429	0.419143	105.263	108.398	3.13528	164	54.785	52.6802	-2.10477	118.421	120.117	1.69613	164	59.3121	57.4091	-1.90305	137.931	137.695	-0.235722	164	58.8021	70.7826	11.9805	85.1064	84.9609	-0.145445
165	59.0702	59.2338	0.163557	104.651	108.398	3.74727	165	57.0002	54.3291	-2.67118	128.571	128.906	0.334821	165	58.5405	55.7362	-2.80421	138.462	140.625	2.16346	165	58.8481	63.8297	4.98167	83.3333	82.0312	-1.30208
166	57.3689	58.5545	1.18553	99.4475	99.6094	0.161861	166	55.7097	51.3146	-4.39507	122.449	123.047	0.597895	166	58.0723	56.3595	-1.71278	140.351	140.625	0.274123	166	59.2957	60.4886	1.19293	86.9565	87.8906	0.934103
167	58.1886	60.8342	2.64563	100.84	99.6094	-1.23096	167	57.5972	57.038	-0.55914	124.352	125.977	1.62423	167	59.0197	56.8589	-2.16077	137.143	137.695	0.552455	167	58.4994	64.0271	5.52767	82.1918	82.0312	-0.160531
168	59.2387	58.4917	-0.747027	102.564	102.539	-0.0250401	168	55.1872	52.1324	-3.0548	123.288	123.047	-0.240796	168	59.722	56.5718	-3.15022	138.462	137.695	-0.766226	168	58.5258	61.7518	3.22595	77.9221	79.1016	1.17948
169	56.0791	57.5393	1.46023	102.857	99.6094	-3.24777	169	56.4347	55.0776	-1.35705	123.288	123.047	-0.240796	169	56.78	55.0264	-1.75361	142.857	149.414	6.55692	169	58.1065	60.1782	2.07169	82.1918	82.0312	-0.160531
170	56.7099	54.6189	-2.09107	104.348	105.469	1.12092	170	54.0553	52.0665	-1.98874	122.449	123.047	0.597895	170	61.0771	58.1454	-2.93163	151.899	152.344	0.445016	170	57.8575	60.0284	2.1709	81.6327	82.0312	0.398597
171	56.4969	56.6024	0.105522	94.4882	93.75	-0.738189	171	52.9939	52.1774	-0.816563	118.421	117.188	-1.23355	171	60.6619	59.7039	-0.957986	148.148	146.484	-1.66377	171	58.5459	67.757	9.21106	80	79.1016	-0.898438
172	58.9295	60.6794	1.7499	104.046	102.539	-1.50718	172	50.5025	49.53	-0.972493	122.449	120.117	-2.33179	172	60.6413	58.7914	-1.84982	148.148	146.484	-1.66377	172	59.3505	65.7165	6.36603	82.1918	82.0312	-0.160531
173	58.4076	58.1142	-0.293405	103.448	102.539	-0.909213	173	54.2209	50.339	-3.88186	122.449	123.047	0.597895	173	60.7997	56.9441	-3.8556	146.341	143.555	-2.78678	173	58.8243	67.7977	8.97334	86.9565	84.9609	-1.99558
174	58.2514	58.8939	0.642514	104.651	105.469	0.817587	174	58.411	58.5234	0.112448	136.364	137.695	1.33168	174	61.1824	57.5875	-3.59493	148.148	149.414	1.26591	174	59.39	72.248	12.858	82.7586	82.0312	-0.727371
175	57.8105	58.5219	0.711386	99.1736	99.6094	0.435821	175	60.9848	60.6662	-0.318569	131.387	131.836	0.449076	175	61.1159	57.5892	-3.5266	153.061	152.344	-0.717474	175	58.9871	68.2001	9.21306	83.9161	84.9609	1.04485
176	57.8343	58.5784	0.744121	104.651	105.469	0.817587	176	60.5671	62.3567	1.7896	128.342	125.977	-2.36568	176	61.9097	57.7647	-4.14497	149.068	149.414	0.34574	176	58.4539	65.5956	7.14175	83.9161	84.9609	1.04485
177	57.8113	57.8826	0.0713245	97.561	96.6797	-0.881288	177	60.2852	60.0397	-0.245577	131.387	131.836	0.449076	177	61.5639	59.4346	-2.12936	148.148	146.484	-1.66377	177	58.3618	62.5603	4.19849	75.9494	76.1719	0.222508
178	58.559	59.44	0.881056	98.3607	99.6094	1.24872	178	60.6614	59.6633	-0.99812	132.353	134.766	2.41268	178	61.5628	59.3273	-2.23545	149.068	149.414	0.34574	178	57.0809	60.0984	3.0175	79.4702	79.1016	-0.368636
179	57.2408	57.0142	-0.226626	101.695	102.539	0.844147	179	60.5069	61.6568	1.14993	131.148	128.906	-2.24129	179	61.5034	58.9163	-2.58709	148.148	146.484	-1.66377	179	57.3941	60.3621	2.96806	80.5369	82.0312	1.49434
180	58.2413	60.9009	2.6596	114.65	117.188	2.53782	180	60.959	59.7531	-1.20587	134.078	131.836	-2.24227	180	60.7081	57.8881	-2.82002	148.148	146.484	-1.66377	180	59.9066	66.2075	6.30087	75.9494	76.1719	0.222508
181	60.4539	60.5998	0.145863	113.924	117.188	3.26345	181	60.7831	59.8077	-0.975337	127.66	128.906	1.24668	181	60.9465	58.1937	-2.75288	146.341	146.484	0.142912	181	58.4016	67.2896	8.888	80	79.1016	-0.898438
182	58.9253	57.2404	-1.68495	105.882	111.328	5.44577	182	59.8461	58.4644	-1.38169	127.66	128.906	1.24668	182	61.3573	59.1068	-2.25048	142.857	143.555	0.697545	182	59.1805	61.7224	2.54194	77.9221	76.1719	-1.7502
183	58.4226	58.9598	0.537185	106.195	105.469	-0.72594	183	60.3505	60.4522	0.101713	129.032	125.977	-3.0557	183	61.3568	60.0623	-1.29452	145.455	146.484	1.02983	183	59.0945	62.5287	3.43421	91.3706	90.8203	-0.550246
184	59.5389	60.5937	1.05488	111.801	114.258	2.45657	184	60.0892	59.1119	-0.977333	131.387	131.836	0.449076	184	61.4989	60.2032	-1.29575	140.351	140.625	0.274123	184	57.4406	59.7545	2.31393	88.2353	87.8906	-0.344669
185	60.2223	61.4023	1.17997	111.111	111.328	0.217014	185	60.3762	60.0622	-0.314079	127.66	128.906	1.24668	185	61.218	60.2329	-0.985138	140.625	140.625	-2.98428e-12	185	56.7594	57.2081	0.448656	82.1918	82.0312	-0.160531
186	60.3721	62.9176	2.54555	109.091	108.398	-0.692472	186	60.3447	59.9239	-0.420775	128.342	128.906	0.564004	186	61.3467	59.4528	-1.89399	150	149.414	-0.585938	186	56.5138	59.9699	3.45616	80	79.1016	-0.898437
187	59.4081	65.6764	6.2683	105.263	102.539	-2.7241	187	60.8201	60.4946	-0.325486	125	125.977	0.976563	187	61.624	60.0233	-1.60076	144.578	143.555	-1.02363	187	55.8669	57.8406	1.97371	80.5369	82.0312	1.49434
188	59.3377	63.0253	3.68752	107.143	105.469	-1.67411	188	60.4714	60.3614	-0.110057	130.435	128.906	-1.52853	188	61.2763	58.959	-2.31734	143.713	143.555	-0.157887	188	56.7929	58.1761	1.38316	78.9474	79.1016	0.154194
189	59.4235	59.9769	0.553398	98.3607	99.6094	1.24872	189	60.6031	60.7412	0.138077	128.342	128.906	0.564004	189	61.2765	58.9121	-2.36434	144.578	143.555	-1.02363	189	57.4574	58.0378	0.580331	78.9474	79.1016	0.154194
190	59.3512	59.6884	0.337219	107.784	108.398	0.614006	190	60.4943	59.7462	-0.748118	127.66	128.906	1.24668	190	61.1359	60.3965	-0.73934	145.455	143.555	-1.89986	190	58.2325	60.2741	2.04159	81.0811	82.0312	0.950169
191	59.9118	59.8809	-0.0308989	107.143	108.398	1.25558	191	60.8294	59.7951	-1.03434	128.571	128.906	0.334821	191	61.3807	58.4858	-2.89485	144.578	143.555	-1.02363	191	57.0952	59.639	2.54375	80	79.1016	-0.898438
192	58.8019	60.215	1.41303	103.448	102.539	-0.909213	192	60.1398	59.8807	-0.259113	134.078	134.766	0.687413	192	61.0963	61.2694	0.173114	151.515	149.414	-2.10109	192	59.369	60.6058	1.23682	78.9474	79.1016	0.154194
193	59.5514	59.9878	0.436467	105.263	105.469	0.205592	193	60.8926	60.2674	-0.625157	131.387	131.836	0.449076	193	61.5479	59.8296	-1.71832	146.341	146.484	0.142912	193	58.6932	63.4364	4.74319	86.3309	84.9609	-1.37
194	60.1695	63.4018	3.2323	103.448	102.539	-0.909213	194	60.4038	59.2589	-1.14482	131.868	131.836	-0.0321944	194	61.4824	59.023	-2.45939	146.341	146.484	0.142912	194	58.8629	60.3122	1.44924	87.5912	87.8906	0.299384
195	58.2356	59.5413	1.30574	104.046	102.539	-1.50718	195	60.2463	59.1478	-1.09853	128.571	128.906	0.334821	195	61.0967	59.2857	-1.81105	141.176	140.625	-0.551471	195	55.5942	56.8992	1.30496	85.7143	87.8906	2.17634
196	55.6205	55.2895	-0.331033	102.564	102.539	-0.0250401	196	60.2987	59.8987	-0.400055	129.496	128.906	-0.590153	196	61.2531	61.8583	0.605245	142.012	140.625	-1.38683	196	57.0711	59.8466	2.77549	83.3333	82.0312	-1.30208
197	56.4518	57.0105	0.558675	99.4475	99.6094	0.161861	197	60.1041	59.9081	-0.196012	129.73	128.906	-0.82348	197	61.265	58.9252	-2.33978	139.535	140.625	1.09012	197	56.5776	57.9392	1.36155	81.6327	82.0312	0.398597
198	57.4693	59.744	2.27475	94.4882	93.75	-0.738189	198	60.1825	61.1381	0.95557	130.435	128.906	-1.52853	198	60.8891	58.1796	-2.70956	144.578	146.484	1.90606	198	56.3581	59.6145	3.25649	80	79.1016	-0.898438
199	57.6079	57.7088	0.100889	100	99.6094	-0.390625	199	59.9069	59.0989	-0.807993	125.874	125.977	0.102437	199	61.3903	58.7334	-2.65692	142.857	140.625	-2.23214	199	55.249	56.2982	1.04922	80	79.1016	-0.898438
200	56.5699	57.4567	0.886747	99.4475	99.6094	0.161861	200	59.9651	59.0746	-0.89052	120	120.117	0.117188	200	61.2193	59.8031	-1.41624	141.176	140.625	-0.551471	200	57.1724	59.1083	1.93592	82.1918	82.0312	-0.160531
201	54.4745	52.4459	-2.02863	103.448	105.469	2.02047	201	59.4338	58.2533	-1.18044	120	120.117	0.117188	201	61.317	61.1492	-0.167815	136.364	134.766	-1.59801	201	57.1215	59.0602	1.93871	78.9474	79.1016	0.154194
202	57.2988	56.6	-0.698782	99.1736	99.6094	0.435821	202	59.9037	59.1741	-0.729526	117.647	120.117	2.47013	202	60.8781	59.0241	-1.854	141.176	140.625	-0.551471	202	59.5306	62.1265	2.59585	82.1918	84.9609	2.76916
203	60.1818	61.9592	1.77746	109.756	111.328	1.57203	203	59.6519	59.6594	0.00745008	118.421	117.188	-1.23355	203	60.9874	60.232	-0.755416	138.728	137.695	-1.03301	203	58.9121	62.9824	4.07031	90	87.8906	-2.10938
204	58.8954	62.8616	3.96624	104.046	102.539	-1.50718	204	60.1648	60.5205	0.355713	116.129	117.188	1.05847	204	60.9096	59.4449	-1.46469	136.364	137.695	1.33168	204	56.413	54.895	-1.51804	79.4702	84.9609	5.49074
205	58.7607	57.703	-1.05776	102.564	102.539	-0.0250401	205	57.8645	60.1259	2.26134	124.352	123.047	-1.30546	205	61.169	59.8899	-1.27907	137.143	137.695	0.552455	205	53.2847	56.4653	3.18065	82.7586	82.0312	-0.727371
206	58.0235	57.8317	-0.191778	102.564	102.539	-0.0250401	206	59.2071	58.2556	-0.951521	122.449	123.047	0.597895	206	61.1217	59.815	-1.30667	140.351	140.625	0.274123	206	52.0767	53.9095	1.83283	78.9474	79.1016	0.154194
207	58.4614	59.7048	1.24342	100.559	99.6094	-0.949284	207	59.1918	60.5029	1.31102	123.288	120.117	-3.17048	207	61.202	59.8724	-1.3296	137.405	137.695	0.290732	207	51.5052	52.9524	1.4472	76.9231	76.1719	-0.751202
208	59.0237	59.3314	0.307651	102.564	102.539	-0.0250401	208	59.855	61.8936	2.03859	118.421	117.188	-1.23355	208	61.5794	60.912	-0.667394	144.578	143.555	-1.02363	208	50.7989	51.9632	1.16432	78.9474	79.1016	0.154194
209	59.0964	58.8964	-0.199987	107.143	108.398	1.25558	209	59.5386	60.6675	1.12894	118.421	117.188	-1.23355	209	61.622	60.6691	-0.952861	140.351	140.625	0.274123	209	51.6309	52.7632	1.13231	80	82.0312	2.03125
210	59.7518	59.5938	-0.157947	104.348	105.469	1.12092	210	59.5497	59.0938	-0.455939	120	120.117	0.117188	210	61.5438	60.0286	-1.51519	141.176	140.625	-0.551471	210	53.4764	54.5047	1.02836	79.4702	79.1016	-0.368636
211	59.7439	60.724	0.980147	108.434	111.328	2.89439	211	60.0631	61.6575	1.59443	120.805	120.117	-0.688182	211	61.082	58.8125	-2.26948	138.462	137.695	-0.766226	211	54.745	56.2093	1.46428	80.5369	82.0312	1.49434
212	59.2077	59.6566	0.4489	102.273	102.539	0.266335	212	59.8442	59.1126	-0.731675	120	123.047	3.04688	212	61.5001	59.3148	-2.18534	142.012	143.555	1.54285	212	55.961	56.1991	0.238137	82.1918	82.0312	-0.160531
213	59.6541	59.7535	0.0993847	103.448	105.469	2.02047	213	59.3232	60.1185	0.7953	118.421	117.188	-1.23355	213	61.5134	59.199	-2.31439	142.012	140.625	-1.38683	213	57.7222	58.2477	0.525502	82.7586	82.0312	-0.727371
214	58.9823	61.2766	2.29427	100.84	99.6094	-1.23096	214	59.8548	58.6437	-1.21114	118.421	120.117	1.69613	214	60.2439	59.2357	-1.00822	143.713	143.555	-0.157887	214	58.1198	58.9557	0.835912	83.9161	84.9609	1.04485
215	59.3124	60.7714	1.45902	100	99.6094	-0.390625	215	59.7592	62.407	2.64785	116.129	114.258	-1.87122	215	61.0478	59.9351	-1.11272	142.012	140.625	-1.38683	215	59.3145	65.6832	6.36875	79.4702	76.1719	-3.29832
216	57.391	56.5618	-0.829209	99.1736	99.6094	0.435821	216	60.1185	59.0967	-1.02179	120	120.117	0.117188	216	60.8044	60.2389	-0.56548	140.351	140.625	0.274123	216	56.6229	57.2442	0.621348	77.9221	79.1016	1.17948
217	58.6018	59.4402	0.838367	96.7742	96.6797	-0.094506	217	60.3802	60.1275	-0.252633	120.805	120.117	-0.688182	217	60.8684	60.2743	-0.594059	139.535	137.695	-1.83957	217	52.6564	54.9959	2.33949	80.5369	79.1016	-1.43535
218	59.0295	61.0225	1.99303	100	99.6094	-0.390625	218	56.6601	54.7943	-1.86585	114.65	117.188	2.53782	218	61.1562	59.5252	-1.63096	141.176	143.555	2.37822	218	55.9743	55.1461	-0.828265	83.3333	84.9609	1.6276
219	56.0926	57.0664	0.973839	100	99.6094	-0.390625	219	59.5649	60.0023	0.437389	120	123.047	3.04688								219	56.8042	57.2663	0.462109	80	82.0312	2.03125
220	54.7768	54.8761	0.0993449	100	99.6094	-0.390625	220	59.5815	58.3971	-1.18438	120.805	120.117	-0.688182								220	57.4737	66.8648	9.3911	80	76.1719	-3.82812
221	54.8378	56.1452	1.3074	96.7742	96.6797	-0.094506	221	60.0933	62.9059	2.81256	118.421	117.188	-1.23355								221	55.8657	56.331	0.465354	80	79.1016	-0.898438
222	54.993	55.4017	0.408677	97.2973	96.6797	-0.61761	222	59.7207	62.8711	3.15042	120	117.188	-2.8125								222	57.1195	59.7564	2.63682	77.9221	76.1719	-1.7502
223	54.0269	54.263	0.236041	97.561	96.6797	-0.881288															223	59.3956	60.8346	1.43902	77.9221	79.1016	1.17948
224	56.4237	57.6774	1.25364	96	96.6797	0.679688															224	60.0083	61.1391	1.13084	84.507	84.9609	0.453895
225	56.699	56.4117	-0.287369	102.273	102.539	0.266335															225	59.333	59.9888	0.655804	83.9161	84.9609	1.04485
226	57.5361	60.3603	2.82424	99.1736	96.6797	-2.49387															226	58.4818	58.7625	0.280698	81.6327	82.0312	0.398597
227	57.9304	58.1475	0.217044	101.124	102.539	1.41547															227	58.3558	61.5731	3.21726	84.507	82.0312	-2.47579
228	55.7046	54.5884	-1.11624	99.1736	99.6094	0.435821															228	55.1339	59.0135	3.87955	84.507	84.9609	0.453895
229	56.4922	57.2588	0.766569	98.3607	99.6094	1.24872															229	56.8366	58.8281	1.99153	86.9565	87.8906	0.934103
230	56.3997	56.0013	-0.398348	102.857	102.539	-0.31808															230	56.8456	58.2211	1.37548	75.9494	76.1719	0.222508

## Sheet: Couple 4
Interval Number	Depth GS	Depth Est	Depth error	Rate GS	Rate Est	Rate error	Interval Number	Depth GS	Depth Est	Depth error	Rate GS	Rate Est	Rate error	Interval Number	Depth GS	Depth Est	Depth error	Rate GS	Rate Est	Rate error	Interval Number	Depth GS	Depth Est	Depth error	Rate GS	Rate Est	Rate error
1	60.5247	62.2978	1.77318	109.091	108.398	-0.692472	1	58.1776	58.1589	-0.018677	120	123.047	3.04688	1	50.7497	50.6695	-0.0801912	147.239	152.344	5.10449	1	50.688	47.8457	-2.84222	93.0233	102.539	9.51581
2	61.2482	67.1015	5.85329	102.273	99.6094	-2.66335	2	56.8472	56.6045	-0.242707	123.077	123.047	-0.0300481	2	57.095	55.1351	-1.95989	145.455	146.484	1.02983	2	52.4424	57.1157	4.6733	75	73.2422	-1.75781
3	61.3167	64.9864	3.6697	103.448	102.539	-0.909213	3	55.0505	54.4941	-0.556366	121.622	123.047	1.42525	3	58.4882	57.3753	-1.11287	141.176	140.625	-0.551471	3	51.7038	51.985	0.281134	78.9474	79.1016	0.154194
4	60.6305	63.0869	2.45644	100	99.6094	-0.390625	4	56.1956	59.294	3.09831	122.449	120.117	-2.33179	4	58.4448	57.5099	-0.934924	143.713	143.555	-0.157887	4	50.0925	50.5563	0.463841	81.0811	84.9609	3.87986
5	61.0077	64.8719	3.86424	99.4475	99.6094	0.161861	5	56.6424	55.7063	-0.936059	120	120.117	0.117188	5	56.7761	55.4978	-1.27826	138.462	137.695	-0.766226	5	55.1126	54.2122	-0.90034	82.1918	82.0312	-0.160531
6	60.0526	62.2443	2.1917	100.84	99.6094	-1.23096	6	56.588	58.9529	2.36488	118.421	117.188	-1.23355	6	58.2842	55.6277	-2.65646	142.012	140.625	-1.38683	6	53.0427	57.0794	4.03667	81.0811	79.1016	-1.97952
7	59.6862	61.2661	1.57993	100	99.6094	-0.390625	7	55.6721	58.1879	2.51583	119.205	117.188	-2.0178	7	56.1689	56.1279	-0.0409626	150.754	149.414	-1.33971	7	55.0791	53.8364	-1.24268	82.1918	82.0312	-0.160531
8	60.0291	61.935	1.90585	103.448	99.6094	-3.8389	8	56.5214	62.569	6.04755	123.711	120.117	-3.59415	8	58.3789	56.4483	-1.93065	144	143.555	-0.445312	8	53.1416	53.7356	0.59406	78.9474	79.1016	0.154194
9	59.0064	61.8698	2.86342	116.129	114.258	-1.87122	9	53.3566	56.2006	2.84405	121.622	120.117	-1.50443	9	58.2098	56.7051	-1.50476	150.943	149.414	-1.52933	9	50.3907	52.8311	2.44044	80.5369	79.1016	-1.43535
10	60.504	63.7119	3.2079	104.651	105.469	0.817587	10	54.1485	56.4651	2.3166	120	120.117	0.117188	10	58.5719	58.0292	-0.542707	142.012	140.625	-1.38683	10	53.5713	55.7766	2.20532	83.3333	82.0312	-1.30208
11	59.6021	61.6082	2.00605	104.348	105.469	1.12092	11	54.6389	58.5208	3.88186	121.622	120.117	-1.50443	11	56.8347	54.799	-2.03574	139.535	140.625	1.09012	11	51.7184	52.3264	0.608039	81.6327	82.0312	0.398597
12	59.6878	60.8823	1.19446	98.9011	99.6094	0.708276	12	54.7503	55.4059	0.65561	117.647	117.188	-0.459559	12	57.7819	56.3572	-1.42462	141.732	140.625	-1.10728	12	58.2649	58.5058	0.240919	81.6327	84.9609	3.32828
13	58.7188	60.4244	1.70559	99.1736	99.6094	0.435821	13	56.0018	59.7758	3.77401	119.205	117.188	-2.0178	13	56.0024	55.4108	-0.591548	152.284	152.344	0.059486	13	53.1579	57.5055	4.34757	83.3333	82.0312	-1.30208
14	59.3193	60.6039	1.28458	101.695	102.539	0.844147	14	53.8757	53.0434	-0.832325	120	120.117	0.117188	14	55.9664	53.5452	-2.42116	145.161	146.484	1.32308	14	51.7007	52.2891	0.588459	80.5369	82.0312	1.49434
15	58.8223	62.0477	3.22542	100	99.6094	-0.390625	15	58.4021	60.1799	1.77781	120.603	120.117	-0.485828	15	56.0643	54.3128	-1.7515	139.535	140.625	1.09012	15	52.0978	52.3149	0.217067	82.1918	82.0312	-0.160531
16	58.3212	58.9121	0.59088	100	99.6094	-0.390625	16	58.5688	61.514	2.94524	121.622	120.117	-1.50443	16	55.6329	54.1338	-1.49908	140.351	140.625	0.274123	16	53.5841	53.2817	-0.302411	82.1918	84.9609	2.76916
17	57.6885	60.9863	3.29787	101.124	102.539	1.41547	17	59.4014	58.5467	-0.854653	121.622	123.047	1.42525	17	54.6257	54.5567	-0.0690669	138.462	137.695	-0.766226	17	52.1145	52.3525	0.238014	78.9474	79.1016	0.154194
18	59.3932	60.6473	1.25404	100	99.6094	-0.390625	18	59.0482	62.9066	3.8584	122.449	120.117	-2.33179	18	53.7141	52.3898	-1.32429	140.351	140.625	0.274123	18	54.0717	54.7533	0.681524	77.9221	79.1016	1.17948
19	58.6899	61.5982	2.90831	100.559	99.6094	-0.949284	19	58.023	56.8694	-1.15356	121.622	123.047	1.42525	19	54.2477	54.385	0.137355	144.578	143.555	-1.02363	19	51.3846	52.9606	1.57607	82.1918	82.0312	-0.160531
20	58.1682	59.4751	1.30691	100	96.6797	-3.32031	20	57.5448	56.4505	-1.09431	120	120.117	0.117188	20	54.79	51.7727	-3.01722	139.535	140.625	1.09012	20	48.6929	48.862	0.169067	81.6327	82.0312	0.398597
21	58.763	61.9129	3.1499	100.84	99.6094	-1.23096	21	56.8675	55.7484	-1.11913	120	120.117	0.117188	21	53.8219	52.2165	-1.60545	138.728	140.625	1.89668	21	51.0667	51.4469	0.380192	80	79.1016	-0.898438
22	58.9834	57.5265	-1.45688	99.4475	102.539	3.09155	22	58.0462	63.1363	5.09013	121.827	120.117	-1.71022	22	55.0077	52.2412	-2.76651	142.857	143.555	0.697545	22	59.1464	64.5502	5.40379	86.3309	84.9609	-1.37
23	57.8983	59.9078	2.00951	100	99.6094	-0.390625	23	56.7131	58.5462	1.83308	120.805	120.117	-0.688182	23	54.1763	51.9434	-2.23288	137.143	137.695	0.552455	23	57.1372	61.5919	4.45475	85.7143	84.9609	-0.753348
24	57.8823	58.0967	0.214389	96.7742	96.6797	-0.094506	24	57.0832	58.7588	1.67558	121.622	120.117	-1.50443	24	51.9543	49.7411	-2.21325	140.351	140.625	0.274123	24	56.8969	61.474	4.57704	81.0811	79.1016	-1.97952
25	57.7918	58.1513	0.359466	105.263	108.398	3.13528	25	56.7851	58.2756	1.49046	121.622	120.117	-1.50443	25	52.3767	51.9922	-0.384568	147.239	146.484	-0.754889	25	55.0272	55.7994	0.772196	82.1918	82.0312	-0.160531
26	54.399	56.1545	1.75548	102.564	99.6094	-2.95473	26	56.5483	58.8087	2.26048	118.421	117.188	-1.23355	26	55.1843	54.1596	-1.0247	139.535	137.695	-1.83957	26	52.9785	57.4717	4.4932	81.0811	79.1016	-1.97952
27	57.3771	57.1848	-0.192269	98.3607	102.539	4.17841	27	58.9579	58.2944	-0.663554	120	120.117	0.117188	27	56.3738	53.8431	-2.53073	138.728	140.625	1.89668	27	52.6557	55.1358	2.48008	80	79.1016	-0.898438
28	56.85	57.8528	1.0028	99.1736	99.6094	0.435821	28	58.0611	59.8216	1.76048	119.205	117.188	-2.0178	28	55.9069	55.5256	-0.381234	139.535	137.695	-1.83957	28	52.8403	53.0863	0.245986	82.1918	82.0312	-0.160531
29	58.4908	58.9936	0.502823	100	99.6094	-0.390625	29	56.7337	57.6515	0.917744	125	123.047	-1.95312	29	53.6285	52.0547	-1.57384	141.176	140.625	-0.551471	29	55.3708	59.2687	3.89797	71.4286	70.3125	-1.11607
30	57.0762	59.2574	2.18117	98.9011	99.6094	0.708276	30	57.5956	59.1167	1.52107	123.288	123.047	-0.240796	30	56.5559	54.4559	-2.1	137.931	140.625	2.69397	30	51.7641	56.8904	5.12629	81.0811	79.1016	-1.97952
31	53.7442	55.9747	2.2305	98.3607	96.6797	-1.68097	31	55.9831	54.7561	-1.22698	122.449	123.047	0.597895	31	49.4766	49.6651	0.188563	138.728	140.625	1.89668	31	50.4522	54.2996	3.84747	81.0811	79.1016	-1.97952
32	56.9112	55.8526	-1.05854	101.695	102.539	0.844147	32	54.6395	53.9769	-0.662631	117.647	117.188	-0.459559	32	53.0147	53.0766	0.0619558	137.931	137.695	-0.235722	32	57.3895	62.803	5.41351	83.9161	82.0312	-1.88483
33	56.1399	58.6503	2.51042	102.273	102.539	0.266335	33	57.2616	55.0218	-2.23977	118.421	120.117	1.69613	33	51.5238	51.0341	-0.489623	138.462	137.695	-0.766226	33	53.9757	55.1469	1.17121	83.9161	84.9609	1.04485
34	56.3406	57.944	1.60336	102.564	102.539	-0.0250401	34	58.4498	56.7617	-1.68812	116.883	117.188	0.304383	34	51.2719	49.7945	-1.4774	140.351	140.625	0.274123	34	54.5007	58.2458	3.74503	82.7586	82.0312	-0.727371
35	57.4709	58.6142	1.14323	102.857	102.539	-0.31808	35	57.1041	57.7397	0.635605	118.421	117.188	-1.23355	35	54.2029	51.6107	-2.59216	140.351	140.625	0.274123	35	51.8383	54.0379	2.19955	85.1064	84.9609	-0.145445
36	55.7379	55.8907	0.152809	101.695	102.539	0.844147	36	56.3238	57.5601	1.23634	123.077	123.047	-0.0300481	36	54.4689	52.1538	-2.31509	138.462	137.695	-0.766226	36	52.4546	52.7626	0.308026	83.3333	84.9609	1.6276
37	57.0404	59.4942	2.45378	100.559	99.6094	-0.949284	37	55.4624	54.5663	-0.896108	123.288	123.047	-0.240796	37	49.409	48.7507	-0.658369	147.239	146.484	-0.754889	37	52.1846	54.5209	2.33626	81.6327	82.0312	0.398597
38	53.8796	53.8801	0.000477781	99.1736	99.6094	0.435821	38	53.6003	54.7098	1.10953	120.805	120.117	-0.688182	38	50.0203	49.3079	-0.712412	141.176	140.625	-0.551471	38	53.5762	52.342	-1.23427	81.6327	82.0312	0.398597
39	54.5128	54.5151	0.00233184	100	99.6094	-0.390625	39	57.2107	55.9395	-1.27124	116.883	117.188	0.304383	39	47.2408	45.7887	-1.45214	137.931	137.695	-0.235722	39	52.1905	57.5468	5.35629	81.6327	79.1016	-2.53109
40	54.5308	53.6927	-0.838192	100.84	102.539	1.69873	40	54.853	54.1453	-0.707694	120.805	120.117	-0.688182	40	52.269	51.2173	-1.05178	137.405	137.695	0.290732	40	51.9074	52.6399	0.732477	76.9231	79.1016	2.17849
41	59.6311	61.5764	1.94529	100	102.539	2.53906	41	55.0021	53.5654	-1.43668	122.449	123.047	0.597895	41	50.5129	49.3162	-1.19673	140.351	140.625	0.274123	41	53.0168	54.2162	1.19936	77.9221	79.1016	1.17948
42	55.8409	56.818	0.977097	101.695	102.539	0.844147	42	55.0909	56.4022	1.31131	118.421	117.188	-1.23355	42	51.0467	49.7195	-1.32722	139.535	140.625	1.09012	42	57.821	57.6571	-0.163861	86.3309	87.8906	1.55969
43	54.4811	54.8433	0.362171	100	99.6094	-0.390625	43	55.2491	56.245	0.995911	134.078	134.766	0.687413	43	58.3891	61.3196	2.9305	142.857	140.625	-2.23214	43	53.3444	55.1941	1.84977	85.1064	84.9609	-0.145445
44	52.6905	53.1983	0.507855	99.1736	99.6094	0.435821	44	56.8123	57.8733	1.06093	121.622	120.117	-1.50443	44	59.4851	57.8574	-1.62765	140.351	140.625	0.274123	44	51.9813	51.36	-0.621294	78.4314	79.1016	0.67019
45	51.6638	52.6189	0.955078	100	99.6094	-0.390625	45	58.2258	56.6821	-1.54371	121.622	123.047	1.42525	45	59.2716	57.5373	-1.73428	140.351	140.625	0.274123	45	49.794	52.7503	2.95629	76.9231	76.1719	-0.751202
46	54.9107	56.5271	1.61633	103.448	102.539	-0.909213	46	58.1328	56.5083	-1.62453	122.449	123.047	0.597895	46	58.3569	56.2053	-2.15158	137.405	137.695	0.290732	46	52.7188	56.902	4.18323	82.1918	82.0312	-0.160531
47	53.2395	54.7768	1.53728	103.448	102.539	-0.909213	47	54.4332	52.7551	-1.67808	116.883	117.188	0.304383	47	58.3347	55.4985	-2.83626	138.728	140.625	1.89668	47	49.5428	53.0348	3.49194	82.1918	82.0312	-0.160531
48	55.9966	55.2265	-0.770164	104.046	105.469	1.42251	48	56.998	56.5909	-0.407059	120	120.117	0.117188	48	58.1559	55.7319	-2.42404	139.535	140.625	1.09012	48	52.1992	56.9231	4.72391	81.6327	82.0312	0.398597
49	58.2115	58.9632	0.751651	101.695	102.539	0.844147	49	56.3959	54.3451	-2.05075	117.647	120.117	2.47013	49	59.0456	60.4093	1.3637	145.455	143.555	-1.89986	49	51.034	51.6824	0.648378	78.9474	79.1016	0.154194
50	56.3007	56.223	-0.0776308	104.348	105.469	1.12092	50	55.493	58.223	2.73009	134.831	134.766	-0.0658357	50	59.593	58.5638	-1.02925	141.176	140.625	-0.551471	50	48.4113	49.093	0.681747	81.0811	82.0312	0.950169
51	55.8377	55.4296	-0.408066	104.046	105.469	1.42251	51	56.3065	55.9861	-0.320418	127.66	128.906	1.24668	51	59.8878	59.9033	0.0154533	140.351	137.695	-2.65556	51	55.5385	59.5817	4.04324	78.4314	79.1016	0.67019
52	57.2199	59.289	2.06911	102.564	102.539	-0.0250401	52	56.6057	56.3289	-0.276807	119.205	120.117	0.911889	52	61.188	58.9836	-2.20431	140.625	140.625	1.13687e-13	52	59.2852	63.6894	4.40419	82.7586	79.1016	-3.65706
53	56.6442	56.5826	-0.0616409	100.559	99.6094	-0.949284	53	54.1107	52.1829	-1.92776	114.65	117.188	2.53782	53	60.1277	58.2727	-1.85505	140.351	140.625	0.274123	53	60.3717	38.5388	-21.8328	50	99.6094	49.6094
54	55.9516	54.8166	-1.13495	99.1736	99.6094	0.435821	54	53.1561	51.2809	-1.87528	116.883	120.117	3.23407	54	60.8624	59.2594	-1.603	137.143	137.695	0.552455	54	60.0688	63.0599	2.99116	74.0741	73.2422	-0.831887
55	56.1863	55.6179	-0.568398	101.695	102.539	0.844147	55	56.6617	56.3062	-0.355531	116.129	117.188	1.05847	55	56.8713	55.6747	-1.19665	142.012	143.555	1.54285	55	60.2855	63.3117	3.02618	82.1918	82.0312	-0.160531
56	56.4541	58.3775	1.92335	100.559	99.6094	-0.949284	56	57.5787	57.3928	-0.18586	118.421	117.188	-1.23355	56	61.1097	59.6551	-1.45455	138.728	140.625	1.89668	56	59.9228	63.2778	3.35499	81.6327	82.0312	0.398597
57	59.0174	60.4201	1.4027	103.448	102.539	-0.909213	57	56.2539	55.7518	-0.502041	129.032	131.836	2.80368	57	59.901	57.4588	-2.44226	140.351	140.625	0.274123	57	60.3541	61.8965	1.54245	80.5369	82.0312	1.49434
58	58.832	61.7247	2.89268	104.348	102.539	-1.80876	58	55.1888	55.1663	-0.0224559	121.622	123.047	1.42525	58	56.7221	54.4788	-2.24326	137.405	137.695	0.290732	58	59.8951	63.0809	3.18581	78.9474	79.1016	0.154194
59	58.4508	63.2154	4.76466	103.448	102.539	-0.909213	59	55.1841	53.64	-1.54417	120	120.117	0.117188	59	58.1032	55.5412	-2.56194	139.535	140.625	1.09012	59	60.3399	63.0128	2.67293	82.7586	82.0312	-0.727371
60	55.9882	54.8206	-1.16756	97.561	99.6094	2.0484	60	53.9932	53.391	-0.602204	120	120.117	0.117188	60	56.6555	54.2469	-2.40868	141.176	140.625	-0.551471	60	59.7407	59.6284	-0.112242	79.4702	79.1016	-0.368636
61	56.826	55.9278	-0.898165	97.561	96.6797	-0.881288	61	52.3771	50.8526	-1.52447	118.421	120.117	1.69613	61	57.7099	57.851	0.14105	141.176	140.625	-0.551471	61	59.5082	65.0337	5.52546	74.0741	73.2422	-0.831887
62	57.2497	59.202	1.9523	98.9011	99.6094	0.708276	62	53.0059	51.1544	-1.85145	123.288	123.047	-0.240796	62	56.6891	53.5269	-3.16227	141.176	143.555	2.37822	62	58.6366	62.0551	3.41846	82.1918	82.0312	-0.160531
63	56.1445	61.3681	5.22358	101.695	99.6094	-2.08554	63	55.555	55.8461	0.291109	120	120.117	0.117188	63	56.1462	54.2056	-1.94051	138.728	137.695	-1.03301	63	59.2749	59.9912	0.716351	85.7143	84.9609	-0.753348
64	54.6566	55.9648	1.30819	100	99.6094	-0.390625	64	53.797	54.0649	0.267872	127.66	125.977	-1.68301	64	56.6416	54.507	-2.13463	137.405	137.695	0.290732	64	58.4669	60.8864	2.41948	84.507	84.9609	0.453895
65	58.3182	58.5005	0.182326	101.124	102.539	1.41547	65	52.6275	52.123	-0.504446	121.622	120.117	-1.50443	65	52.7303	53.0215	0.291271	138.728	137.695	-1.03301	65	57.9724	60.9736	3.00123	83.3333	82.0312	-1.30208
66	57.4964	56.8627	-0.633715	101.695	102.539	0.844147	66	54.0115	52.8154	-1.19615	119.205	120.117	0.911889	66	52.6243	52.2638	-0.360524	138.462	137.695	-0.766226	66	58.0755	58.5713	0.495785	81.6327	82.0312	0.398597
67	54.7736	55.8954	1.12178	102.273	102.539	0.266335	67	55.695	56.5146	0.819582	120	117.188	-2.8125	67	57.7072	55.9129	-1.79427	145.455	146.484	1.02983	67	59.6746	61.0888	1.41418	80	79.1016	-0.898438
68	57.8899	58.4788	0.588833	104.348	105.469	1.12092	68	55.3935	53.8219	-1.57168	120	120.117	0.117188	68	55.6901	53.905	-1.78512	139.535	140.625	1.09012	68	55.9686	55.1827	-0.785889	82.1918	82.0312	-0.160531
69	53.8773	56.2528	2.3755	99.1736	96.6797	-2.49387	69	53.7004	53.9546	0.254163	117.647	117.188	-0.459559	69	56.4828	56.5053	0.0225414	141.176	140.625	-0.551471	69	55.6785	58.2613	2.58278	78.4314	82.0312	3.59988
70	54.0361	56.3123	2.27617	99.4475	99.6094	0.161861	70	53.3191	51.0939	-2.22525	120.805	123.047	2.24151	70	58.0084	55.4255	-2.5829	138.462	137.695	-0.766226	70	56.4689	61.5151	5.04618	82.1918	79.1016	-3.09022
71	51.4228	54.1193	2.69646	100	99.6094	-0.390625	71	52.3333	52.787	0.453733	129.032	128.906	-0.126008	71	56.2056	54.0844	-2.12122	139.535	140.625	1.09012	71	56.414	59.0908	2.67682	80	79.1016	-0.898438
72	53.0208	52.6663	-0.354544	101.695	102.539	0.844147	72	57.1665	58.9231	1.75659	121.622	120.117	-1.50443	72	53.5455	51.4141	-2.13144	137.143	137.695	0.552455	72	55.5915	60.3591	4.76762	81.0811	79.1016	-1.97952
73	56.6469	58.8659	2.219	102.857	102.539	-0.31808	73	53.9303	52.1873	-1.74298	117.647	117.188	-0.459559	73	55.6642	54.429	-1.2352	143.713	143.555	-0.157887	73	58.0829	59.7553	1.67232	73.6196	79.1016	5.48193
74	53.2714	52.8877	-0.383666	101.695	102.539	0.844147	74	53.5845	52.9914	-0.593098	120	120.117	0.117188	74	55.8632	54.5016	-1.36158	141.176	140.625	-0.551471	74	58.5284	59.3254	0.797051	75.9494	76.1719	0.222508
75	53.8721	56.9114	3.03929	101.695	99.6094	-2.08554	75	55.8002	55.0644	-0.735802	116.883	117.188	0.304383	75	58.3584	56.6679	-1.69059	141.176	140.625	-0.551471	75	54.3507	54.1716	-0.179068	77.9221	79.1016	1.17948
76	52.7431	53.1903	0.44711	102.564	102.539	-0.0250401	76	55.6685	57.8943	2.22584	118.421	117.188	-1.23355	76	55.9501	53.4616	-2.48847	138.462	137.695	-0.766226	76	55.82	56.9912	1.17117	80.5369	82.0312	1.49434
77	53.6601	53.9622	0.302082	100.559	102.539	1.9804	77	53.5442	52.1533	-1.39089	119.205	120.117	0.911889	77	50.6021	48.0753	-2.52683	137.931	137.695	-0.235722	77	57.4615	59.3426	1.88107	80	79.1016	-0.898438
78	52.796	56.0617	3.26572	100	99.6094	-0.390625	78	50.1399	50.7849	0.645011	118.421	120.117	1.69613	78	46.2551	46.0421	-0.212968	136.364	134.766	-1.59801	78	59.3131	61.1114	1.79826	82.1918	82.0312	-0.160531
79	54.2485	54.5704	0.321928	100	99.6094	-0.390625	79	52.0802	52.3582	0.277935	120	120.117	0.117188	79	58.2846	60.4769	2.1923	147.239	146.484	-0.754889	79	57.4209	61.5892	4.16825	80.5369	79.1016	-1.43535
80	53.5498	56.8931	3.34332	101.124	99.6094	-1.51422	80	53.3037	52.3846	-0.91904	115.385	117.188	1.80288	80	60.9878	59.8846	-1.10325	141.176	140.625	-0.551471	80	56.1781	54.7175	-1.4606	80	79.1016	-0.898438
81	57.1658	58.3517	1.18584	111.111	108.398	-2.71267	81	52.7625	51.5956	-1.16692	116.129	117.188	1.05847	81	60.9684	60.4519	-0.516545	142.012	140.625	-1.38683	81	56.879	56.59	-0.28896	81.6327	82.0312	0.398597
82	58.7719	60.5005	1.72866	104.651	105.469	0.817587	82	51.2393	49.8996	-1.33976	116.129	117.188	1.05847	82	60.4929	59.5059	-0.987035	140.351	140.625	0.274123	82	59.2366	61.0307	1.7941	78.4314	79.1016	0.67019
83	55.9259	58.7966	2.87066	100.84	99.6094	-1.23096	83	49.9845	48.63	-1.35451	119.205	120.117	0.911889	83	59.5034	58.124	-1.37948	140.625	140.625	1.13687e-13	83	58.3438	63.1895	4.84575	83.9161	82.0312	-1.88483
84	55.1469	53.7176	-1.42937	105.263	105.469	0.205592	84	55.0053	53.3122	-1.69312	121.622	123.047	1.42525	84	58.9912	56.6828	-2.30835	140.351	140.625	0.274123	84	54.4699	55.856	1.38612	81.0811	79.1016	-1.97952
85	53.9755	52.7235	-1.25195	102.857	102.539	-0.31808	85	55.2647	57.0252	1.76054	122.449	123.047	0.597895	85	57.4571	57.1115	-0.345597	134.078	131.836	-2.24227	85	58.9665	61.7244	2.75797	82.1918	84.9609	2.76916
86	55.4893	55.1343	-0.355001	100	99.6094	-0.390625	86	50.2749	52.9931	2.71823	121.622	120.117	-1.50443	86	59.5351	59.3095	-0.22566	137.931	137.695	-0.235722	86	54.9406	59.9746	5.03402	78.4314	76.1719	-2.2595
87	55.8957	56.1508	0.255092	100	99.6094	-0.390625	87	52.7401	54.2731	1.53298	120.805	120.117	-0.688182	87	58.5529	58.3035	-0.249418	137.405	137.695	0.290732	87	53.5142	56.1056	2.59145	81.6327	82.0312	0.398597
88	55.9858	55.4037	-0.582035	101.695	102.539	0.844147	88	55.226	57.4514	2.22544	118.421	117.188	-1.23355	88	58.2414	55.3748	-2.86663	141.176	143.555	2.37822	88	52.9404	57.6326	4.6922	77.9221	76.1719	-1.7502
89	56.8153	58.5101	1.69482	106.509	108.398	1.88956	89	54.1227	54.5728	0.450151	120.805	120.117	-0.688182	89	58.404	56.0774	-2.3266	139.535	140.625	1.09012	89	52.3201	54.8578	2.53775	80	79.1016	-0.898438
90	58.7115	59.7976	1.08617	106.509	105.469	-1.04013	90	54.9694	55.954	0.984616	122.449	120.117	-2.33179	90	58.7111	56.1175	-2.59359	141.732	140.625	-1.10728	90	52.8855	53.2863	0.400763	80.5369	82.0312	1.49434
91	58.7143	58.2338	-0.480449	106.195	105.469	-0.72594	91	53.9073	53.8939	-0.0133998	122.449	123.047	0.597895	91	57.1185	58.0916	0.973086	142.012	140.625	-1.38683	91	50.5464	50.9692	0.422786	78.9474	79.1016	0.154194
92	54.7281	53.6958	-1.03236	101.124	102.539	1.41547	92	56.6295	60.1444	3.51491	121.212	120.117	-1.09493	92	58.7131	56.8252	-1.88798	143.713	143.555	-0.157887	92	51.9834	56.7542	4.77078	81.0811	79.1016	-1.97952
93	58.533	58.3418	-0.191238	104.348	105.469	1.12092	93	58.7674	59.6112	0.843829	119.205	120.117	0.911889	93	53.6491	52.3003	-1.3488	140.351	140.625	0.274123	93	52.47	59.7089	7.23896	80	79.1016	-0.898438
94	58.1063	57.7721	-0.334173	100	99.6094	-0.390625	94	55.0023	57.3916	2.38935	119.205	117.188	-2.0178	94	54.445	52.4921	-1.95297	137.405	137.695	0.290732	94	52.426	55.1414	2.71539	77.9221	79.1016	1.17948
95	56.8713	59.2803	2.40897	102.273	96.6797	-5.59304	95	55.165	54.8023	-0.362675	117.647	117.188	-0.459559	95	52.5143	50.9631	-1.55122	137.931	137.695	-0.235722	95	57.8608	63.1098	5.249	80.5369	82.0312	1.49434
96	56.0776	55.6662	-0.411479	99.1736	99.6094	0.435821	96	55.6659	54.7325	-0.93334	120	120.117	0.117188	96	52.368	52.6923	0.324316	137.143	137.695	0.552455	96	55.2199	58.3894	3.1695	84.507	84.9609	0.453895
97	54.4806	55.8634	1.38285	104.046	105.469	1.42251	97	53.6263	55.532	1.90574	121.827	120.117	-1.71022	97	57.2465	55.604	-1.64243	142.857	143.555	0.697545	97	55.842	63.9054	8.06331	80.5369	79.1016	-1.43535
98	56.1148	55.7874	-0.327418	99.1736	99.6094	0.435821	98	54.2295	55.1447	0.915197	120.603	120.117	-0.485828	98	58.5276	58.4766	-0.0510328	140.625	137.695	-2.92969	98	53.7531	55.7091	1.95601	82.1918	84.9609	2.76916
99	57.1821	58.201	1.01884	98.3607	96.6797	-1.68097	99	54.5399	55.5038	0.963939	125	125.977	0.976563	99	59.7373	58.4226	-1.31477	137.931	137.695	-0.235722	99	51.9286	53.8675	1.93888	82.7586	84.9609	2.20232
100	55.3342	55.7391	0.404884	100	99.6094	-0.390625	100	53.5123	52.6296	-0.88272	124.138	125.977	1.83863	100	58.142	56.3353	-1.80677	139.535	140.625	1.09012	100	52.7133	54.6274	1.9141	82.7586	84.9609	2.20232
101	54.432	54.7173	0.285305	97.561	96.6797	-0.881288	101	55.3188	54.28	-1.03888	119.205	120.117	0.911889	101	58.4697	57.5402	-0.929491	135.338	134.766	-0.572721	101	57.0189	62.9523	5.93336	81.0811	79.1016	-1.97952
102	52.6434	52.13	-0.513317	99.1736	99.6094	0.435821	102	54.3752	57.0235	2.64831	117.647	117.188	-0.459559	102	57.749	56.9948	-0.754196	150	152.344	2.34375	102	55.8577	60.9973	5.13964	80	79.1016	-0.898438
103	54.0048	56.9659	2.96109	98.3607	96.6797	-1.68097	103	53.6439	54.0213	0.377447	120	120.117	0.117188	103	58.7534	56.0311	-2.72226	142.012	140.625	-1.38683	103	54.0904	60.3775	6.28711	80	79.1016	-0.898438
104	52.1182	54.3194	2.20118	98.3607	96.6797	-1.68097	104	51.7747	51.2094	-0.565285	120.805	120.117	-0.688182	104	59.1742	56.4353	-2.73893	138.728	140.625	1.89668	104	53.9816	61.7334	7.75176	79.4702	79.1016	-0.368636
105	54.0032	53.6084	-0.39476	102.564	102.539	-0.0250401	105	55.8847	57.8592	1.97446	118.421	117.188	-1.23355	105	57.3422	54.2552	-3.08706	139.535	140.625	1.09012	105	58.7475	63.1508	4.4033	83.3333	82.0312	-1.30208
106	53.2482	53.3835	0.135318	104.046	102.539	-1.50718	106	56.4986	58.0451	1.54649	123.711	123.047	-0.664465	106	57.537	54.7831	-2.75396	139.535	140.625	1.09012	106	57.3613	61.316	3.95471	80	79.1016	-0.898438
107	54.8417	53.8927	-0.949074	99.1736	99.6094	0.435821	107	51.7459	51.4869	-0.258982	122.449	123.047	0.597895	107	56.3145	53.7687	-2.54577	140.351	140.625	0.274123	107	54.042	60.126	6.08402	79.4702	79.1016	-0.368636
108	55.9468	58.1738	2.22697	98.3607	96.6797	-1.68097	108	49.2595	49.7141	0.454527	117.647	117.188	-0.459559	108	53.2031	52.4218	-0.78131	143.713	143.555	-0.157887	108	52.9654	59.6276	6.66224	77.9221	76.1719	-1.7502
109	51.6372	50.898	-0.739206	97.2973	99.6094	2.31208	109	53.3753	53.7961	0.420794	118.421	117.188	-1.23355	109	54.7488	52.6237	-2.12511	143.713	143.555	-0.157887	109	52.6813	55.5727	2.89144	78.4314	79.1016	0.67019
110	51.9285	51.5062	-0.42229	96.7742	96.6797	-0.094506	110	53.723	52.838	-0.884989	120	120.117	0.117188	110	56.9021	55.9515	-0.950603	142.012	140.625	-1.38683	110	51.4703	56.0065	4.53613	78.9474	79.1016	0.154194
111	50.9675	50.7989	-0.16853	99.1736	99.6094	0.435821	111	51.5348	50.8156	-0.719149	120	120.117	0.117188	111	52.6369	50.5747	-2.06223	143.713	143.555	-0.157887	111	52.8481	54.6056	1.75756	82.1918	84.9609	2.76916
112	55.953	54.6129	-1.34015	100	102.539	2.53906	112	49.8641	48.9429	-0.921118	123.288	123.047	-0.240796	112	55.7586	53.0642	-2.69444	141.732	143.555	1.8224	112	50.4949	56.8332	6.33831	80	79.1016	-0.898438
113	56.4821	53.2469	-3.23523	101.695	102.539	0.844147	113	56.8397	58.4915	1.65179	121.212	123.047	1.83475	113	55.9707	53.9974	-1.97324	140.351	140.625	0.274123	113	54.8854	56.3801	1.49473	80	82.0312	2.03125
114	54.1353	54.5684	0.43307	100	99.6094	-0.390625	114	50.9668	52.6631	1.69633	123.288	123.047	-0.240796	114	52.8168	51.9342	-0.882571	148.148	149.414	1.26591	114	54.2448	58.7011	4.45629	80	79.1016	-0.898438
115	54.9332	56.4364	1.50316	106.509	105.469	-1.04013	115	54.2725	53.1356	-1.13689	116.883	117.188	0.304383	115	56.3252	54.8705	-1.45469	141.176	140.625	-0.551471	115	58.7765	61.1079	2.33143	85.1064	87.8906	2.78424
116	55.4671	54.3272	-1.1399	104.046	105.469	1.42251	116	56.1411	57.087	0.945852	118.812	117.188	-1.62438	116	57.295	54.8843	-2.41068	140.351	140.625	0.274123	116	55.1908	57.715	2.52419	83.9161	84.9609	1.04485
117	52.7584	54.8754	2.11702	100.559	96.6797	-3.87897	117	52.299	51.5436	-0.755344	120	120.117	0.117188	117	57.2881	54.0658	-3.22232	139.535	140.625	1.09012	117	52.3901	55.705	3.31496	78.4314	79.1016	0.67019
118	48.1922	49.9822	1.78998	101.695	102.539	0.844147	118	50.4796	52.219	1.73934	119.205	117.188	-2.0178	118	58.4345	56.6128	-1.82177	140.351	140.625	0.274123	118	52.1099	53.6337	1.52388	81.0811	82.0312	0.950169
119	51.7635	53.01	1.24652	101.695	102.539	0.844147	119	51.3125	52.674	1.36145	120.805	120.117	-0.688182	119	57.7091	56.0436	-1.66545	139.535	137.695	-1.83957	119	50.0041	53.024	3.01994	80	79.1016	-0.898438
120	51.5904	50.2623	-1.3281	100.84	102.539	1.69873	120	54.6924	57.962	3.26956	121.212	120.117	-1.09493	120	54.0181	55.9505	1.9324	142.857	140.625	-2.23214	120	55.3903	58.9205	3.53021	76.9231	76.1719	-0.751202
121	50.7694	51.4691	0.699737	100	99.6094	-0.390625	121	53.6025	55.678	2.07551	120.805	120.117	-0.688182	121	54.5546	52.7641	-1.79046	142.012	143.555	1.54285	121	53.6327	54.0233	0.390592	76.9231	79.1016	2.17849
122	52.0295	51.438	-0.591537	100	99.6094	-0.390625	122	53.4557	53.3766	-0.0791868	120.805	120.117	-0.688182	122	53.1272	51.2985	-1.82867	141.176	140.625	-0.551471	122	53.4269	60.482	7.05517	74.0741	73.2422	-0.831887
123	57.05	61.0585	4.00851	102.857	102.539	-0.31808	123	52.2732	50.5597	-1.71355	119.205	120.117	0.911889	123	53.5834	52.1998	-1.38362	140.625	140.625	3.24007e-12	123	51.9051	54.5327	2.62754	78.9474	79.1016	0.154194
124	54.3469	55.2585	0.91154	101.695	102.539	0.844147	124	53.9027	52.6606	-1.24206	119.205	120.117	0.911889	124	53.5413	53.4562	-0.0850846	137.931	137.695	-0.235722	124	50.4122	55.3003	4.88817	76.9231	76.1719	-0.751202
125	51.6534	54.2356	2.58223	99.4475	99.6094	0.161861	125	54.858	54.7026	-0.15541	120	120.117	0.117188	125	54.9118	53.1961	-1.71572	138.728	137.695	-1.03301	125	59.0366	62.4005	3.36383	80.5369	84.9609	4.42402
126	51.4918	54.6537	3.16193	97.561	96.6797	-0.881288	126	52.8636	52.0687	-0.794919	119.205	120.117	0.911889	126	56.6115	56.3419	-0.269596	146.341	146.484	0.142912	126	50.721	57.9784	7.25738	81.0811	79.1016	-1.97952
127	51.3174	51.9065	0.589143	102.564	102.539	-0.0250401	127	53.4914	53.2886	-0.20282	126.984	131.836	4.85181	127	59.6336	57.5782	-2.05544	142.857	143.555	0.697545	127	49.864	52.1275	2.26346	77.9221	79.1016	1.17948
128	53.884	56.9361	3.05205	100.559	99.6094	-0.949284	128	56.7454	57.5668	0.82139	120.805	120.117	-0.688182	128	58.1926	56.9181	-1.27447	137.931	137.695	-0.235722	128	51.7647	56.0105	4.24577	79.4702	79.1016	-0.368636
129	52.5704	54.8729	2.3025	100	99.6094	-0.390625	129	57.7802	56.6899	-1.0903	119.205	120.117	0.911889	129	56.5372	53.9714	-2.56575	140.625	140.625	3.24007e-12	129	52.0164	53.594	1.57754	81.6327	82.0312	0.398597
130	50.8858	54.6471	3.76131	100.84	99.6094	-1.23096	130	56.5698	53.8915	-2.6783	120.805	120.117	-0.688182	130	55.9969	53.9216	-2.07524	137.931	137.695	-0.235722	130	48.2486	49.711	1.4624	76.9231	79.1016	2.17849
131	54.9794	60.1973	5.2179	100.559	99.6094	-0.949284	131	58.1262	57.6209	-0.505267	121.622	123.047	1.42525	131	59.2295	57.7063	-1.52318	138.728	137.695	-1.03301	131	49.227	55.2538	6.02684	77.9221	76.1719	-1.7502
132	54.4241	54.8422	0.418086	103.448	105.469	2.02047	132	57.4539	55.5519	-1.90198	118.421	120.117	1.69613	132	56.4314	55.5499	-0.881534	142.012	143.555	1.54285	132	49.6399	52.4659	2.82605	79.4702	79.1016	-0.368636
133	56.4366	57.7262	1.2896	101.695	102.539	0.844147	133	55.7029	56.0986	0.395768	130.435	131.836	1.40115	133	55.5757	53.7446	-1.83112	143.713	143.555	-0.157887	133	51.5837	56.0819	4.4982	76.9231	76.1719	-0.751202
134	56.1914	57.4222	1.23083	102.564	102.539	-0.0250401	134	51.4121	50.8093	-0.602842	122.449	120.117	-2.33179	134	55.4866	53.3213	-2.16528	139.535	140.625	1.09012	134	50.6398	53.0085	2.36864	76.9231	76.1719	-0.751202
135	56.2554	56.8674	0.612036	99.1736	99.6094	0.435821	135	55.8539	53.6256	-2.22822	120.805	120.117	-0.688182	135	56.0933	55.5814	-0.511918	138.462	137.695	-0.766226	135	48.5222	51.1103	2.58802	75.9494	76.1719	0.222508
136	56.7185	58.915	2.19645	100.559	99.6094	-0.949284	136	55.6531	54.1607	-1.49243	116.883	117.188	0.304383	136	54.8489	53.9292	-0.919668	138.728	137.695	-1.03301	136	58.2205	59.8878	1.66732	88.8889	84.9609	-3.92795
137	55.326	59.341	4.01495	100.84	99.6094	-1.23096	137	54.653	57.7233	3.07031	117.647	114.258	-3.38925	137	55.9957	55.9065	-0.089145	137.931	137.695	-0.235722	137	59.8592	66.7871	6.92794	82.7586	82.0312	-0.727371
138	56.0159	56.6676	0.651683	102.273	102.539	0.266335	138	53.7196	50.8742	-2.84543	122.449	120.117	-2.33179	138	57.3046	57.9932	0.688562	146.341	143.555	-2.78678	138	60.5108	64.4172	3.90636	83.3333	84.9609	1.6276
139	58.9022	61.344	2.44177	102.857	102.539	-0.31808	139	56.6238	55.6881	-0.935668	116.883	117.188	0.304383	139	56.9614	55.1738	-1.78766	142.857	143.555	0.697545	139	60.2341	63.3201	3.08602	83.9161	84.9609	1.04485
140	57.4289	59.9205	2.49157	104.348	102.539	-1.80876	140	52.5485	53.6888	1.14023	128.342	125.977	-2.36568	140	55.272	54.0673	-1.20474	138.728	137.695	-1.03301	140	60.529	64.0652	3.53622	75.9494	76.1719	0.222508
141	56.6786	57.8307	1.15207	102.857	102.539	-0.31808	141	54.8036	53.2481	-1.55553	121.622	123.047	1.42525	141	54.102	51.6183	-2.48369	139.535	140.625	1.09012	141	60.7408	65.5052	4.76443	79.4702	79.1016	-0.368636
142	51.6669	51.7126	0.045705	101.695	102.539	0.844147	142	54.2106	53.4289	-0.781677	120.805	120.117	-0.688182	142	55.4032	54.6963	-0.706906	138.728	137.695	-1.03301	142	57.646	60.597	2.95108	72.7273	70.3125	-2.41477
143	55.5274	55.8063	0.278947	101.695	102.539	0.844147	143	54.0639	53.4167	-0.647209	118.421	120.117	1.69613	143	52.6448	52.3711	-0.273751	138.728	137.695	-1.03301	143	59.6487	62.1597	2.51097	76.9231	82.0312	5.10817
144	56.4146	57.55	1.13542	98.9011	99.6094	0.708276	144	51.113	50.4268	-0.686166	119.205	120.117	0.911889	144	56.1624	54.3886	-1.77373	143.713	143.555	-0.157887	144	60.2412	61.3067	1.06547	82.1918	82.0312	-0.160531
145	55.5925	56.1233	0.530862	98.3607	99.6094	1.24872	145	51.4162	52.1851	0.768838	119.205	120.117	0.911889	145	58.2689	56.1505	-2.11836	140.351	140.625	0.274123	145	57.7946	57.0166	-0.777968	81.6327	82.0312	0.398597
146	53.2241	53.1981	-0.025977	99.1736	99.6094	0.435821	146	50.0464	50.8431	0.796695	122.449	120.117	-2.33179	146	54.664	53.6739	-0.99005	137.931	137.695	-0.235722	146	58.744	60.196	1.45199	82.1918	82.0312	-0.160531
147	58.3176	59.7374	1.41975	100.559	102.539	1.9804	147	46.0115	46.9181	0.906535	123.711	125.977	2.26522	147	54.612	53.3913	-1.2207	136.364	137.695	1.33168	147	59.2819	49.1716	-10.1103	75.4717	102.539	27.0674
148	55.2136	54.5867	-0.626952	99.1736	99.6094	0.435821	148	49.6879	49.5398	-0.148109	116.883	117.188	0.304383	148	54.4003	52.7745	-1.62579	137.143	137.695	0.552455	148	61.0155	67.4362	6.42071	78.9474	79.1016	0.154194
149	52.7615	56.5958	3.8343	106.509	105.469	-1.04013	149	43.9731	43.823	-0.15009	123.288	120.117	-3.17048	149	56.6852	53.5827	-3.10256	139.535	140.625	1.09012	149	60.8753	64.7021	3.82673	83.3333	82.0312	-1.30208
150	54.4071	57.9194	3.51227	100	99.6094	-0.390625	150	48.8186	48.4201	-0.398465	118.421	117.188	-1.23355	150	58.3523	57.7417	-0.610612	143.713	143.555	-0.157887	150	60.8504	63.3217	2.4713	86.9565	87.8906	0.934103
151	52.7314	52.8837	0.15234	102.273	102.539	0.266335	151	48.983	46.7287	-2.25426	120	123.047	3.04688	151	57.741	55.6015	-2.13947	142.012	143.555	1.54285	151	60.4321	61.8678	1.43567	83.3333	84.9609	1.6276
152	52.6185	54.8351	2.21661	99.1736	99.6094	0.435821	152	45.8085	45.1393	-0.669172	120	123.047	3.04688	152	54.1597	52.6186	-1.54109	140.351	140.625	0.274123	152	60.7412	62.6681	1.92685	81.0811	82.0312	0.950169
153	51.445	52.3029	0.857891	101.695	102.539	0.844147	153	48.8431	48.5091	-0.333993	118.421	117.188	-1.23355	153	52.2334	51.7116	-0.521844	138.462	137.695	-0.766226	153	60.7521	63.4123	2.66022	85.7143	84.9609	-0.753348
154	52.7836	53.0233	0.239683	98.9011	96.6797	-2.22141	154	46.4695	47.2166	0.747092	125.654	125.977	0.322112	154	53.6052	52.5615	-1.04375	137.931	137.695	-0.235722	154	60.8574	63.0977	2.24031	84.507	84.9609	0.453895
155	56.6823	58.7406	2.0584	102.857	102.539	-0.31808	155	50.5821	50.7713	0.189245	117.647	117.188	-0.459559	155	53.0866	51.6468	-1.43976	139.535	137.695	-1.83957	155	60.1151	61.4269	1.31182	83.3333	84.9609	1.6276
156	53.0027	53.4276	0.424887	102.564	102.539	-0.0250401	156	51.1263	50.1213	-1.00507	116.505	117.188	0.682646	156	50.8014	52.1615	1.36008	149.068	149.414	0.34574	156	58.7868	59.3549	0.568024	80	82.0312	2.03125
157	48.9727	50.4328	1.46005	102.273	102.539	0.266335	157	46.4203	45.1502	-1.27015	119.205	117.188	-2.0178	157	55.8197	55.3172	-0.502577	142.857	140.625	-2.23214	157	60.4164	65.1126	4.69625	91.3706	90.8203	-0.550246
158	52.549	55.7189	3.16989	100	99.6094	-0.390625	158	49.0761	45.7376	-3.33849	121.212	123.047	1.83475	158	54.5634	50.3977	-4.16567	139.535	137.695	-1.83957	158	61.2404	64.8082	3.56777	84.507	84.9609	0.453895
159	56.4713	60.7001	4.2288	99.1736	96.6797	-2.49387	159	51.0357	50.607	-0.428688	119.205	117.188	-2.0178	159	55.4996	54.1357	-1.36388	140.351	137.695	-2.65556	159	61.0303	67.3867	6.35634	83.3333	82.0312	-1.30208
160	52.4008	53.5127	1.11184	98.9011	99.6094	0.708276	160	47.956	47.0526	-0.903382	122.449	120.117	-2.33179	160	57.8384	56.1714	-1.66705	139.535	140.625	1.09012	160	60.6544	64.3897	3.73528	87.5912	87.8906	0.299384
161	52.7504	52.2531	-0.497295	97.561	96.6797	-0.881288	161	54.7341	54.3014	-0.43263	120.603	120.117	-0.485828	161	55.8144	53.0693	-2.74514	140.351	140.625	0.274123	161	59.9594	59.477	-0.482415	87.5912	87.8906	0.299384
162	50.1565	51.29	1.13351	101.695	102.539	0.844147	162	50.5944	53.0663	2.472	121.622	120.117	-1.50443	162	55.511	54.4959	-1.01512	150	152.344	2.34375	162	60.0909	61.3079	1.21702	85.1064	87.8906	2.78424
163	57.999	59.8151	1.81603	106.509	108.398	1.88956	163	48.5523	48.6546	0.102263	122.449	123.047	0.597895	163	55.9711	54.9383	-1.03273	142.857	140.625	-2.23214	163	60.4629	62.3369	1.87401	84.507	84.9609	0.453895
164	57.9935	60.0161	2.02253	99.1736	99.6094	0.435821	164	51.1326	50.9436	-0.188922	120.805	120.117	-0.688182	164	56.9315	54.5125	-2.41904	139.535	140.625	1.09012	164	60.6468	63.3591	2.71223	85.7143	84.9609	-0.753348
165	56.1976	57.145	0.947459	98.9011	99.6094	0.708276	165	53.4953	52.5207	-0.97455	120.805	120.117	-0.688182	165	57.9937	55.8181	-2.17555	140.351	140.625	0.274123	165	59.492	59.8975	0.405427	86.9565	87.8906	0.934103
166	57.8425	60.9482	3.10564	97.561	96.6797	-0.881288	166	58.8157	60.5314	1.71575	117.647	117.188	-0.459559	166	56.17	54.6451	-1.52491	138.462	140.625	2.16346	166	58.1576	61.6446	3.48703	87.5912	84.9609	-2.6303
167	56.1336	55.7206	-0.412982	100.84	102.539	1.69873	167	56.9277	57.9697	1.04191	118.421	117.188	-1.23355	167	54.603	52.9504	-1.65259	140.351	137.695	-2.65556	167	57.7623	62.8755	5.11323	91.3706	90.8203	-0.550246
168	55.7413	59.1782	3.43693	98.9011	96.6797	-2.22141	168	57.1548	58.0213	0.866476	124.352	123.047	-1.30546	168	52.158	49.9753	-2.18275	138.462	137.695	-0.766226	168	60.2887	61.3934	1.1047	91.6031	93.75	2.14695
169	55.3951	54.6876	-0.707542	100	99.6094	-0.390625	169	54.8866	56.9085	2.02191	124.138	123.047	-1.09106	169	52.8919	51.9715	-0.920495	141.176	140.625	-0.551471	169	60.9297	64.7	3.77033	86.9565	84.9609	-1.99558
170	55.2951	53.6742	-1.62091	98.3607	96.6797	-1.68097	170	55.4081	56.9658	1.55768	120.805	120.117	-0.688182	170	53.0404	53.1526	0.112211	143.713	143.555	-0.157887	170	60.3911	62.7925	2.40142	89.5522	87.8906	-1.66161
171	59.171	59.9415	0.770458	110.429	111.328	0.898677	171	54.2722	53.9964	-0.2757	120	120.117	0.117188	171	58.9733	56.948	-2.02522	142.857	143.555	0.697545	171	60.3441	61.2509	0.906764	90.9091	90.8203	-0.0887784
172	54.9474	55.3923	0.444912	104.046	102.539	-1.50718	172	52.4444	51.5984	-0.846008	119.205	120.117	0.911889	172	56.0821	54.7738	-1.30834	139.535	140.625	1.09012	172	58.4177	57.7915	-0.626137	82.1918	82.0312	-0.160531
173	58.8957	59.2306	0.334886	101.695	102.539	0.844147	173	54.6971	54.5153	-0.181822	116.129	117.188	1.05847	173	56.881	54.7124	-2.16863	139.535	140.625	1.09012	173	58.7705	61.4014	2.63093	83.9161	84.9609	1.04485
174	56.9063	58.4097	1.50333	97.561	96.6797	-0.881288	174	56.5615	56.0845	-0.477051	119.205	120.117	0.911889	174	55.8538	52.9761	-2.87768	140.351	140.625	0.274123	174	59.346	60.9679	1.62187	82.7586	82.0312	-0.727371
175	55.1835	57.3998	2.21623	99.4475	99.6094	0.161861	175	56.3496	56.0549	-0.294683	128.342	128.906	0.564004	175	56.9555	54.2872	-2.66835	137.143	137.695	0.552455	175	58.8841	59.5177	0.633581	83.3333	84.9609	1.6276
176	53.6061	55.903	2.29684	100.84	99.6094	-1.23096	176	53.706	54.6034	0.897493	120.805	120.117	-0.688182	176	52.3644	51.3576	-1.00673	134.831	134.766	-0.0658357	176	60.3353	62.9696	2.6343	82.7586	82.0312	-0.727371
177	52.553	51.1047	-1.44825	99.1736	99.6094	0.435821	177	58.4565	58.1768	-0.279706	121.622	123.047	1.42525	177	57.0041	54.726	-2.27807	137.143	137.695	0.552455	177	58.4546	62.6565	4.20193	82.7586	82.0312	-0.727371
178	55.6655	59.791	4.12554	100	96.6797	-3.32031	178	55.2844	53.6256	-1.65875	121.622	123.047	1.42525	178	58.4654	56.7902	-1.67518	139.535	137.695	-1.83957	178	51.8518	57.2573	5.40548	82.7586	82.0312	-0.727371
179	56.6321	59.2373	2.6052	109.091	105.469	-3.62216	179	56.7015	55.153	-1.54848	116.883	117.188	0.304383	179	54.907	52.0491	-2.85785	137.931	137.695	-0.235722	179	46.4829	50.2635	3.78057	79.4702	79.1016	-0.368636
180	53.2904	53.9774	0.687022	101.695	102.539	0.844147	180	54.4134	52.7004	-1.71303	116.883	117.188	0.304383	180	52.178	50.1497	-2.02835	139.535	137.695	-1.83957	180	50.7457	52.441	1.69528	82.1918	82.0312	-0.160531
181	48.1257	46.9541	-1.17163	103.448	105.469	2.02047	181	52.6946	52.1199	-0.574691	116.883	117.188	0.304383	181	55.4481	52.9548	-2.49331	138.728	140.625	1.89668	181	50.2428	52.2751	2.03228	78.9474	76.1719	-2.77549
182	50.1509	49.4148	-0.736089	97.561	99.6094	2.0484	182	55.5199	56.7967	1.27675	123.077	123.047	-0.0300481	182	52.3778	52.9354	0.55762	150	149.414	-0.585937	182	51.4736	53.1978	1.72422	83.3333	84.9609	1.6276
183	53.8514	53.1064	-0.744989	99.1736	99.6094	0.435821	183	52.3782	51.6322	-0.745958	123.288	123.047	-0.240796	183	56.6318	54.081	-2.55079	147.239	146.484	-0.754889	183	47.5047	50.4071	2.90241	82.1918	82.0312	-0.160531
184	56.0993	54.815	-1.28425	100.559	102.539	1.9804	184	55.7246	57.1484	1.42377	120.805	120.117	-0.688182	184	52.7914	49.8969	-2.89451	139.535	140.625	1.09012	184	47.9361	50.3782	2.44213	80	79.1016	-0.898438
185	54.6639	53.5818	-1.08211	100.84	99.6094	-1.23096	185	54.6549	57.1248	2.46989	118.421	117.188	-1.23355	185	56.523	54.7445	-1.77849	140.351	140.625	0.274123	185	51.5044	58.0238	6.51942	80	79.1016	-0.898438
186	54.455	52.9705	-1.48452	100.84	102.539	1.69873	186	52.8532	54.39	1.5368	120	120.117	0.117188	186	56.0844	55.1763	-0.90809	138.462	137.695	-0.766226	186	58.3107	59.0673	0.756582	80	82.0312	2.03125
187	55.0349	54.3129	-0.721956	102.273	102.539	0.266335	187	51.0414	51.3069	0.265499	120	120.117	0.117188	187	53.7412	50.8868	-2.85437	143.713	143.555	-0.157887	187	57.2338	64.4387	7.2049	83.9161	82.0312	-1.88483
188	51.3764	51.5822	0.205726	100	99.6094	-0.390625	188	53.1567	54.3371	1.18043	120.805	120.117	-0.688182	188	51.4648	50.8163	-0.64854	145.455	143.555	-1.89986	188	53.9108	62.5147	8.60384	82.7586	82.0312	-0.727371
189	54.4839	54.4178	-0.066145	100.84	99.6094	-1.23096	189	55.4987	57.9575	2.45886	125.654	123.047	-2.60758	189	54.6902	52.9698	-1.72046	137.143	137.695	0.552455	189	54.7616	63.3198	8.55814	83.9161	82.0312	-1.88483
190	49.4707	51.0933	1.62252	98.9011	96.6797	-2.22141	190	54.7387	54.1722	-0.566525	121.622	123.047	1.42525	190	55.0548	53.5811	-1.47372	137.143	137.695	0.552455	190	55.8137	59.8116	3.99785	82.1918	82.0312	-0.160531
191	48.375	48.7985	0.423403	97.561	99.6094	2.0484	191	52.5411	52.4364	-0.104671	119.205	120.117	0.911889	191	53.8818	50.4043	-3.47754	143.713	143.555	-0.157887	191	54.8544	60.9467	6.09222	81.0811	79.1016	-1.97952
192	51.2154	52.3042	1.08882	102.564	102.539	-0.0250401	192	52.6157	53.6434	1.02767	118.421	117.188	-1.23355	192	53.9974	51.9352	-2.06215	137.931	137.695	-0.235722	192	55.1584	55.8279	0.669493	81.0811	82.0312	0.950169
193	51.9186	51.483	-0.435608	101.124	102.539	1.41547	193	53.5202	52.8728	-0.647425	118.421	120.117	1.69613	193	50.7608	49.3897	-1.37105	142.012	140.625	-1.38683	193	56.8318	59.1194	2.28758	80	79.1016	-0.898438
194	54.3967	55.1206	0.723967	97.561	96.6797	-0.881288	194	53.1367	54.3449	1.20821	119.205	117.188	-2.0178	194	53.5378	53.2027	-0.335099	143.713	143.555	-0.157887	194	56.2778	59.5739	3.29619	80	79.1016	-0.898438
195	54.9111	54.3641	-0.547047	103.448	105.469	2.02047	195	55.2681	54.1429	-1.12518	120.805	120.117	-0.688182	195	56.5109	54.6035	-1.90736	142.857	143.555	0.697545	195	56.8522	59.8806	3.02844	78.4314	79.1016	0.67019
196	56.5183	57.0559	0.537612	103.448	102.539	-0.909213	196	54.5315	56.704	2.17254	127.66	125.977	-1.68301	196	54.7677	52.2164	-2.55122	138.728	140.625	1.89668	196	58.0449	67.3203	9.27545	78.4314	76.1719	-2.2595
197	54.9978	57.4534	2.45559	98.3607	99.6094	1.24872	197	54.9089	54.7149	-0.194079	119.205	120.117	0.911889	197	55.7991	53.4833	-2.31578	134.328	134.766	0.437267	197	60.5451	65.6999	5.15483	81.6327	82.0312	0.398597
198	55.0686	56.7512	1.6826	96.7742	96.6797	-0.094506	198	52.1846	54.5235	2.33889	118.421	117.188	-1.23355	198	56.5355	56.7257	0.190219	135.593	134.766	-0.827595	198	56.9408	64.9368	7.99607	81.6327	79.1016	-2.53109
199	54.8005	54.5331	-0.267422	99.1736	99.6094	0.435821	199	49.4189	49.2607	-0.158233	120	120.117	0.117188	199	55.0501	52.3208	-2.72928	137.405	137.695	0.290732	199	55.6577	58.3921	2.73441	81.6327	82.0312	0.398597
200	52.4829	51.8456	-0.637277	100	99.6094	-0.390625	200	52.9807	54.4896	1.50885	119.205	117.188	-2.0178								200	56.2212	59.2222	3.00102	81.0811	79.1016	-1.97952
201	52.6933	54.2659	1.57263	96.7742	96.6797	-0.094506	201	55.76	54.9572	-0.80281	117.647	117.188	-0.459559								201	55.0397	55.796	0.756362	81.0811	82.0312	0.950169
202	52.8188	55.7208	2.90197	99.1736	99.6094	0.435821	202	53.3222	52.4505	-0.871723	119.205	120.117	0.911889								202	55.7386	57.2073	1.46871	81.6327	84.9609	3.32828
																					203	57.6814	61.6682	3.98684	80	79.1016	-0.898438
																					204	57.6622	58.0849	0.422737	83.9161	84.9609	1.04485
																					205	54.487	55.7639	1.27691	83.3333	84.9609	1.6276
																					206	56.4934	62.6947	6.20134	78.4314	76.1719	-2.2595
																					207	59.3559	61.1026	1.74669	79.4702	84.9609	5.49074
																					208	55.3577	55.4712	0.113523	81.6327	82.0312	0.398597
																					209	54.7089	55.594	0.885129	80	82.0312	2.03125
																					210	51.7815	51.0455	-0.735922	84.507	84.9609	0.453895
																					211	51.9685	52.8906	0.922082	81.6327	82.0312	0.398597
																					212	56.9457	57.7755	0.829786	81.0811	82.0312	0.950169
																					213	53.6164	53.8218	0.205372	81.0811	82.0312	0.950169
																					214	56.1529	58.1375	1.98461	79.4702	79.1016	-0.368636
																					215	59.2352	59.1569	-0.0782523	78.4314	79.1016	0.67019
																					216	58.1413	59.1214	0.980032	83.3333	84.9609	1.6276

## Sheet: Couple 5
Interval Number	Depth GS	Depth Est	Depth error	Rate GS	Rate Est	Rate error	Interval Number	Depth GS	Depth Est	Depth error	Rate GS	Rate Est	Rate error	Interval Number	Depth GS	Depth Est	Depth error	Rate GS	Rate Est	Rate error	Interval Number	Depth GS	Depth Est	Depth error	Rate GS	Rate Est	Rate error
1	44.9556	51.3468	6.39121	96.7742	90.8203	-5.95388	1	46.5835	51.7629	5.17938	123.077	123.047	-0.0300481	1	53.6568	59.3729	5.71611	124.352	120.117	-4.23514	1	48.4593	52.4596	4.00028	76.4331	73.2422	-3.19093
2	46.2341	52.6984	6.46436	100	99.6094	-0.390625	2	45.9279	48.2109	2.28301	124.138	123.047	-1.09106	2	54.4377	52.6484	-1.78929	125.874	128.906	3.03212	2	50.2807	53.024	2.74322	82.1918	82.0312	-0.160531
3	43.5989	45.8569	2.25801	102.857	105.469	2.61161	3	47.4079	47.536	0.128147	122.449	123.047	0.597895	3	49.6903	50.6421	0.951862	124.138	123.047	-1.09106	3	50.3412	51.9665	1.6253	81.0811	82.0312	0.950169
4	39.8936	40.3865	0.492938	100.559	102.539	1.9804	4	41.9408	43.4761	1.53531	120.805	120.117	-0.688182	4	48.8516	47.6416	-1.21002	143.713	140.625	-3.08757	4	49.6345	52.1193	2.48479	81.6327	82.0312	0.398597
5	38.9564	39.241	0.284578	98.3607	99.6094	1.24872	5	41.1122	45.4451	4.33289	118.421	117.188	-1.23355	5	53.8608	57.2044	3.34354	133.333	131.836	-1.4974	5	44.601	47.8217	3.22071	81.6327	82.0312	0.398597
6	40.6973	41.1139	0.416601	100.559	102.539	1.9804	6	47.2065	48.9165	1.71008	122.449	123.047	0.597895	6	53.3408	51.623	-1.71784	144.578	143.555	-1.02363	6	44.9588	50.1258	5.16695	82.1918	82.0312	-0.160531
7	41.374	42.1225	0.748467	100.559	99.6094	-0.949284	7	48.5126	49.9579	1.44525	122.449	123.047	0.597895	7	50.6435	47.8594	-2.78405	145.455	146.484	1.02983	7	46.6053	47.1122	0.506905	86.9565	87.8906	0.934103
8	42.6711	46.032	3.36094	99.1736	99.6094	0.435821	8	46.7234	50.5689	3.84548	128.342	125.977	-2.36568	8	53.3298	51.0459	-2.2839	138.462	137.695	-0.766226	8	47.5173	53.653	6.13572	82.7586	82.0312	-0.727371
9	49.5319	57.8999	8.36793	101.124	99.6094	-1.51422	9	48.574	51.9548	3.38089	124.138	123.047	-1.09106	9	52.6328	50.6816	-1.95119	143.713	146.484	2.7718	9	48.0932	53.7568	5.66359	79.4702	79.1016	-0.368636
10	41.4339	42.6604	1.22657	101.695	102.539	0.844147	10	48.8689	50.0506	1.18164	122.449	123.047	0.597895	10	51.5001	52.0475	0.547436	139.535	137.695	-1.83957	10	47.3297	48.6264	1.29668	80	79.1016	-0.898438
11	45.4732	46.9787	1.50547	98.3607	99.6094	1.24872	11	47.7057	50.0026	2.29685	117.647	117.188	-0.459559	11	49.467	49.7902	0.323199	137.931	137.695	-0.235722	11	44.8824	48.112	3.22959	85.1064	84.9609	-0.145445
12	46.7807	49.9164	3.13563	97.8261	96.6797	-1.1464	12	45.2961	47.1847	1.88858	116.883	117.188	0.304383	12	52.7589	51.0775	-1.6814	142.857	143.555	0.697545	12	50.0535	52.4387	2.38514	80.5369	82.0312	1.49434
13	47.3918	48.0954	0.70366	103.448	105.469	2.02047	13	45.3338	47.196	1.86215	120	120.117	0.117187	13	53.4326	52.895	-0.537671	139.535	140.625	1.09012	13	48.4928	54.2915	5.7987	81.0811	79.1016	-1.97952
14	44.4505	49.3227	4.87216	101.695	99.6094	-2.08554	14	48.2489	51.166	2.91707	119.205	120.117	0.911889	14	53.1334	51.7755	-1.35783	140.625	140.625	1.13687e-13	14	46.7943	48.8874	2.09305	86.3309	87.8906	1.55969
15	46.2463	48.4948	2.24849	102.857	102.539	-0.31808	15	54.6024	56.2371	1.63469	127.66	125.977	-1.68301	15	54.1954	52.2029	-1.99258	142.012	143.555	1.54285	15	52.2223	56.7549	4.53259	81.0811	82.0312	0.950169
16	45.5543	46.6885	1.13424	98.3607	99.6094	1.24872	16	51.6187	51.8795	0.260813	124.138	125.977	1.83863	16	49.6277	48.753	-0.874687	139.535	140.625	1.09012	16	48.5814	52.5611	3.97967	81.6327	82.0312	0.398597
17	52.307	64.3543	12.0473	95.7447	93.75	-1.99468	17	50.2739	50.9557	0.681771	119.205	120.117	0.911889	17	51.2261	51.4077	0.181597	141.176	143.555	2.37822	17	48.174	50.1932	2.01928	78.9474	79.1016	0.154194
18	47.8022	52.8709	5.06877	97.561	96.6797	-0.881288	18	52.6549	53.2898	0.634873	120	120.117	0.117188	18	54.5983	54.7005	0.102247	142.857	143.555	0.697545	18	47.1834	58.4116	11.2281	80	76.1719	-3.82812
19	42.8425	43.6625	0.819975	98.3607	99.6094	1.24872	19	48.2103	48.8218	0.611454	119.205	120.117	0.911889	19	47.8042	47.1751	-0.629117	142.857	146.484	3.62723	19	47.6888	50.5293	2.84059	80	79.1016	-0.898438
20	45.4276	47.5756	2.14796	98.9011	96.6797	-2.22141	20	47.4517	49.424	1.97229	121.622	120.117	-1.50443	20	44.6589	45.3429	0.683997	138.462	137.695	-0.766226	20	44.8728	47.6242	2.75147	78.9474	79.1016	0.154194
21	41.7023	41.6817	-0.0206327	99.1736	99.6094	0.435821	21	46.3223	48.1083	1.78605	120	120.117	0.117188	21	44.6594	46.7798	2.1204	136.364	137.695	1.33168	21	49.4291	53.285	3.85594	82.7586	82.0312	-0.727371
22	41.9863	42.2324	0.246152	100.84	102.539	1.69873	22	45.2276	47.8158	2.58828	129.032	128.906	-0.126008	22	51.9721	50.0529	-1.91917	137.931	137.695	-0.235722	22	47.5934	49.1989	1.60551	81.0811	82.0312	0.950169
23	44.6849	44.2395	-0.445473	96	99.6094	3.60938	23	48.1103	50.8339	2.72365	124.138	123.047	-1.09106	23	55.0728	55.3399	0.267094	138.728	137.695	-1.03301	23	46.0487	48.2961	2.2474	86.3309	87.8906	1.55969
24	43.7873	45.9458	2.15859	98.9011	99.6094	0.708276	24	50.4378	52.596	2.15815	120	120.117	0.117188	24	55.4191	53.9301	-1.48906	141.176	140.625	-0.551471	24	45.3802	47.3675	1.98738	81.6327	82.0312	0.398597
25	47.9994	50.9553	2.95587	100	105.469	5.46875	25	48.8029	50.1494	1.34653	118.421	117.188	-1.23355	25	54.1281	53.5244	-0.603696	144.578	143.555	-1.02363	25	48.4186	50.8255	2.40689	80	79.1016	-0.898438
26	45.3507	46.8311	1.48042	101.695	102.539	0.844147	26	46.6961	48.0044	1.30825	120	120.117	0.117188	26	49.6962	48.9678	-0.728475	142.857	143.555	0.697545	26	46.9189	47.6073	0.688351	78.9474	79.1016	0.154194
27	49.0562	55.6578	6.60158	96.7742	93.75	-3.02419	27	47.2806	47.3407	0.0600776	122.449	123.047	0.597895	27	49.2305	48.0096	-1.22091	137.931	137.695	-0.235722	27	46.6891	48.6109	1.92189	82.1918	82.0312	-0.160531
28	43.6081	43.5706	-0.0374518	100.559	102.539	1.9804	28	46.8084	48.8895	2.08108	117.647	117.188	-0.459559	28	50.4492	49.2754	-1.17376	139.535	137.695	-1.83957	28	47.1474	49.1881	2.04072	78.4314	79.1016	0.67019
29	43.0324	45.0998	2.06737	98.3607	99.6094	1.24872	29	52.6569	53.9466	1.28967	126.316	125.977	-0.339227	29	53.5191	53.218	-0.301082	140.351	140.625	0.274123	29	47.0224	47.8931	0.870674	77.9221	79.1016	1.17948
30	42.7911	45.746	2.95491	100.84	99.6094	-1.23096	30	51.1187	50.9124	-0.20636	126.761	128.906	2.14569	30	52.8424	55.0068	2.16432	138.728	137.695	-1.03301	30	45.8629	49.1048	3.24187	81.0811	82.0312	0.950169
31	40.8401	43.8308	2.99079	98.3607	99.6094	1.24872	31	51.2998	51.7837	0.483936	121.622	123.047	1.42525	31	52.5876	55.0409	2.45326	136.364	134.766	-1.59801	31	43.2859	48.9362	5.65029	82.7586	79.1016	-3.65706
32	40.5719	43.0601	2.48822	101.695	102.539	0.844147	32	51.5442	51.2546	-0.28956	120	120.117	0.117188	32	51.2667	51.1917	-0.0750093	141.176	140.625	-0.551471	32	50.8509	54.6185	3.76756	81.6327	82.0312	0.398597
33	48.2313	54.8279	6.5966	102.273	102.539	0.266335	33	49.7352	49.318	-0.417195	130.435	128.906	-1.52853	33	52.7628	51.4451	-1.31768	136.364	137.695	1.33168	33	50.2614	52.4212	2.15987	80	79.1016	-0.898438
34	45.8725	47.3474	1.47482	101.695	102.539	0.844147	34	46.6991	49.2634	2.56434	121.622	120.117	-1.50443	34	49.8238	49.2875	-0.536317	133.333	134.766	1.43229	34	51.3551	55.0854	3.73027	78.9474	79.1016	0.154194
35	45.4806	48.9921	3.51148	100	99.6094	-0.390625	35	45.2235	45.633	0.409579	120.805	120.117	-0.688182	35	50.36	50.4487	0.0887229	131.148	131.836	0.688397	35	48.672	52.5337	3.86174	77.4194	76.1719	-1.24748
36	46.3702	50.8053	4.43514	98.3607	96.6797	-1.68097	36	49.8255	50.454	0.628521	127.66	128.906	1.24668	36	56.957	56.7206	-0.236384	129.496	131.836	2.33953	36	49.5268	52.9202	3.39348	81.0811	82.0312	0.950169
37	43.7494	45.21	1.46061	100.84	102.539	1.69873	37	49.1955	49.2835	0.0880872	126.761	128.906	2.14569	37	52.536	51.9127	-0.623292	132.597	131.836	-0.760748	37	48.9315	50.2426	1.31108	80.5369	82.0312	1.49434
38	49.9693	53.9016	3.93235	99.4475	99.6094	0.161861	38	48.2992	51.5319	3.23278	117.647	117.188	-0.459559	38	48.1841	49.4548	1.27067	136.364	134.766	-1.59801	38	46.7933	48.7226	1.92934	81.6327	82.0312	0.398597
39	50.3999	53.3049	2.90495	101.695	99.6094	-2.08554	39	47.5509	50.0862	2.53524	120	120.117	0.117188	39	44.2214	44.5988	0.377459	125.874	125.977	0.102437	39	46.3029	50.8169	4.514	78.9474	79.1016	0.154194
40	51.8126	52.2307	0.418064	94.4882	93.75	-0.738189	40	46.86	45.439	-1.42097	120	123.047	3.04688	40	48.814	49.3537	0.539671	131.148	131.836	0.688397	40	44.6788	47.5664	2.88754	78.9474	79.1016	0.154194
41	52.0133	55.1164	3.10314	105.263	102.539	-2.7241	41	46.2028	46.8691	0.666248	118.421	117.188	-1.23355	41	45.9928	48.8511	2.85836	142.857	140.625	-2.23214	41	46.2404	48.1536	1.91324	82.1918	82.0312	-0.160531
42	53.499	54.4819	0.982855	103.448	102.539	-0.909213	42	49.2563	48.785	-0.471271	121.622	123.047	1.42525	42	53.9442	50.2115	-3.73272	142.012	143.555	1.54285	42	47.4456	49.2598	1.81418	80.5369	82.0312	1.49434
43	48.2798	51.6567	3.37686	100	96.6797	-3.32031	43	46.4682	51.145	4.67685	128.342	125.977	-2.36568	43	50.8691	48.8845	-1.9846	142.857	140.625	-2.23214	43	47.6439	49.6128	1.9689	80	82.0312	2.03125
44	48.5411	50.1453	1.60425	97.561	96.6797	-0.881288	44	44.5375	47.0509	2.51344	124.138	123.047	-1.09106	44	52.7451	55.0811	2.336	139.535	137.695	-1.83957	44	44.156	47.6333	3.47727	75.9494	76.1719	0.222508
45	44.867	46.5343	1.66723	102.564	102.539	-0.0250401	45	45.0791	47.8847	2.80554	122.449	123.047	0.597895	45	50.8706	49.0431	-1.82757	140.351	140.625	0.274123	45	46.1932	49.153	2.95979	82.1918	82.0312	-0.160531
46	46.5591	50.5986	4.03953	101.124	99.6094	-1.51422	46	44.3626	46.6711	2.30854	118.421	120.117	1.69613	46	53.3837	52.3517	-1.03201	138.728	140.625	1.89668	46	45.4737	49.0424	3.56867	82.1918	84.9609	2.76916
47	46.1783	48.9007	2.72243	98.3607	96.6797	-1.68097	47	41.8427	43.4829	1.6402	121.622	120.117	-1.50443	47	49.7207	49.9329	0.212264	144.578	146.484	1.90606	47	42.162	44.3317	2.16973	82.1918	82.0312	-0.160531
48	53.2773	54.9071	1.6298	103.448	102.539	-0.909213	48	43.5919	45.7497	2.15776	116.883	117.188	0.304383	48	51.0623	53.1629	2.10054	144.578	143.555	-1.02363	48	45.2231	47.3107	2.08761	80	79.1016	-0.898438
49	46.6562	49.7387	3.08248	111.801	111.328	-0.473117	49	43.2434	44.849	1.60554	120	120.117	0.117188	49	49.133	50.0969	0.963979	142.012	143.555	1.54285	49	45.0844	47.6737	2.58934	80.5369	82.0312	1.49434
50	47.5364	49.9058	2.36948	101.124	99.6094	-1.51422	50	54.2043	65.9116	11.7073	119.205	117.188	-2.0178	50	46.6941	47.2129	0.518863	141.176	140.625	-0.551471	50	47.4897	50.0799	2.59022	77.9221	79.1016	1.17948
51	47.0983	52.3603	5.26196	100	96.6797	-3.32031	51	55.6168	57.5047	1.88792	121.212	123.047	1.83475	51	45.6918	46.8015	1.10966	144	143.555	-0.445312	51	56.2621	61.2298	4.96768	82.1918	79.1016	-3.09022
52	48.6576	51.709	3.05136	101.695	102.539	0.844147	52	45.9648	47.6299	1.66505	118.421	117.188	-1.23355	52	48.2041	49.685	1.48088	142.012	140.625	-1.38683	52	47.7885	50.806	3.01752	78.9474	79.1016	0.154194
53	50.5073	56.4863	5.97906	98.3607	96.6797	-1.68097	53	45.0606	46.1623	1.10175	118.421	120.117	1.69613	53	46.736	49.4347	2.69876	139.535	140.625	1.09012	53	51.8406	51.4912	-0.349396	82.7586	84.9609	2.20232
54	47.1023	52.0985	4.9962	100	99.6094	-0.390625	54	48.3434	49.5452	1.20179	117.647	117.188	-0.459559	54	51.5621	46.9518	-4.61027	143.713	146.484	2.7718	54	52.4403	55.3068	2.86648	75	76.1719	1.17188
55	42.2157	44.0853	1.86957	96	96.6797	0.679688	55	44.6191	44.7836	0.164534	117.647	117.188	-0.459559	55	50.247	47.8678	-2.37915	142.857	143.555	0.697545	55	50.641	54.8832	4.24219	81.6327	79.1016	-2.53109
56	47.7299	53.0146	5.28467	104.348	102.539	-1.80876	56	45.8061	47.5762	1.7701	120.805	120.117	-0.688182	56	49.0742	48.5462	-0.52796	137.405	137.695	0.290732	56	49.8252	51.8174	1.99225	78.4314	76.1719	-2.2595
57	54.2532	58.3256	4.07241	107.143	105.469	-1.67411	57	47.4513	53.5106	6.05928	123.711	123.047	-0.664465	57	48.0322	44.3558	-3.67641	141.176	143.555	2.37822	57	50.2648	53.0267	2.76186	75.9494	76.1719	0.222508
58	56.677	56.1446	-0.53239	104.348	105.469	1.12092	58	48.5334	50.5892	2.05579	118.421	117.188	-1.23355	58	50.7532	49.5827	-1.17055	138.728	140.625	1.89668	58	51.8855	57.1508	5.26525	80	79.1016	-0.898438
59	51.0784	50.8784	-0.199995	105.263	105.469	0.205592	59	47.0996	50.8973	3.79771	119.205	117.188	-2.0178	59	47.9286	47.9632	0.0346447	142.857	143.555	0.697545	59	52.0502	54.5277	2.47748	83.3333	84.9609	1.6276
60	53.8496	57.781	3.9314	101.695	99.6094	-2.08554	60	46.2848	45.7983	-0.486557	119.205	120.117	0.911889	60	49.4085	51.8174	2.40898	143.713	140.625	-3.08757	60	52.8406	54.5011	1.6605	82.1918	84.9609	2.76916
61	54.9896	59.5494	4.55983	100	99.6094	-0.390625	61	46.2934	49.2234	2.92999	118.421	117.188	-1.23355	61	49.0182	48.4667	-0.551471	145.455	146.484	1.02983	61	54.8314	62.0944	7.263	79.4702	79.1016	-0.368636
62	53.6355	57.7943	4.15883	100.84	99.6094	-1.23096	62	44.7289	44.9943	0.265412	119.205	117.188	-2.0178	62	46.7625	46.6765	-0.0860114	138.728	140.625	1.89668	62	48.8303	43.1469	-5.6834	69.7674	73.2422	3.47475
63	49.0838	49.7437	0.659922	101.695	102.539	0.844147	63	43.7733	46.4184	2.64509	117.647	117.188	-0.459559	63	36.039	36.2889	0.249922	140.625	140.625	1.13687e-13	63	55.085	63.5657	8.4807	77.4194	79.1016	1.68221
64	52.6378	58.7259	6.0881	97.8261	96.6797	-1.1464	64	50.1228	53.1851	3.06229	118.421	117.188	-1.23355	64	48.9735	47.8852	-1.08828	142.012	143.555	1.54285	64	54.8763	60.4332	5.55694	82.1918	84.9609	2.76916
65	51.9769	53.3503	1.37341	109.756	111.328	1.57203	65	50.4011	54.415	4.01396	121.827	120.117	-1.71022	65	50.7866	51.2403	0.45364	141.176	143.555	2.37822	65	53.5833	54.9998	1.41653	81.6327	82.0312	0.398597
66	51.6851	53.2787	1.59365	106.509	105.469	-1.04013	66	50.4379	50.8891	0.451176	121.827	123.047	1.21946	66	51.0101	50.9322	-0.0778613	142.857	143.555	0.697545	66	51.6494	54.4742	2.82478	79.4702	76.1719	-3.29832
67	52.8023	55.012	2.20974	102.564	102.539	-0.0250401	67	47.3681	50.0176	2.64955	123.288	123.047	-0.240796	67	49.4665	48.2536	-1.21291	139.535	140.625	1.09012	67	51.0569	54.3611	3.30417	83.3333	82.0312	-1.30208
68	48.9583	56.4085	7.45021	100.84	96.6797	-4.16065	68	48.4025	51.4691	3.06654	116.129	114.258	-1.87122	68	45.773	47.8721	2.09911	144	140.625	-3.375	68	49.3613	55.3475	5.9862	80.5369	79.1016	-1.43535
69	50.8589	53.8943	3.03538	94.7368	93.75	-0.986842	69	46.9324	48.5602	1.62783	120	120.117	0.117188	69	46.7049	45.3644	-1.34055	140.351	140.625	0.274123	69	50.0106	48.6321	-1.37853	77.9221	79.1016	1.17948
70	50.0695	53.061	2.99147	101.695	102.539	0.844147	70	43.7331	45.196	1.46291	120.805	120.117	-0.688182	70	49.7503	47.2953	-2.45499	139.535	140.625	1.09012	70	49.3844	51.1029	1.71846	80	79.1016	-0.898438
71	47.3233	48.7147	1.39138	100	99.6094	-0.390625	71	47.1482	49.5763	2.42811	121.827	123.047	1.21946	71	47.002	47.6447	0.642699	142.012	143.555	1.54285	71	51.6338	54.0249	2.39106	83.9161	84.9609	1.04485
72	47.4817	49.1931	1.7114	99.4475	99.6094	0.161861	72	47.1462	49.7953	2.64917	121.622	120.117	-1.50443	72	43.4199	42.5945	-0.825401	146.341	146.484	0.142912	72	53.3306	58.2602	4.92966	80.5369	84.9609	4.42402
73	46.721	50.2912	3.57019	102.857	105.469	2.61161	73	50.0766	51.822	1.74543	119.205	117.188	-2.0178	73	45.7867	46.5749	0.788204	142.012	143.555	1.54285	73	52.5669	57.5561	4.98917	81.0811	82.0312	0.950169
74	49.6377	55.7344	6.09668	100.84	99.6094	-1.23096	74	47.7442	47.6513	-0.0929737	118.421	120.117	1.69613	74	46.7626	50.7379	3.97526	137.931	134.766	-3.16541	74	52.2091	60.2381	8.02905	79.4702	79.1016	-0.368636
75	46.408	47.7322	1.32419	104.651	105.469	0.817587	75	47.5894	47.7573	0.167863	117.647	117.188	-0.459559	75	42.9392	41.8961	-1.04314	142.857	143.555	0.697545	75	52.7526	56.1241	3.37152	78.4314	79.1016	0.67019
76	44.6885	48.1898	3.5013	100	99.6094	-0.390625	76	49.4031	48.4843	-0.918815	121.622	123.047	1.42525	76	46.4951	44.2179	-2.27722	138.728	137.695	-1.03301	76	50.6903	54.3005	3.61019	82.7586	82.0312	-0.727371
77	44.0662	48.2941	4.22792	100	99.6094	-0.390625	77	46.2654	46.1213	-0.144075	119.205	120.117	0.911889	77	50.229	49.236	-0.993029	137.931	140.625	2.69397	77	49.4358	52.8046	3.36878	80	79.1016	-0.898438
78	44.8431	47.7825	2.93936	98.9011	96.6797	-2.22141	78	47.5974	49.9947	2.39729	120.603	120.117	-0.485828	78	50.3083	50.7367	0.42847	140.351	137.695	-2.65556	78	52.285	59.9548	7.66979	82.7586	82.0312	-0.727371
79	49.2507	51.8829	2.6322	100	99.6094	-0.390625	79	48.5218	51.0246	2.50288	123.288	123.047	-0.240796	79	48.2649	46.3848	-1.88011	140.625	140.625	1.13687e-13	79	49.7462	53.2046	3.45846	78.9474	79.1016	0.154194
80	47.5925	52.3083	4.71582	98.3607	96.6797	-1.68097	80	47.8927	49.7172	1.82447	116.883	120.117	3.23407	80	48.5051	46.873	-1.63204	140.351	140.625	0.274123	80	47.6033	53.7233	6.11998	85.1064	84.9609	-0.145445
81	51.9772	55.7851	3.808	107.143	105.469	-1.67411	81	46.6707	47.1901	0.519341	122.449	123.047	0.597895	81	44.3138	43.0416	-1.27221	141.176	140.625	-0.551471	81	44.3445	48.6854	4.34087	75	76.1719	1.17187
82	48.8434	49.798	0.954651	105.882	108.398	2.51608	82	47.698	52.0253	4.32732	120	117.188	-2.8125	82	47.4168	44.0745	-3.34231	142.857	143.555	0.697545	82	50.1402	58.4167	8.27656	84.507	87.8906	3.38358
83	50.8684	53.3749	2.50645	100.84	102.539	1.69873	83	46.379	49.0301	2.65113	121.622	120.117	-1.50443	83	55.9221	59.2361	3.31404	133.333	131.836	-1.4974	83	51.986	58.8809	6.89496	80.5369	82.0312	1.49434
84	47.9352	54.8141	6.8789	97.561	96.6797	-0.881288	84	44.7466	45.1959	0.449335	118.421	117.188	-1.23355	84	57.4537	55.176	-2.27774	137.931	140.625	2.69397	84	52.238	67.024	14.786	81.6327	82.0312	0.398597
85	49.8946	56.6013	6.70662	100	99.6094	-0.390625	85	48.1944	49.6931	1.49867	121.212	123.047	1.83475	85	53.0941	49.7005	-3.39362	138.462	140.625	2.16346	85	45.763	47.2906	1.52763	80	82.0312	2.03125
86	47.9646	48.8225	0.857807	100.84	102.539	1.69873	86	48.096	49.4861	1.39013	122.449	123.047	0.597895	86	53.8436	53.4605	-0.383061	136.364	137.695	1.33168	86	48.9628	47.6843	-1.27845	78.4314	84.9609	6.52956
87	46.087	49.667	3.57999	96	96.6797	0.679688	87	47.5334	51.3537	3.82033	120	117.188	-2.8125	87	51.0474	51.1862	0.13875	130.435	131.836	1.40115	87	46.9494	48.5478	1.5984	79.4702	79.1016	-0.368636
88	48.5018	56.6965	8.19469	100	96.6797	-3.32031	88	46.4824	46.5117	0.0292847	119.205	120.117	0.911889	88	53.0812	51.8691	-1.21205	130.435	128.906	-1.52853	88	55.3384	57.1141	1.77563	82.1918	84.9609	2.76916
89	47.166	53.3777	6.21167	99.4475	99.6094	0.161861	89	43.1567	45.8539	2.69713	122.449	120.117	-2.33179	89	52.4213	54.9734	2.55208	131.148	131.836	0.688397	89	52.249	54.2652	2.01624	77.9221	79.1016	1.17948
90	50.0935	51.4024	1.3089	98.3607	99.6094	1.24872	90	42.2226	42.4345	0.211916	116.129	117.188	1.05847	90	54.1144	54.652	0.537598	136.364	137.695	1.33168	90	49.9558	51.3123	1.35649	78.9474	79.1016	0.154194
91	43.1248	44.2995	1.17468	101.124	102.539	1.41547	91	41.3512	42.0738	0.72258	120.805	123.047	2.24151	91	49.5707	52.1165	2.54576	129.73	128.906	-0.82348	91	50.5119	50.8802	0.368294	81.0811	82.0312	0.950169
92	40.0071	40.719	0.711958	102.564	102.539	-0.0250401	92	45.493	47.9836	2.49057	121.212	123.047	1.83475	92	52.1648	52.7842	0.619456	127.66	128.906	1.24668	92	44.967	49.933	4.96601	83.3333	82.0312	-1.30208
93	41.2779	42.8671	1.58916	97.561	99.6094	2.0484	93	47.3795	49.8635	2.48397	124.138	123.047	-1.09106	93	55.2223	57.0475	1.82522	122.449	120.117	-2.33179	93	50.5282	50.7372	0.209006	77.9221	79.1016	1.17948
94	42.9786	47.1029	4.12431	98.9011	99.6094	0.708276	94	41.5092	44.5188	3.0096	120	120.117	0.117188	94	51.1036	53.7038	2.6002	123.288	123.047	-0.240796	94	50.1563	51.6241	1.46778	81.0811	82.0312	0.950169
95	42.7188	44.2771	1.55827	101.695	102.539	0.844147	95	49.8797	49.6562	-0.223478	122.449	123.047	0.597895	95	52.6017	57.2016	4.59995	125	125.977	0.976562	95	46.0007	49.6631	3.66238	75.9494	76.1719	0.222508
96	44.031	47.2442	3.21326	96.7742	96.6797	-0.094506	96	51.1765	52.2206	1.04413	121.622	123.047	1.42525	96	54.8725	58.3154	3.44296	127.66	125.977	-1.68301	96	42.8221	44.8539	2.03185	78.4314	76.1719	-2.2595
97	45.6538	54.7309	9.07709	102.857	102.539	-0.31808	97	42.5075	45.2197	2.71217	118.421	117.188	-1.23355	97	52.6316	56.3949	3.76325	117.647	117.188	-0.459559	97	38.3379	39.8726	1.53476	82.7586	84.9609	2.20232
98	50.738	56.8674	6.12947	101.695	102.539	0.844147	98	44.1845	44.4622	0.277663	120	120.117	0.117188	98	51.8664	54.9317	3.06534	126.761	125.977	-0.784001	98	37.7296	39.9449	2.21528	81.0811	82.0312	0.950169
99	47.762	52.6606	4.89861	101.124	102.539	1.41547	99	52.0625	53.7147	1.65222	121.827	125.977	4.14915	99	55.1596	55.824	0.664365	120.805	123.047	2.24151	99	38.0733	40.2411	2.1678	76.9231	76.1719	-0.751202
100	48.4637	54.1444	5.68066	100	99.6094	-0.390625	100	49.8172	52.4576	2.6404	126.761	125.977	-0.784001	100	51.224	55.077	3.85302	120	120.117	0.117188	100	41.402	43.3531	1.95109	82.7586	82.0312	-0.727371
101	49.0749	51.783	2.7081	98.3607	99.6094	1.24872	101	51.9793	56.7161	4.73682	118.421	117.188	-1.23355	101	48.469	52.1629	3.69387	118.421	117.188	-1.23355	101	43.2571	44.417	1.15989	83.3333	84.9609	1.6276
102	47.0938	53.4378	6.34397	96.7742	99.6094	2.83518	102	49.5231	51.6528	2.12971	117.647	117.188	-0.459559	102	54.8855	63.1239	8.23845	121.827	123.047	1.21946	102	41.7869	44.3315	2.54451	83.9161	82.0312	-1.88483
103	46.6812	52.8115	6.13024	99.1736	96.6797	-2.49387	103	47.3999	53.1501	5.75024	120.805	117.188	-3.61787	103	53.1761	55.3508	2.17467	120.805	120.117	-0.688182	103	43.4046	47.4672	4.06265	83.3333	82.0312	-1.30208
104	44.6641	46.5735	1.90946	98.3607	102.539	4.17841	104	49.435	49.6131	0.178081	120	120.117	0.117188	104	56.5432	59.4439	2.90067	118.421	117.188	-1.23355	104	45.8022	47.3453	1.54306	83.9161	84.9609	1.04485
105	48.1857	53.6926	5.5069	97.2973	99.6094	2.31208	105	48.512	50.641	2.12905	121.622	120.117	-1.50443	105	52.5353	59.4672	6.93196	119.205	117.188	-2.0178	105	52.8355	56.7779	3.94245	78.4314	79.1016	0.67019
106	47.4904	53.2082	5.71781	97.561	96.6797	-0.881288	106	49.8422	51.1655	1.32329	122.449	123.047	0.597895	106	54.6622	55.7343	1.07204	117.647	117.188	-0.459559	106	48.695	51.7901	3.09516	77.9221	79.1016	1.17948
107	47.7932	52.9489	5.15568	100	99.6094	-0.390625	107	50.0144	50.1491	0.134662	123.288	123.047	-0.240796	107	57.2585	59.9561	2.6976	113.924	114.258	0.333762	107	50.4211	52.7524	2.33123	81.0811	82.0312	0.950169
108	50.2018	53.2491	3.04734	98.9011	99.6094	0.708276	108	42.9191	43.8859	0.966746	122.449	123.047	0.597895	108	51.3125	56.1454	4.83285	111.111	111.328	0.217014	108	50.1836	54.9682	4.78457	78.4314	76.1719	-2.2595
109	43.1213	47.227	4.10571	100	99.6094	-0.390625	109	43.1127	44.1788	1.06606	122.449	125.977	3.52758	109	48.9454	58.9977	10.0524	118.421	114.258	-4.16324	109	42.5064	45.0024	2.49597	77.9221	79.1016	1.17948
110	46.1577	47.3065	1.14875	102.564	102.539	-0.0250401	110	49.8541	48.7242	-1.12989	120	123.047	3.04688	110	50.537	54.3879	3.85086	116.883	117.188	0.304383	110	50.2568	52.6364	2.37956	81.6327	82.0312	0.398597
111	46.6492	48.7977	2.14856	98.9011	102.539	3.63796	111	46.456	46.1439	-0.312178	120.805	123.047	2.24151	111	52.326	60.8878	8.56173	115.385	114.258	-1.1268	111	50.1392	54.0806	3.94133	78.4314	79.1016	0.67019
112	45.2084	45.9135	0.705101	96.7742	99.6094	2.83518	112	47.5787	48.2448	0.666094	119.205	120.117	0.911889	112	55.0083	60.183	5.17475	114.65	114.258	-0.391869	112	50.3098	51.3828	1.07304	88.8889	87.8906	-0.998264
113	51.693	54.2044	2.51137	97.8261	99.6094	1.78329	113	44.6913	48.6245	3.93328	128.342	125.977	-2.36568	113	51.4433	54.8257	3.38241	116.883	114.258	-2.6253	113	52.2856	58.4613	6.17571	83.3333	82.0312	-1.30208
114	49.5787	51.533	1.95427	103.448	105.469	2.02047	114	43.7384	46.2097	2.4713	125.874	125.977	0.102437	114	49.9461	55.4235	5.47741	111.801	111.328	-0.473117	114	51.7464	54.6205	2.87412	86.3309	87.8906	1.55969
115	47.5923	50.0125	2.42016	101.695	99.6094	-2.08554	115	50.7648	52.4801	1.71525	120.805	120.117	-0.688182	115	46.3828	51.4151	5.03234	112.15	111.328	-0.821408	115	51.5663	57.7316	6.16529	81.0811	79.1016	-1.97952
116	43.314	43.4354	0.121315	98.3607	99.6094	1.24872	116	51.4634	51.6931	0.229632	118.421	120.117	1.69613	116	48.4245	59.0242	10.5997	116.883	114.258	-2.6253	116	51.2964	54.053	2.7566	80	79.1016	-0.898438
117	44.5833	47.5213	2.93805	97.561	96.6797	-0.881288	117	48.1266	48.7304	0.603756	121.622	123.047	1.42525	117	50.8501	57.3856	6.53554	119.205	120.117	0.911889	117	47.9888	52.5552	4.56642	80.5369	79.1016	-1.43535
118	45.5851	48.858	3.27296	98.3607	96.6797	-1.68097	118	45.1908	46.2678	1.07706	122.449	123.047	0.597895	118	50.8393	52.6013	1.76204	116.883	120.117	3.23407	118	50.8002	53.8861	3.08592	80.5369	82.0312	1.49434
119	47.5313	48.7804	1.24909	100.559	99.6094	-0.949284	119	45.9445	48.7063	2.76179	118.421	120.117	1.69613	119	47.6742	52.0705	4.39632	111.801	114.258	2.45657	119	50.4361	53.2449	2.80887	80	79.1016	-0.898438
120	45.4912	46.6921	1.20087	100	99.6094	-0.390625	120	43.9344	46.8837	2.94926	123.711	123.047	-0.664465	120	46.4627	51.5797	5.11694	109.756	108.398	-1.35766	120	48.6113	54.7224	6.11106	79.4702	79.1016	-0.368636
121	47.6187	48.747	1.12834	99.4475	99.6094	0.161861	121	50.4311	52.2547	1.82362	125	125.977	0.976562	121	47.4312	50.8853	3.45418	113.208	114.258	1.05027	121	49.6846	55.9769	6.29232	82.7586	82.0312	-0.727371
122	47.3422	47.5638	0.221583	103.448	102.539	-0.909213	122	52.9307	54.2514	1.32064	122.449	123.047	0.597895	122	46.2655	53.7188	7.45324	110.429	108.398	-2.03101	122	51.8365	53.8133	1.97679	85.1064	84.9609	-0.145445
123	41.271	43.1311	1.86014	98.3607	99.6094	1.24872	123	52.2443	51.6312	-0.613081	122.449	123.047	0.597895	123	44.9759	50.6926	5.71668	105.263	105.469	0.205592	123	51.9324	57.1388	5.20641	85.1064	84.9609	-0.145445
124	41.789	42.689	0.899983	98.9011	99.6094	0.708276	124	48.9124	51.6282	2.71587	116.129	114.258	-1.87122	124	52.5317	55.4124	2.88068	135.593	140.625	5.03178	124	53.1966	61.5798	8.38318	84.507	82.0312	-2.47579
125	45.2715	47.1291	1.85759	99.1736	99.6094	0.435821	125	48.4995	47.4007	-1.09874	120.805	123.047	2.24151	125	52.1933	55.1565	2.9632	134.831	134.766	-0.0658357	125	48.9614	52.6256	3.66414	81.6327	82.0312	0.398597
126	41.0305	43.2988	2.26831	101.695	99.6094	-2.08554	126	48.9546	50.3421	1.38748	118.421	117.188	-1.23355	126	50.8401	51.6227	0.782606	134.328	134.766	0.437267	126	47.1277	52.2598	5.13213	73.1707	73.2422	0.0714558
127	39.5686	40.019	0.450362	98.3607	93.75	-4.61066	127	46.7453	50.0775	3.33218	125	125.977	0.976562	127	48.0407	48.5415	0.500809	132.353	131.836	-0.517004	127	46.9305	53.0411	6.11059	82.7586	82.0312	-0.727371
128	39.5747	43.244	3.66929	103.448	102.539	-0.909213	128	45.2268	48.845	3.61816	126.761	125.977	-0.784001	128	51.4275	51.2996	-0.127862	137.143	137.695	0.552455	128	46.6624	50.6666	4.0042	79.4702	79.1016	-0.368636
129	47.4593	49.5034	2.04402	102.273	108.398	6.12571	129	42.5153	43.8307	1.31532	122.449	123.047	0.597895	129	49.581	50.5061	0.925088	123.288	125.977	2.68889	129	45.4376	49.0292	3.5916	81.0811	82.0312	0.950169
130	46.5531	48.9377	2.38461	102.564	102.539	-0.0250401	130	41.2866	42.2306	0.944	120.805	123.047	2.24151	130	45.4275	46.8667	1.4392	148.148	146.484	-1.66377	130	43.9409	46.1869	2.24601	77.9221	79.1016	1.17948
131	46.8707	52.1788	5.30815	98.3607	93.75	-4.61066	131	45.647	46.5344	0.887445	120.805	123.047	2.24151	131	51.5336	48.1846	-3.34898	144.578	143.555	-1.02363	131	47.2694	51.5938	4.32434	77.9221	79.1016	1.17948
132	45.2372	46.6055	1.36825	100	99.6094	-0.390625	132	44.5774	44.9757	0.398308	121.622	123.047	1.42525	132	50.7415	46.8044	-3.93708	143.713	143.555	-0.157887	132	52.1211	55.2018	3.08071	84.507	82.0312	-2.47579
133	45.7947	46.4934	0.698743	105.263	105.469	0.205592	133	46.1621	47.6313	1.46911	117.647	117.188	-0.459559	133	48.2664	42.5631	-5.70336	148.148	149.414	1.26591	133	50.241	55.2336	4.99263	81.6327	82.0312	0.398597
134	46.2678	51.6166	5.34882	103.448	102.539	-0.909213	134	49.0302	53.4484	4.41823	116.883	117.188	0.304383	134	52.0114	48.6474	-3.36406	146.341	146.484	0.142912	134	48.8811	53.8809	4.99983	82.1918	82.0312	-0.160531
135	45.6015	47.4248	1.82332	98.3607	99.6094	1.24872	135	53.8668	57.0766	3.20974	119.205	117.188	-2.0178	135	47.5308	48.1315	0.600769	142.012	143.555	1.54285	135	49.578	53.8015	4.22349	82.7586	82.0312	-0.727371
136	46.6899	48.5922	1.90222	99.1736	99.6094	0.435821	136	54.9093	61.5703	6.66106	119.205	114.258	-4.94749	136	50.8458	50.2562	-0.589624	142.857	143.555	0.697545	136	48.6073	51.0221	2.41488	83.3333	84.9609	1.6276
137	51.6576	54.5636	2.906	105.882	105.469	-0.413603	137	53.0275	53.6077	0.580193	122.449	123.047	0.597895	137	48.2387	48.8128	0.574068	149.068	149.414	0.34574	137	44.6677	48.7302	4.06253	83.3333	82.0312	-1.30208
138	49.103	50.8857	1.7827	100.84	99.6094	-1.23096	138	45.3027	48.9979	3.6952	118.421	117.188	-1.23355	138	47.6594	46.6765	-0.98289	141.176	140.625	-0.551471	138	45.1354	51.3782	6.24277	79.4702	76.1719	-3.29832
139	52.8713	54.9164	2.04508	103.448	105.469	2.02047	139	45.7856	48.7656	2.97995	123.288	120.117	-3.17048	139	47.2916	47.6374	0.345735	138.462	137.695	-0.766226	139	48.2235	52.6717	4.44821	78.9474	79.1016	0.154194
140	51.9123	55.5	3.58771	101.695	102.539	0.844147	140	43.6074	44.8327	1.22531	122.449	123.047	0.597895	140	45.9859	45.9469	-0.0389854	138.728	137.695	-1.03301	140	49.4774	53.8855	4.40803	78.9474	79.1016	0.154194
141	52.1958	62.3234	10.1276	99.4475	96.6797	-2.76783	141	48.0856	53.2664	5.18079	120.603	120.117	-0.485828	141	47.2919	45.0684	-2.22347	141.176	143.555	2.37822	141	49.3601	55.4993	6.13912	80.5369	79.1016	-1.43535
142	50.8023	52.0494	1.2471	101.695	102.539	0.844147	142	50.4093	55.3769	4.96759	121.622	120.117	-1.50443	142	47.2788	47.8253	0.546512	143.713	143.555	-0.157887	142	53.252	69.3082	16.0563	93.75	87.8906	-5.85938
143	46.4094	56.2382	9.82885	99.1736	96.6797	-2.49387	143	50.5881	53.9014	3.31336	118.812	117.188	-1.62438	143	48.1932	45.7715	-2.42176	144.578	146.484	1.90606	143	53.7025	55.6085	1.90595	82.1918	84.9609	2.76916
144	52.5374	53.0706	0.533184	99.4475	102.539	3.09155	144	47.6126	52.4212	4.8086	121.827	117.188	-4.63991	144	47.358	46.1538	-1.20413	143.713	143.555	-0.157887	144	52.2673	50.9628	-1.30454	77.4194	79.1016	1.68221
145	45.439	47.1685	1.72948	101.695	105.469	3.77383	145	50.2748	50.453	0.178226	115.385	117.188	1.80288	145	43.2374	40.22	-3.01747	136.364	137.695	1.33168	145	52.7183	65.5075	12.7893	81.0811	79.1016	-1.97952
146	47.0037	50.3263	3.32255	108.108	108.398	0.290329	146	51.6681	54.6083	2.94018	125	125.977	0.976563	146	51.9816	48.1017	-3.87991	139.535	140.625	1.09012	146	52.4035	57.9398	5.53627	76.9231	82.0312	5.10817
147	43.387	45.7149	2.32794	101.695	105.469	3.77383	147	48.7811	49.2633	0.482267	119.205	120.117	0.911889	147	48.6383	49.0162	0.377831	141.176	140.625	-0.551471	147	55.3912	65.9994	10.6082	76.9231	76.1719	-0.751202
148	45.5699	49.5336	3.96373	97.561	99.6094	2.0484	148	51.0842	57.6221	6.53789	115.385	114.258	-1.1268	148	47.356	47.1612	-0.194848	139.535	140.625	1.09012	148	53.6172	58.7192	5.10193	85.7143	84.9609	-0.753348
149	49.6537	51.4775	1.82374	101.695	102.539	0.844147	149	50.3681	54.8371	4.469	116.883	117.188	0.304383	149	47.8212	47.0049	-0.816277	142.012	143.555	1.54285	149	53.4242	58.2072	4.78302	80.5369	82.0312	1.49434
150	48.0101	54.0898	6.07962	100.84	99.6094	-1.23096	150	50.3251	54.1982	3.87311	120	120.117	0.117188	150	46.4631	45.8326	-0.630478	140.625	140.625	-2.98428e-12	150	51.3235	54.5533	3.22982	78.9474	79.1016	0.154194
151	46.7049	50.2545	3.54956	100	99.6094	-0.390625	151	48.3093	51.1525	2.84318	119.205	117.188	-2.0178	151	44.2272	43.3231	-0.90413	138.728	137.695	-1.03301	151	48.6263	50.5315	1.90525	81.0811	84.9609	3.87986
152	46.9757	49.3024	2.32673	100	99.6094	-0.390625	152	47.9323	50.3266	2.39429	122.449	123.047	0.597895	152	47.3582	45.4442	-1.91394	139.535	143.555	4.0198	152	55.832	71.3034	15.4714	87.5912	84.9609	-2.6303
153	51.0677	50.9262	-0.141486	106.509	108.398	1.88956	153	46.6647	50.7324	4.06775	122.449	120.117	-2.33179	153	48.6985	46.8539	-1.84454	137.931	143.555	5.62365	153	57.019	67.9914	10.9723	81.0811	82.0312	0.950169
154	51.5747	56.1082	4.53346	106.509	105.469	-1.04013	154	46.9046	45.9532	-0.951417	121.622	125.977	4.35494	154	50.9815	48.3014	-2.68005	144.578	146.484	1.90606	154	57.1504	67.7239	10.5736	77.9221	76.1719	-1.7502
155	50.1199	50.7521	0.632142	106.195	105.469	-0.72594	155	46.6009	53.9756	7.37462	119.205	120.117	0.911889	155	51.5646	48.1802	-3.38446	142.857	143.555	0.697545	155	50.801	56.3746	5.57356	84.507	82.0312	-2.47579
156	51.2877	55.772	4.48427	97.561	96.6797	-0.881288	156	49.4227	54.1604	4.73777	115.385	117.188	1.80288	156	46.3392	46.8639	0.524609	140.625	137.695	-2.92969	156	50.1558	54.318	4.16222	77.9221	76.1719	-1.7502
157	49.0428	50.3089	1.26611	99.4475	99.6094	0.161861	157	47.9244	50.4661	2.54166	121.622	123.047	1.42525	157	44.6352	48.23	3.59486	140.351	137.695	-2.65556	157	45.8758	47.3399	1.46409	77.9221	79.1016	1.17948
158	48.8845	48.512	-0.372411	98.3607	99.6094	1.24872	158	51.4333	56.7313	5.29794	112.5	114.258	1.75781	158	44.3508	44.5372	0.186354	141.176	140.625	-0.551471	158	50.3289	51.1943	0.865384	85.1064	87.8906	2.78424
159	46.3141	46.8242	0.510137	95.2381	96.6797	1.44159	159	51.6552	56.5545	4.89934	121.622	120.117	-1.50443	159	47.782	49.5253	1.74333	142.857	143.555	0.697545	159	48.0925	49.3874	1.29491	78.9474	79.1016	0.154194
160	48.6655	48.7849	0.119463	100	99.6094	-0.390625	160	47.8058	50.3404	2.53452	122.449	123.047	0.597895	160	48.5655	49.7346	1.16909	146.341	143.555	-2.78678	160	49.9524	51.9357	1.98327	80.5369	82.0312	1.49434
161	45.7982	49.0647	3.26645	102.273	105.469	3.19602	161	46.9093	49.5392	2.62985	121.622	120.117	-1.50443	161	42.9939	41.8166	-1.1773	146.341	146.484	0.142912	161	45.8575	47.4943	1.63684	82.1918	82.0312	-0.160531
162	46.5898	49.3445	2.75469	107.784	108.398	0.614006	162	50.0137	57.489	7.47522	118.421	117.188	-1.23355	162	43.5762	42.9047	-0.671548	140.351	143.555	3.20381	162	53.7068	67.1382	13.4314	86.9565	93.75	6.79348
163	47.3523	51.4922	4.13991	100	102.539	2.53906	163	50.4735	52.1444	1.67092	119.205	120.117	0.911889	163	41.5391	41.6512	0.11205	136.364	137.695	1.33168	163	53.0036	59.2278	6.22414	82.1918	82.0312	-0.160531
164	45.3793	48.2128	2.83349	98.3607	99.6094	1.24872	164	44.9192	47.6153	2.69604	120.805	123.047	2.24151	164	41.296	41.7626	0.466565	137.143	137.695	0.552455	164	48.0742	49.6136	1.53936	85.1064	84.9609	-0.145445
165	42.1657	46.7082	4.54249	98.3607	96.6797	-1.68097	165	41.9661	43.2785	1.31241	121.212	125.977	4.76444	165	40.3019	40.9634	0.661477	137.931	140.625	2.69397	165	48.0403	48.8116	0.77128	84.507	84.9609	0.453895
166	46.4419	50.7118	4.26987	101.124	102.539	1.41547	166	41.8307	42.6244	0.79374	116.505	117.188	0.682646	166	44.3204	43.8742	-0.446226	140.351	140.625	0.274123	166	44.4524	49.0787	4.62632	72.2892	70.3125	-1.97666
167	45.4602	47.0696	1.6094	101.695	102.539	0.844147	167	45.9835	50.974	4.99053	121.622	120.117	-1.50443	167	49.4858	45.7178	-3.76792	141.732	140.625	-1.10728	167	46.4617	51.8776	5.4159	80	79.1016	-0.898438
168	45.9966	48.3321	2.33543	96.7742	96.6797	-0.094506	168	48.9883	52.2591	3.27085	118.421	117.188	-1.23355	168	48.4246	46.2202	-2.20434	139.535	140.625	1.09012	168	46.55	54.635	8.085	78.9474	76.1719	-2.77549
169	50.9065	54.1335	3.227	106.509	105.469	-1.04013	169	43.427	51.8525	8.42544	114.65	114.258	-0.391869	169	44.5915	44.168	-0.423481	141.176	140.625	-0.551471	169	48.7472	50.8342	2.08699	82.1918	84.9609	2.76916
170	49.7475	52.2634	2.5159	104.046	105.469	1.42251	170	50.1654	53.6742	3.50886	115.385	117.188	1.80288	170	40.6352	37.9829	-2.65232	141.176	143.555	2.37822	170	45.6779	47.4259	1.74798	81.6327	82.0312	0.398597
171	47.8414	51.0811	3.23974	101.695	102.539	0.844147	171	48.9367	49.5465	0.609732	124.138	125.977	1.83863	171	54.0155	60.9706	6.95512	136.364	131.836	-4.5277	171	48.4896	52.0575	3.56788	82.7586	82.0312	-0.727371
172	43.5693	42.2634	-1.30586	100.84	102.539	1.69873	172	48.2488	49.9836	1.73483	119.205	117.188	-2.0178	172	58.5736	55.0102	-3.56337	144.578	143.555	-1.02363	172	49.1987	56.3855	7.18679	82.1918	84.9609	2.76916
173	46.0025	48.9129	2.91045	100	99.6094	-0.390625	173	51.3463	52.3316	0.985305	107.784	108.398	0.614006	173	53.7461	56.7025	2.95641	141.176	140.625	-0.551471	173	52.2863	58.0973	5.81096	84.507	84.9609	0.453895
174	47.5232	49.1476	1.62443	99.1736	99.6094	0.435821	174	48.2717	50.6016	2.32991	111.801	114.258	2.45657	174	47.0522	49.5762	2.52402	140.351	137.695	-2.65556	174	52.0247	57.955	5.93037	82.7586	82.0312	-0.727371
175	49.7354	54.1189	4.3835	100.84	99.6094	-1.23096	175	45.7088	46.4747	0.765851	108.108	108.398	0.290329	175	48.5069	49.3084	0.801533	135.593	134.766	-0.827595	175	50.4201	54.011	3.59081	78.9474	79.1016	0.154194
176	46.6025	49.1864	2.5839	101.124	102.539	1.41547	176	54.5364	62.3806	7.84415	116.129	117.188	1.05847	176	53.202	53.8583	0.656305	140.625	137.695	-2.92969	176	47.4089	53.5398	6.13085	78.4314	79.1016	0.67019
177	51.0778	50.2471	-0.830679	106.509	111.328	4.81925	177	49.4766	51.2593	1.78273	119.205	117.188	-2.0178	177	52.3559	59.2655	6.90964	132.597	131.836	-0.760748	177	50.307	56.0545	5.74751	77.4194	76.1719	-1.24748
178	47.5027	48.7581	1.25541	101.695	102.539	0.844147	178	51.3336	60.2191	8.88557	116.129	114.258	-1.87122	178	57.8399	65.2231	7.38321	137.405	134.766	-2.63896	178	52.722	52.8856	0.163598	84.507	87.8906	3.38358
179	37.6187	37.5612	-0.0575891	101.124	99.6094	-1.51422	179	49.021	50.8943	1.87329	113.924	114.258	0.333762	179	55.5112	56.7153	1.20407	135.593	137.695	2.10209	179	51.1871	55.162	3.9749	80	79.1016	-0.898438
180	41.0714	42.8972	1.82583	104.348	105.469	1.12092	180	48.1464	51.7166	3.57019	109.091	108.398	-0.692472	180	58.3018	58.7293	0.427473	133.333	134.766	1.43229	180	47.1658	51.7364	4.57061	79.4702	79.1016	-0.368636
181	42.6052	43.2989	0.693703	101.695	102.539	0.844147	181	52.2856	54.7585	2.47284	113.208	111.328	-1.87942	181	50.1229	55.3099	5.18695	132.597	131.836	-0.760748	181	53.2871	60.2327	6.9456	75	73.2422	-1.75781
182	52.4888	54.625	2.13616	96.7742	99.6094	2.83518	182	50.7396	53.8105	3.07086	111.111	111.328	0.217014	182	53.7019	55.8077	2.10578	133.333	131.836	-1.4974	182	56.4483	69.1451	12.6968	80.5369	79.1016	-1.43535
183	43.7918	47.5106	3.71885	100.84	96.6797	-4.16065	183	45.9567	46.9285	0.971752	123.077	123.047	-0.0300481	183	53.8505	65.5369	11.6863	130.435	125.977	-4.45822	183	55.4625	62.6741	7.21159	79.4702	79.1016	-0.368636
184	45.2838	47.6427	2.35883	98.3607	99.6094	1.24872	184	49.32	51.4267	2.10673	120	120.117	0.117188	184	56.5467	57.6759	1.12923	136.364	137.695	1.33168	184	53.8598	57.5351	3.67533	77.9221	79.1016	1.17948
185	52.758	59.5934	6.83543	96.2567	93.75	-2.50668	185	53.3159	53.8989	0.583006	124.138	123.047	-1.09106	185	54.9131	61.4971	6.58397	137.931	134.766	-3.16541	185	52.9568	58.5444	5.58767	72.7273	70.3125	-2.41477
186	49.8787	52.5455	2.6668	103.448	102.539	-0.909213	186	48.1865	49.6541	1.46763	124.138	123.047	-1.09106	186	52.2074	54.4704	2.26303	128.571	131.836	3.26451	186	47.8246	49.1084	1.28389	80.5369	82.0312	1.49434
187	50.3147	50.9022	0.587511	101.695	102.539	0.844147	187	54.8288	57.8584	3.02954	122.449	120.117	-2.33179	187	51.3264	54.7303	3.40383	133.333	131.836	-1.4974	187	54.2232	58.9112	4.68794	75.9494	76.1719	0.222508
188	48.5649	50.1459	1.58095	95.2381	93.75	-1.4881	188	54.5428	54.9314	0.388594	120	120.117	0.117188	188	49.2027	50.2733	1.07063	131.387	131.836	0.449076	188	49.9686	51.0458	1.07723	81.6327	82.0312	0.398597
189	43.7264	44.463	0.736621	104.348	105.469	1.12092	189	53.1161	53.5583	0.44214	120	120.117	0.117188	189	52.0695	56.8747	4.80515	135.593	134.766	-0.827595	189	47.164	48.1854	1.02136	81.0811	82.0312	0.950169
190	49.7811	51.8586	2.07751	94.4882	93.75	-0.738189	190	48.3484	48.9337	0.585283	117.647	117.188	-0.459559	190	54.1737	56.2817	2.108	138.728	137.695	-1.03301	190	45.3109	47.7471	2.43621	81.0811	82.0312	0.950169
191	47.9205	52.9679	5.04739	100	96.6797	-3.32031	191	51.0224	49.6893	-1.3331	117.647	120.117	2.47013	191	51.6584	52.3844	0.726042	131.387	131.836	0.449076	191	45.7509	46.4861	0.735233	79.4702	79.1016	-0.368636
192	49.1927	51.0186	1.8259	98.3607	99.6094	1.24872	192	49.0583	51.3471	2.28883	123.711	123.047	-0.664465	192	51.5885	51.8722	0.283701	132.353	131.836	-0.517004	192	44.3551	45.3846	1.02952	83.3333	87.8906	4.55729
193	50.4943	54.2933	3.79899	102.857	102.539	-0.31808	193	47.1568	49.4927	2.33587	123.288	123.047	-0.240796	193	48.9046	53.7569	4.85229	126.984	125.977	-1.00756	193	52.2835	61.927	9.64355	82.7586	79.1016	-3.65706
194	46.2614	51.0996	4.83819	101.695	99.6094	-2.08554	194	48.1793	49.7912	1.61184	126.761	125.977	-0.784001	194	49.566	49.5029	-0.0631129	133.333	134.766	1.43229	194	56.1884	57.1552	0.966803	85.7143	87.8906	2.17634
195	42.876	44.7393	1.86325	94.7368	96.6797	1.94285	195	46.9187	49.9215	3.00279	125	123.047	-1.95312	195	51.3553	59.4434	8.08807	131.148	128.906	-2.24129	195	53.3712	54.8126	1.44142	85.1064	84.9609	-0.145445
196	46.3534	48.7684	2.41494	102.857	102.539	-0.31808	196	46.1658	47.1895	1.02364	122.449	123.047	0.597895	196	53.7237	58.5985	4.87489	134.328	131.836	-2.49242	196	51.3438	53.5889	2.24512	77.4194	79.1016	1.68221
197	47.112	49.3913	2.27933	98.3607	99.6094	1.24872	197	45.1446	48.076	2.9314	119.205	117.188	-2.0178	197	48.6944	52.2798	3.58547	136.364	137.695	1.33168	197	48.0785	49.1949	1.11649	83.3333	84.9609	1.6276
198	50.0908	50.5603	0.469442	97.2973	96.6797	-0.61761	198	43.8303	46.0841	2.25383	117.647	117.188	-0.459559	198	44.3502	46.6598	2.30962	132.353	131.836	-0.517004	198	49.7219	50.4316	0.709677	78.9474	82.0312	3.08388
199	50.2575	49.1421	-1.11536	103.448	102.539	-0.909213	199	45.7926	48.8527	3.06006	122.449	123.047	0.597895	199	44.09	45.7351	1.64506	125.874	125.977	0.102437	199	45.768	48.2035	2.43549	78.9474	79.1016	0.154194
200	43.0815	44.6939	1.61238	101.695	102.539	0.844147	200	50.7964	52.6758	1.87945	122.449	120.117	-2.33179	200	42.6124	44.9949	2.3825	120.805	123.047	2.24151	200	38.9127	40.5635	1.65088	78.9474	79.1016	0.154194
201	54.4621	56.605	2.14291	102.273	102.539	0.266335	201	50.2361	53.2269	2.9908	119.205	117.188	-2.0178	201	53.8617	60.9551	7.09339	128.342	128.906	0.564004	201	51.7822	57.015	5.23284	80.5369	79.1016	-1.43535
202	50.1644	52.5562	2.3918	100	102.539	2.53906	202	50.7433	50.5595	-0.183815	120	120.117	0.117188	202	58.8649	63.6957	4.83077	123.288	123.047	-0.240796	202	52.0157	56.2896	4.27388	78.4314	76.1719	-2.2595
203	50.394	52.9091	2.51505	96.7742	96.6797	-0.094506	203	44.2113	43.4742	-0.737119	116.883	120.117	3.23407	203	51.9014	52.8864	0.985069	123.288	125.977	2.68889	203	46.8585	49.6755	2.81693	86.9565	87.8906	0.934103
204	44.7284	44.4822	-0.246218	102.857	105.469	2.61161	204	45.0948	48.001	2.90619	120.805	120.117	-0.688182	204	49.5046	55.9384	6.43379	120.805	120.117	-0.688182	204	45.6964	47.8771	2.1807	88.8889	87.8906	-0.998264
205	45.0547	46.168	1.11326	98.3607	99.6094	1.24872	205	43.112	45.2716	2.15966	118.421	120.117	1.69613	205	48.5642	57.1031	8.53886	118.421	117.188	-1.23355	205	50.3209	54.0712	3.75037	81.0811	82.0312	0.950169
206	46.1862	46.041	-0.145223	99.4475	102.539	3.09155	206	46.7377	49.3611	2.62343	125.654	123.047	-2.60758	206	46.9108	50.6766	3.76577	120	120.117	0.117188	206	49.649	54.179	4.53002	76.4331	76.1719	-0.261246
207	46.7296	48.1729	1.44329	94.4882	96.6797	2.1915	207	47.7177	49.621	1.90329	120.805	120.117	-0.688182	207	43.4346	50.4961	7.06155	122.449	120.117	-2.33179	207	50.0781	52.4854	2.40732	77.9221	79.1016	1.17948
208	45.5258	46.7728	1.24705	103.448	105.469	2.02047	208	43.0554	44.7462	1.69077	122.449	123.047	0.597895	208	51.53	59.6727	8.1427	130.435	128.906	-1.52853	208	49.3073	53.1714	3.86407	82.1918	82.0312	-0.160531
209	49.9977	55.3321	5.33443	101.695	102.539	0.844147	209	44.3691	45.9084	1.53931	120.805	120.117	-0.688182	209	49.9239	51.7588	1.83489	128.571	128.906	0.334821	209	46.5355	50.4446	3.90916	76.9231	76.1719	-0.751202
210	49.1176	51.029	1.91136	98.3607	99.6094	1.24872	210	45.4285	49.5518	4.12338	120	117.188	-2.8125	210	48.1821	50.0359	1.85378	126.761	125.977	-0.784001	210	48.0666	49.7098	1.64323	81.0811	82.0312	0.950169
211	48.2571	52.5299	4.27285	100	102.539	2.53906	211	44.0132	46.5948	2.58155	120.805	120.117	-0.688182	211	46.362	51.4775	5.11549	121.622	120.117	-1.50443	211	51.2025	55.2009	3.99838	81.6327	82.0312	0.398597
212	47.7887	51.983	4.19423	100	99.6094	-0.390625	212	44.1754	46.3929	2.21752	119.205	120.117	0.911889	212	51.1036	59.6399	8.5363	120	120.117	0.117188	212	48.919	53.5205	4.60155	75.4717	76.1719	0.700177
213	46.2759	47.3655	1.08961	99.1736	99.6094	0.435821	213	47.8843	47.4659	-0.41839	125.654	128.906	3.2518	213	49.3682	56.3041	6.93592	114.65	114.258	-0.391869	213	50.8133	52.4329	1.61966	82.1918	84.9609	2.76916
214	42.3432	44.895	2.5518	102.857	105.469	2.61161	214	49.4174	54.8643	5.44695	120.805	117.188	-3.61787								214	49.0336	49.2359	0.202331	78.9474	79.1016	0.154194
215	45.3125	48.7602	3.44771	100.84	99.6094	-1.23096	215	50.3213	53.8813	3.56001	121.622	120.117	-1.50443								215	46.8053	48.3718	1.56649	80.5369	79.1016	-1.43535
216	49.2073	53.6199	4.41267	100.84	99.6094	-1.23096	216	45.7667	44.5926	-1.17418	117.647	120.117	2.47013								216	48.9364	53.7497	4.81335	81.0811	79.1016	-1.97952
							217	44.8331	45.2807	0.447533	121.622	123.047	1.42525								217	52.2645	54.2462	1.98171	90.2256	90.8203	0.594749
							218	43.8702	45.9389	2.06867	118.421	117.188	-1.23355								218	51.6125	54.2299	2.61741	82.7586	82.0312	-0.727371
							219	47.5646	50.4675	2.90294	120	120.117	0.117188								219	46.1681	49.1248	2.95678	83.3333	82.0312	-1.30208
							220	45.4395	47.9082	2.46869	121.212	123.047	1.83475								220	47.0169	50.7294	3.71258	74.0741	76.1719	2.0978
							221	43.5335	47.2538	3.72028	124.138	123.047	-1.09106								221	50.0074	52.8355	2.82818	81.0811	82.0312	0.950169
							222	42.4081	46.0496	3.64151	120	117.188	-2.8125								222	49.57	52.4	2.83002	82.1918	82.0312	-0.160531
							223	40.0154	42.4058	2.39041	120	120.117	0.117188								223	50.7634	52.4987	1.73526	86.9565	90.8203	3.86379
							224	46.9322	49.021	2.08888	117.647	117.188	-0.459559								224	51.5458	56.7704	5.22463	83.3333	82.0312	-1.30208
																					225	47.0232	51.9605	4.93729	80	79.1016	-0.898438
																					226	45.9086	49.0618	3.15323	81.0811	84.9609	3.87986
																					227	48.5352	55.9576	7.42237	80	79.1016	-0.898438
																					228	49.9413	52.5451	2.60374	80.5369	82.0312	1.49434
																					229	47.5882	51.6988	4.11066	76.9231	79.1016	2.17849
																					230	47.1786	51.2359	4.05735	78.4314	79.1016	0.67019
																					231	47.2399	50.7185	3.47856	81.6327	82.0312	0.398597
																					232	47.3619	52.6171	5.25511	83.3333	82.0312	-1.30208

## Sheet: Couple 6
Interval Number	Depth GS	Depth Est	Depth error	Rate GS	Rate Est	Rate error	Interval Number	Depth GS	Depth Est	Depth error	Rate GS	Rate Est	Rate error	Interval Number	Depth GS	Depth Est	Depth error	Rate GS	Rate Est	Rate error	Interval Number	Depth GS	Depth Est	Depth error	Rate GS	Rate Est	Rate error
1	51.7323	52.7377	1.0054	100	99.6094	-0.390625	1	52.0632	53.3827	1.31954	121.212	123.047	1.83475	1	56.7047	56.015	-0.689686	137.931	140.625	2.69397	1	50.0928	50.6764	0.583648	82.1918	82.0312	-0.160531
2	46.3127	46.5662	0.253443	99.1736	99.6094	0.435821	2	55.0777	53.3201	-1.75761	126.761	125.977	-0.784001	2	58.1857	55.563	-2.62268	145.455	146.484	1.02983	2	41.7959	41.7878	-0.00805639	81.0811	82.0312	0.950169
3	48.0144	48.8791	0.864711	99.4475	99.6094	0.161861	3	53.8826	53.9096	0.0270277	119.205	120.117	0.911889	3	57.9793	57.4294	-0.549896	142.012	140.625	-1.38683	3	51.3981	50.976	-0.422103	85.1064	84.9609	-0.145445
4	46.0199	46.0027	-0.0172323	102.564	102.539	-0.0250401	4	46.8193	48.7003	1.88098	119.205	117.188	-2.0178	4	57.8696	55.0301	-2.83954	140.625	140.625	-5.68434e-14	4	52.3755	52.6926	0.317113	81.0811	79.1016	-1.97952
5	48.125	46.964	-1.16101	99.1736	99.6094	0.435821	5	46.1803	47.9305	1.75021	121.622	120.117	-1.50443	5	56.4922	54.9914	-1.50074	142.012	140.625	-1.38683	5	50.3913	50.7203	0.328941	77.9221	76.1719	-1.7502
6	47.4724	46.6341	-0.838283	100	102.539	2.53906	6	45.526	46.6498	1.1238	121.622	120.117	-1.50443	6	56.2856	53.5431	-2.74247	141.176	143.555	2.37822	6	48.6716	48.4645	-0.207181	80.5369	79.1016	-1.43535
7	46.3596	45.7831	-0.576589	98.3607	99.6094	1.24872	7	50.0569	49.8567	-0.200239	117.647	117.188	-0.459559	7	55.9441	56.2465	0.302383	138.728	140.625	1.89668	7	52.5538	51.6037	-0.950084	80	79.1016	-0.898438
8	46.0759	46.1173	0.0413968	100.84	99.6094	-1.23096	8	51.6113	52.216	0.604763	120	120.117	0.117188	8	58.4618	55.6465	-2.81527	145.455	146.484	1.02983	8	50.7065	49.9708	-0.73571	78.9474	79.1016	0.154194
9	44.8198	45.613	0.79316	101.124	102.539	1.41547	9	53.3367	51.2319	-2.10486	120	120.117	0.117188	9	55.4701	53.3372	-2.13296	142.857	143.555	0.697545	9	48.4383	47.8662	-0.572137	80	82.0312	2.03125
10	44.9652	46.4801	1.51493	100.84	99.6094	-1.23096	10	50.3333	49.7794	-0.553924	118.421	117.188	-1.23355	10	53.6833	54.0719	0.388567	141.176	140.625	-0.551471	10	48.0439	47.3397	-0.704181	80	79.1016	-0.898438
11	48.3133	49.9991	1.68584	100	99.6094	-0.390625	11	51.5211	49.9144	-1.60671	116.883	117.188	0.304383	11	54.3376	53.0183	-1.31928	139.535	140.625	1.09012	11	52.4719	51.1623	-1.30961	78.4314	79.1016	0.67019
12	46.6903	47.6717	0.981395	98.3607	99.6094	1.24872	12	50.2602	49.3173	-0.9429	120	120.117	0.117188	12	55.5677	55.4099	-0.157813	138.728	137.695	-1.03301	12	50.1411	50.7338	0.592675	80	82.0312	2.03125
13	45.0812	45.3664	0.285269	100	99.6094	-0.390625	13	49.0385	48.4218	-0.616708	125	123.047	-1.95313	13	53.6396	52.1123	-1.52724	144.578	146.484	1.90606	13	48.985	49.0636	0.0785865	81.0811	82.0312	0.950169
14	45.8719	47.4848	1.61291	99.4475	96.6797	-2.76783	14	47.4394	48.2435	0.804128	119.205	117.188	-2.0178	14	53.4269	51.0889	-2.33798	145.455	146.484	1.02983	14	48.0656	47.6748	-0.390812	82.1918	82.0312	-0.160531
15	44.1779	44.6424	0.464439	97.561	99.6094	2.0484	15	54.9241	54.6264	-0.297644	120	123.047	3.04688	15	49.7794	48.5434	-1.23605	140.351	140.625	0.274123	15	49.9735	49.6778	-0.295714	81.0811	79.1016	-1.97952
16	46.5687	46.1319	-0.436797	100.84	102.539	1.69873	16	49.1947	48.1956	-0.999096	123.711	123.047	-0.664465	16	48.0136	46.2953	-1.71831	142.012	143.555	1.54285	16	49.4454	49.3019	-0.143493	82.7586	82.0312	-0.727371
17	52.9138	53.558	0.644216	101.695	105.469	3.77383	17	49.7308	48.221	-1.50982	117.647	117.188	-0.459559	17	47.7013	46.2509	-1.45043	140.625	140.625	1.13687e-13	17	49.8439	51.2741	1.4302	78.9474	76.1719	-2.77549
18	51.9062	52.5186	0.612425	101.695	99.6094	-2.08554	18	51.6782	50.1709	-1.50737	118.421	120.117	1.69613	18	47.8749	46.8078	-1.06704	139.535	140.625	1.09012	18	49.4776	50.8243	1.34666	80	79.1016	-0.898438
19	51.229	53.117	1.88798	101.124	99.6094	-1.51422	19	49.4953	48.1879	-1.30748	126.761	125.977	-0.784001	19	53.1773	52.7248	-0.452593	139.535	140.625	1.09012	19	49.8608	50.7963	0.9355	81.0811	79.1016	-1.97952
20	48.4177	50.6394	2.22169	97.561	96.6797	-0.881288	20	49.4909	49.8964	0.405472	119.205	117.188	-2.0178	20	50.3523	49.9614	-0.390919	145.455	146.484	1.02983	20	46.4495	46.4773	0.0278001	80	79.1016	-0.898438
21	46.6063	45.8204	-0.785881	103.448	102.539	-0.909213	21	46.7558	46.8261	0.0702935	120	120.117	0.117188	21	49.5798	48.6971	-0.882687	142.012	143.555	1.54285	21	53.3598	52.1589	-1.20094	81.0811	82.0312	0.950169
22	50.56	52.0307	1.4707	100	99.6094	-0.390625	22	51.7424	51.1935	-0.548839	115.385	117.188	1.80288	22	47.0946	46.239	-0.855597	140.625	140.625	1.13687e-13	22	47.0769	46.8658	-0.211072	82.1918	82.0312	-0.160531
23	47.8896	46.4566	-1.43297	100	99.6094	-0.390625	23	51.151	50.2581	-0.892859	122.449	123.047	0.597895	23	45.0549	45.371	0.316104	137.931	137.695	-0.235722	23	47.6765	48.1915	0.51493	81.0811	82.0312	0.950169
24	46.125	45.5476	-0.577429	100	99.6094	-0.390625	24	51.9766	52.7647	0.788111	120	120.117	0.117188	24	47.3786	47.8366	0.458023	138.728	137.695	-1.03301	24	45.4223	45.8333	0.411058	81.0811	82.0312	0.950169
25	48.0223	48.257	0.234675	101.695	102.539	0.844147	25	51.0252	49.5456	-1.4796	119.205	120.117	0.911889	25	50.7055	50.6372	-0.0683383	144.578	146.484	1.90606	25	43.6386	44.0133	0.374684	78.4314	79.1016	0.67019
26	48.4824	48.1263	-0.356155	106.195	105.469	-0.72594	26	51.8585	50.8851	-0.973346	119.205	120.117	0.911889	26	48.0676	47.5263	-0.541298	148.148	146.484	-1.66377	26	46.9374	49.317	2.37955	81.0811	79.1016	-1.97952
27	45.9152	47.3351	1.41995	98.9011	99.6094	0.708276	27	53.4334	51.8535	-1.57993	120	120.117	0.117188	27	50.4496	48.9429	-1.50665	144.578	146.484	1.90606	27	46.0778	45.3966	-0.68127	83.3333	84.9609	1.6276
28	46.3503	47.4669	1.11655	100	96.6797	-3.32031	28	54.2219	52.4503	-1.77159	120	120.117	0.117188	28	50.1174	48.1655	-1.95188	145.455	146.484	1.02983	28	45.3028	46.8534	1.55059	80	79.1016	-0.898438
29	44.0782	43.9858	-0.0924787	100	99.6094	-0.390625	29	57.8493	58.3261	0.476783	113.924	117.188	3.26345	29	46.2158	45.0751	-1.14062	147.239	146.484	-0.754889	29	49.0032	49.6265	0.623281	81.0811	82.0312	0.950169
30	44.8646	45.2503	0.385685	101.695	102.539	0.844147	30	53.5305	51.3143	-2.2162	121.622	123.047	1.42525	30	51.5875	51.6944	0.106889	145.455	146.484	1.02983	30	49.9547	48.0264	-1.92835	82.1918	82.0312	-0.160531
31	43.1781	43.1253	-0.0528297	100.84	99.6094	-1.23096	31	49.3287	48.2769	-1.0518	120.805	123.047	2.24151	31	51.7498	50.2602	-1.48968	146.341	146.484	0.142912	31	54.9186	53.6803	-1.23821	82.1918	84.9609	2.76916
32	43.8221	45.4256	1.60343	97.561	96.6797	-0.881288	32	48.1236	48.0551	-0.0684824	116.883	117.188	0.304383	32	51.8599	51.2754	-0.584468	147.239	146.484	-0.754889	32	47.4466	47.2821	-0.164576	82.1918	82.0312	-0.160531
33	48.3021	48.5871	0.284986	99.4475	99.6094	0.161861	33	44.7404	44.8863	0.145918	124.352	123.047	-1.30546	33	52.5593	50.4385	-2.12075	148.148	149.414	1.26591	33	52.5579	52.3056	-0.252225	81.0811	82.0312	0.950169
34	46.1207	46.0572	-0.0635677	97.561	96.6797	-0.881288	34	44.9888	46.0669	1.07811	120.805	120.117	-0.688182	34	50.7386	50.1393	-0.599284	147.239	146.484	-0.754889	34	48.9548	50.1809	1.22606	81.0811	79.1016	-1.97952
35	44.5111	43.6181	-0.893001	100.84	102.539	1.69873	35	44.064	43.6835	-0.380544	120	120.117	0.117188	35	50.5031	48.6736	-1.82955	147.239	149.414	2.1748	35	51.2296	49.7699	-1.4597	80.5369	82.0312	1.49434
36	45.2125	46.1131	0.900574	97.8261	96.6797	-1.1464	36	46.4664	45.4075	-1.05894	121.827	123.047	1.21946	36	48.1609	48.7195	0.558529	150.943	149.414	-1.52933	36	50.4632	51.7101	1.24685	82.1918	82.0312	-0.160531
37	45.2617	43.7421	-1.51962	101.695	102.539	0.844147	37	44.5321	45.352	0.819857	123.288	123.047	-0.240796	37	48.027	46.441	-1.58604	149.068	149.414	0.34574	37	51.0537	51.3076	0.253918	82.1918	82.0312	-0.160531
38	46.7423	47.6428	0.900526	97.561	96.6797	-0.881288	38	44.6822	45.8729	1.19072	122.449	120.117	-2.33179	38	49.04	47.4753	-1.56471	149.068	149.414	0.34574	38	49.9723	48.4967	-1.4756	81.6327	82.0312	0.398597
39	45.6866	45.5552	-0.131344	99.4475	99.6094	0.161861	39	42.3254	42.4638	0.138396	116.883	117.188	0.304383	39	46.3679	44.7818	-1.58606	148.148	149.414	1.26591	39	49.7827	49.845	0.0622699	81.6327	82.0312	0.398597
40	46.7714	46.8115	0.0400978	98.3607	96.6797	-1.68097	40	42.3423	41.8433	-0.498981	120	120.117	0.117188	40	43.8846	47.7887	3.90406	126.316	120.117	-6.1986	40	50.4967	49.3854	-1.1113	76.9231	79.1016	2.17849
41	46.3716	47.8104	1.4388	100	96.6797	-3.32031	41	45.8943	45.6773	-0.216935	125	123.047	-1.95313	41	45.9616	47.8215	1.85989	121.622	120.117	-1.50443	41	51.0085	50.1116	-0.896891	82.1918	82.0312	-0.160531
42	45.6498	45.2596	-0.390174	101.695	102.539	0.844147	42	49.0322	47.368	-1.66413	123.288	123.047	-0.240796	42	48.0679	47.3228	-0.745055	141.732	143.555	1.8224	42	50.3129	50.7447	0.431777	83.3333	84.9609	1.6276
43	45.0422	43.4695	-1.57271	97.561	96.6797	-0.881288	43	52.6208	51.8808	-0.740038	128.342	125.977	-2.36568	43	45.8663	44.9855	-0.880836	140.351	140.625	0.274123	43	48.1996	50.1136	1.91398	83.9161	82.0312	-1.88483
44	42.0167	45.4772	3.46049	96.7742	93.75	-3.02419	44	54.4373	53.585	-0.852313	126.761	125.977	-0.784001	44	41.2592	42.0847	0.825445	139.535	140.625	1.09012	44	53.2457	51.7779	-1.46775	80	82.0312	2.03125
45	41.3935	40.9403	-0.453125	103.448	105.469	2.02047	45	54.9709	53.2001	-1.77079	121.622	120.117	-1.50443	45	40.425	40.8582	0.433192	138.462	137.695	-0.766226	45	49.4515	49.5891	0.137616	83.9161	84.9609	1.04485
46	40.994	40.904	-0.0900378	104.046	108.398	4.35219	46	51.0315	50.5121	-0.51936	120.805	120.117	-0.688182	46	48.3143	50.0318	1.71749	137.931	137.695	-0.235722	46	48.9991	48.5282	-0.470853	84.507	84.9609	0.453895
47	42.2338	41.0667	-1.16702	99.1736	99.6094	0.435821	47	51.2688	50.7003	-0.568475	120	120.117	0.117188	47	47.6702	47.9569	0.286735	137.931	137.695	-0.235722	47	44.6672	45.4931	0.825911	82.1918	82.0312	-0.160531
48	43.31	44.1537	0.843759	103.448	102.539	-0.909213	48	49.7891	47.7135	-2.07555	121.622	123.047	1.42525	48	46.0199	46.0063	-0.0136492	141.732	143.555	1.8224	48	44.838	45.777	0.939067	78.9474	79.1016	0.154194
49	44.7669	46.344	1.57718	102.273	102.539	0.266335	49	39.9076	37.7522	-2.15545	127.66	128.906	1.24668	49	44.0035	43.638	-0.365541	146.341	146.484	0.142912	49	48.8024	48.2039	-0.598449	81.6327	82.0312	0.398597
50	45.3052	44.5845	-0.720738	104.348	105.469	1.12092	50	54.5768	55.9342	1.35741	124.352	123.047	-1.30546	50	43.4359	43.0639	-0.372007	147.239	146.484	-0.754889	50	47.8933	48.7831	0.889808	80	79.1016	-0.898438
51	39.7613	41.0442	1.28295	101.124	99.6094	-1.51422	51	49.5792	48.7174	-0.861771	123.288	123.047	-0.240796	51	42.8112	42.9699	0.158633	143.713	143.555	-0.157887	51	39.9679	42.5114	2.5435	81.6327	84.9609	3.32828
52	43.9579	44.3141	0.356272	104.348	105.469	1.12092	52	50.7346	49.532	-1.20264	121.622	120.117	-1.50443	52	43.4864	43.1855	-0.300968	144.578	146.484	1.90606	52	38.0841	38.9732	0.889101	76.9231	76.1719	-0.751202
53	44.9881	46.0604	1.07235	100.84	99.6094	-1.23096	53	51.3937	49.8575	-1.5362	120.805	120.117	-0.688182	53	43.0493	42.8195	-0.229803	142.012	140.625	-1.38683	53	41.4962	44.7492	3.25294	78.4314	79.1016	0.67019
54	40.9815	41.9216	0.940102	96.7742	96.6797	-0.094506	54	51.0337	50.4521	-0.581675	120.805	120.117	-0.688182	54	42.9934	43.0329	0.0394865	142.857	140.625	-2.23214	54	39.5117	40.8063	1.29458	80.5369	79.1016	-1.43535
55	39.2155	40.5228	1.30728	100	99.6094	-0.390625	55	48.1044	46.5975	-1.50693	122.449	125.977	3.52758	55	43.0471	42.5636	-0.483429	147.239	146.484	-0.754889	55	40.6068	40.4963	-0.110525	84.507	84.9609	0.453895
56	39.7052	40.7206	1.01536	96.7742	99.6094	2.83518	56	49.1134	48.3602	-0.753198	118.421	120.117	1.69613	56	43.3198	42.668	-0.651795	144.578	143.555	-1.02363	56	41.2661	42.226	0.9599	80	82.0312	2.03125
57	49.1944	50.2738	1.07941	102.857	105.469	2.61161	57	53.4024	52.8131	-0.589326	123.711	123.047	-0.664465	57	44.6784	44.7396	0.061256	137.143	137.695	0.552455	57	42.3541	48.2492	5.8951	75.9494	73.2422	-2.70718
58	49.5103	49.411	-0.0993374	106.195	108.398	2.20375	58	49.8852	49.6947	-0.190489	116.883	117.188	0.304383	58	43.3879	44.5784	1.19056	136.364	134.766	-1.59801	58	39.0493	40.7565	1.70714	77.9221	76.1719	-1.7502
59	45.233	45.773	0.540081	104.651	105.469	0.817587	59	48.8292	48.7089	-0.120241	118.421	120.117	1.69613	59	43.0122	42.1067	-0.905562	138.462	137.695	-0.766226	59	37.6323	37.4209	-0.211339	80	82.0312	2.03125
60	44.4965	44.3785	-0.118017	100	102.539	2.53906	60	46.3142	44.7384	-1.57573	120	120.117	0.117188	60	41.3133	41.6702	0.356955	140.351	137.695	-2.65556	60	39.6686	40.9431	1.27451	77.9221	79.1016	1.17948
61	44.7058	44.3317	-0.374116	100	99.6094	-0.390625	61	43.4742	43.4203	-0.0539267	121.827	120.117	-1.71022	61	41.807	40.934	-0.872921	138.728	137.695	-1.03301	61	37.6279	40.0107	2.3828	75.4717	76.1719	0.700177
62	45.4621	45.5056	0.0435213	98.3607	99.6094	1.24872	62	44.3	42.861	-1.43907	119.205	120.117	0.911889	62	43.6721	42.2184	-1.45369	142.857	143.555	0.697545	62	38.7262	41.0751	2.34895	82.7586	84.9609	2.20232
63	44.374	44.4092	0.0351831	97.561	96.6797	-0.881288	63	43.1869	42.3178	-0.869045	122.449	123.047	0.597895	63	39.9857	38.5727	-1.41304	142.857	140.625	-2.23214	63	36.5748	38.8319	2.25708	78.9474	79.1016	0.154194
64	43.0498	44.0027	0.952918	92.3077	93.75	1.44231	64	53.4182	53.3135	-0.104674	124.352	125.977	1.62423	64	38.0582	38.1083	0.0500927	148.148	146.484	-1.66377	64	42.1759	45.7619	3.58599	79.4702	79.1016	-0.368636
65	47.682	49.5325	1.85048	95.7447	99.6094	3.86469	65	50.6504	49.0655	-1.58482	120.805	120.117	-0.688182	65	43.5823	43.6453	0.0629824	142.012	140.625	-1.38683	65	40.8328	42.1652	1.33245	80	82.0312	2.03125
66	50.0413	50.7478	0.706528	100	99.6094	-0.390625	66	47.177	47.3192	0.142217	116.129	117.188	1.05847	66	43.618	43.1507	-0.46738	144.578	143.555	-1.02363	66	44.0279	42.6488	-1.37909	81.6327	82.0312	0.398597
67	47.7904	48.189	0.398545	98.3607	99.6094	1.24872	67	45.8733	44.5628	-1.31049	118.421	120.117	1.69613	67	42.1282	41.2248	-0.903437	143.713	143.555	-0.157887	67	38.6627	40.6386	1.97591	83.3333	82.0312	-1.30208
68	44.3025	46.8044	2.50194	97.8261	96.6797	-1.1464	68	43.014	42.7263	-0.287739	120	120.117	0.117188	68	40.8738	40.8686	-0.0051894	144	143.555	-0.445312	68	35.3519	36.4932	1.14129	82.1918	82.0312	-0.160531
69	42.5386	42.4578	-0.080842	95.2381	93.75	-1.4881	69	39.2893	38.8548	-0.434523	122.449	123.047	0.597895	69	42.1402	41.2481	-0.892094	140.351	143.555	3.20381	69	35.961	37.745	1.78391	82.1918	79.1016	-3.09022
70	43.8655	44.5038	0.638343	99.1736	99.6094	0.435821	70	40.3831	39.0834	-1.29971	118.421	120.117	1.69613	70	47.5043	45.4751	-2.02921	142.857	143.555	0.697545	70	40.3288	41.3846	1.05578	79.4702	79.1016	-0.368636
71	41.949	44.2343	2.28536	100	99.6094	-0.390625	71	50.8975	51.0281	0.13054	116.883	120.117	3.23407	71	44.1143	43.3708	-0.743522	143.713	143.555	-0.157887	71	39.0615	39.8037	0.742223	82.7586	82.0312	-0.727371
72	40.4484	41.2582	0.809765	100.559	102.539	1.9804	72	48.58	48.0005	-0.579545	120	120.117	0.117188	72	44.7252	42.9174	-1.80781	139.535	140.625	1.09012	72	39.2237	41.2354	2.01167	80	82.0312	2.03125
73	46.3819	50.1284	3.74646	96.2567	96.6797	0.423003	73	47.7569	49.2996	1.54273	119.205	117.188	-2.0178	73	44.8802	43.7496	-1.13058	141.176	140.625	-0.551471	73	47.3275	48.7318	1.40434	84.507	84.9609	0.453895
74	48.1405	47.923	-0.217495	95.2381	96.6797	1.44159	74	47.1986	46.2101	-0.988503	118.421	120.117	1.69613	74	44.1311	42.6785	-1.45261	142.857	143.555	0.697545	74	46.0377	47.5033	1.46555	77.4194	76.1719	-1.24748
75	46.188	47.2489	1.06085	94.4882	93.75	-0.738189	75	44.4679	44.6651	0.197251	119.205	120.117	0.911889	75	43.039	43.2504	0.21138	139.535	140.625	1.09012	75	45.6537	48.9155	3.26182	82.1918	82.0312	-0.160531
76	38.1788	39.0044	0.825573	88.2353	87.8906	-0.344669	76	43.2166	44.3885	1.17186	122.449	120.117	-2.33179	76	48.2435	46.9609	-1.28265	147.239	146.484	-0.754889	76	45.5744	47.9449	2.37054	75.9494	76.1719	0.222508
77	36.0079	36.5412	0.533384	89.5522	90.8203	1.26807	77	44.5761	43.4271	-1.14897	122.449	123.047	0.597895	77	46.1604	44.7427	-1.41765	145.455	146.484	1.02983	77	42.862	44.7505	1.8885	78.4314	79.1016	0.67019
78	43.6493	44.7768	1.12751	93.75	93.75	8.52651e-14	78	45.2622	45.1708	-0.0914367	116.883	120.117	3.23407	78	43.6656	41.9926	-1.67305	148.148	149.414	1.26591	78	41.2957	44.8366	3.54092	78.4314	76.1719	-2.2595
79	40.682	42.0075	1.32544	100.84	99.6094	-1.23096	79	47.8701	46.9963	-0.873774	125.654	125.977	0.322112	79	41.4334	40.1941	-1.23938	148.148	149.414	1.26591	79	40.9085	42.6815	1.77305	81.0811	82.0312	0.950169
80	41.4478	43.1978	1.75003	95.2381	96.6797	1.44159	80	44.8317	44.8675	0.0358397	124.138	123.047	-1.09106	80	40.2588	39.1903	-1.06856	146.341	146.484	0.142912	80	41.2393	43.3828	2.14351	77.4194	79.1016	1.68221
81	41.2525	41.6592	0.406723	96	96.6797	0.679688	81	43.1327	42.6551	-0.477556	118.421	117.188	-1.23355	81	53.196	51.5543	-1.64168	150.754	149.414	-1.33971	81	40.9099	41.4356	0.525736	83.3333	82.0312	-1.30208
82	48.1773	50.2162	2.03897	95.7447	96.6797	0.935007	82	41.6648	42.2525	0.587792	118.421	117.188	-1.23355	82	53.0421	51.9799	-1.06216	147.541	146.484	-1.05661	82	42.0561	44.2189	2.16279	80.5369	82.0312	1.49434
83	47.7844	48.1814	0.396968	100	99.6094	-0.390625	83	38.5172	38.5283	0.011129	120.805	120.117	-0.688182	83	50.3087	49.4628	-0.845916	142.012	143.555	1.54285	83	42.5895	43.8864	1.29691	75.4717	79.1016	3.62986
84	45.8501	47.9914	2.14126	98.3607	96.6797	-1.68097	84	40.0863	38.7583	-1.32797	117.647	117.188	-0.459559	84	51.8512	51.4589	-0.392284	145.455	146.484	1.02983	84	43.4675	45.1585	1.69104	76.9231	82.0312	5.10817
85	43.9226	46.0951	2.17245	98.9011	99.6094	0.708276	85	40.1515	38.7065	-1.445	122.449	123.047	0.597895	85	50.4659	48.5333	-1.93259	149.068	149.414	0.34574	85	41.2159	43.1094	1.89345	76.9231	79.1016	2.17849
86	42.9349	43.3013	0.366415	96	96.6797	0.679688	86	51.3231	50.8899	-0.433187	122.449	123.047	0.597895	86	57.1582	57.437	0.278812	141.176	143.555	2.37822	86	40.9047	41.2774	0.37268	78.4314	79.1016	0.67019
87	41.4948	42.431	0.936175	95.2381	96.6797	1.44159	87	48.7354	49.2099	0.47445	124.138	123.047	-1.09106	87	56.5745	55.4599	-1.11451	142.857	143.555	0.697545	87	42.4224	44.8997	2.47728	80	79.1016	-0.898438
88	41.497	42.0819	0.584887	96	96.6797	0.679688	88	49.1774	51.3136	2.13622	116.129	114.258	-1.87122	88	53.8389	51.2761	-2.56279	142.857	143.555	0.697545	88	42.5412	43.5211	0.979929	80	84.9609	4.96094
89	40.4607	41.9623	1.50154	94.4882	93.75	-0.738189	89	47.6423	46.1194	-1.52287	120.805	120.117	-0.688182	89	52.8175	50.876	-1.94147	144	143.555	-0.445312	89	41.9658	43.5771	1.6113	80.5369	79.1016	-1.43535
90	41.8673	44.6725	2.80518	95.2381	96.6797	1.44159	90	48.0351	46.8502	-1.18488	126.761	125.977	-0.784001	90	53.1575	53.5034	0.345838	153.061	149.414	-3.64716	90	40.7382	41.6718	0.933675	76.9231	79.1016	2.17849
91	48.8269	50.3062	1.47929	100.559	99.6094	-0.949284	91	49.5057	49.6445	0.138881	120	120.117	0.117188	91	50.9637	49.0887	-1.87495	148.76	149.414	0.653732	91	39.5018	40.0651	0.563299	78.9474	79.1016	0.154194
92	46.9773	46.5795	-0.39785	100	99.6094	-0.390625	92	52.9168	50.5965	-2.3203	121.622	123.047	1.42525	92	53.5867	52.4014	-1.18537	149.068	149.414	0.34574	92	41.8299	43.1802	1.35038	81.6327	82.0312	0.398597
93	46.9028	46.6091	-0.293691	98.3607	99.6094	1.24872	93	55.5912	55.1057	-0.485524	121.212	123.047	1.83475	93	45.8007	46.1037	0.302998	152.866	152.344	-0.522492	93	41.3597	41.9571	0.597365	83.3333	82.0312	-1.30208
94	45.9453	46.4311	0.485771	100.84	102.539	1.69873	94	51.1893	49.8072	-1.38214	120.805	123.047	2.24151	94	47.8136	46.7837	-1.02982	148.148	149.414	1.26591	94	40.9049	41.6209	0.715976	77.9221	79.1016	1.17948
95	42.2498	42.5124	0.262606	100	99.6094	-0.390625	95	55.338	53.7237	-1.61423	120.805	120.117	-0.688182	95	48.9521	48.7001	-0.251989	151.515	152.344	0.828598	95	51.0754	53.2493	2.17382	83.3333	82.0312	-1.30208
96	50.0067	49.4646	-0.542109	102.273	102.539	0.266335	96	50.6733	51.2985	0.625201	123.288	123.047	-0.240796	96	52.4875	51.6041	-0.883371	147.541	146.484	-1.05661	96	51.2223	51.7625	0.540204	82.7586	82.0312	-0.727371
97	51.4866	52.2773	0.79065	104.348	102.539	-1.80876	97	49.7839	49.6603	-0.123618	120.805	120.117	-0.688182	97	52.7717	52.3625	-0.409203	142.857	143.555	0.697545	97	46.0833	46.8496	0.766295	83.9161	84.9609	1.04485
98	50.0275	49.9929	-0.0345876	99.1736	99.6094	0.435821	98	49.0883	48.0135	-1.07482	117.647	117.188	-0.459559	98	54.24	52.6085	-1.63151	143.713	143.555	-0.157887	98	49.4207	49.9006	0.479908	83.3333	82.0312	-1.30208
99	53.6878	54.0373	0.349464	93.75	93.75	7.81597e-13	99	49.3363	48.416	-0.920292	120	120.117	0.117188	99	50.0176	47.8182	-2.19943	142.012	143.555	1.54285	99	49.9004	50.7174	0.81702	83.3333	82.0312	-1.30208
100	49.4303	49.9866	0.556325	98.3607	96.6797	-1.68097	100	52.2334	49.9931	-2.24032	121.212	123.047	1.83475	100	52.4264	50.5709	-1.85548	142.857	143.555	0.697545	100	48.4991	46.1297	-2.3694	83.9161	84.9609	1.04485
101	49.0076	48.7529	-0.254743	96.7742	96.6797	-0.094506	101	48.4155	46.6822	-1.73333	120	120.117	0.117188	101	51.8094	50.3346	-1.47479	142.857	143.555	0.697545	101	47.7598	51.3555	3.59576	78.9474	76.1719	-2.77549
102	46.3914	46.1869	-0.204451	97.561	96.6797	-0.881288	102	48.2267	47.8629	-0.363789	119.205	120.117	0.911889	102	49.7545	48.7088	-1.04575	142.857	143.555	0.697545	102	46.1395	46.5638	0.42432	80	79.1016	-0.898438
103	47.4877	47.9239	0.436124	100	99.6094	-0.390625	103	49.3043	49.2798	-0.024517	120	120.117	0.117188	103	52.587	51.5542	-1.03283	138.728	140.625	1.89668	103	47.5122	47.8082	0.296031	78.4314	82.0312	3.59988
104	46.2619	45.8479	-0.414038	100.84	99.6094	-1.23096	104	49.8616	49.5412	-0.320357	118.421	117.188	-1.23355	104	52.615	51.3672	-1.2478	149.068	149.414	0.34574	104	51.8672	52.6732	0.805943	78.9474	79.1016	0.154194
105	45.9763	44.439	-1.53736	96.7742	96.6797	-0.094506	105	48.1032	47.3577	-0.745503	120	120.117	0.117188	105	49.8636	48.5517	-1.31188	145.455	146.484	1.02983	105	51.5119	54.0732	2.56137	80	79.1016	-0.898438
106	45.4986	45.4403	-0.058248	98.9011	96.6797	-2.22141	106	52.3789	53.4693	1.09048	117.647	117.188	-0.459559	106	51.3103	49.6077	-1.7026	146.341	146.484	0.142912	106	56.3672	57.7861	1.41893	83.9161	82.0312	-1.88483
107	50.6343	49.9462	-0.688137	94.2408	93.75	-0.490838	107	54.1162	52.809	-1.3072	120.603	123.047	2.44386	107	52.9955	52.8026	-0.192876	145.455	146.484	1.02983	107	49.2044	50.22	1.01562	89.5522	87.8906	-1.66161
108	52.2757	50.274	-2.00171	99.1736	99.6094	0.435821	108	48.1418	47.6502	-0.491596	120	120.117	0.117188	108	51.5463	49.5366	-2.00972	141.732	143.555	1.8224	108	51.1566	50.9396	-0.217012	90.2256	90.8203	0.594749
109	53.9536	52.2158	-1.73776	99.1736	99.6094	0.435821	109	45.1891	44.443	-0.746114	118.812	120.117	1.30531	109	55.4789	54.0377	-1.44123	142.857	143.555	0.697545	109	49.6853	51.2067	1.52141	86.3309	84.9609	-1.37
110	49.965	50.0714	0.106351	98.3607	96.6797	-1.68097	110	48.6843	47.6172	-1.06716	122.449	123.047	0.597895	110	47.8323	48.5066	0.674374	147.239	146.484	-0.754889	110	52.1542	49.3396	-2.81454	87.5912	87.8906	0.299384
111	47.9481	46.0902	-1.85794	97.2973	99.6094	2.31208	111	49.7556	48.5003	-1.2553	120	120.117	0.117188	111	49.1704	47.3956	-1.77476	144.578	146.484	1.90606	111	48.8434	47.7035	-1.13993	83.3333	84.9609	1.6276
112	44.0171	42.9897	-1.0274	95.2381	96.6797	1.44159	112	49.0565	48.5252	-0.531366	120	120.117	0.117188	112	53.5266	51.049	-2.47754	149.068	149.414	0.34574	112	50.5216	50.5581	0.0364921	85.7143	84.9609	-0.753348
113	45.0276	44.3429	-0.684729	96	96.6797	0.679688	113	49.5302	49.1703	-0.359926	120.805	120.117	-0.688182	113	55.7566	54.6647	-1.09192	146.341	146.484	0.142912	113	49.7822	49.2723	-0.509953	82.1918	84.9609	2.76916
114	45.5913	45.6451	0.0538462	95.2381	96.6797	1.44159	114	51.9867	51.9838	-0.00295572	121.827	123.047	1.21946	114	55.9131	57.2053	1.29226	143.713	146.484	2.7718	114	51.8578	50.0894	-1.76838	75	76.1719	1.17187
115	48.8719	50.2108	1.33895	94.4882	93.75	-0.738189	115	52.4823	52.2608	-0.221484	123.288	123.047	-0.240796	115	56.7827	55.8065	-0.976214	150	149.414	-0.585937	115	50.8336	50.015	-0.818632	81.6327	82.0312	0.398597
116	56.6957	57.1509	0.455152	94.2408	93.75	-0.490838	116	52.2552	51.9377	-0.317432	122.449	120.117	-2.33179	116	52.3726	52.9905	0.617872	150	149.414	-0.585937	116	50.6144	53.4376	2.82325	82.7586	82.0312	-0.727371
117	54.8368	55.4285	0.591662	93.0233	93.75	0.726744	117	51.3696	50.2564	-1.11325	123.288	123.047	-0.240796	117	50.7457	50.7019	-0.0437945	147.239	146.484	-0.754889	117	51.1901	49.3443	-1.84575	78.4314	79.1016	0.67019
118	53.3452	52.3124	-1.03278	95.2381	96.6797	1.44159	118	47.3527	44.8723	-2.48039	124.138	125.977	1.83863	118	46.6747	44.9733	-1.70135	152.866	155.273	2.4072	118	49.6031	49.9144	0.311249	83.3333	82.0312	-1.30208
119	54.5665	53.0489	-1.51762	93.0233	93.75	0.726744	119	51.2277	50.0346	-1.19311	117.647	117.188	-0.459559	119	31.9813	29.7748	-2.20648	137.143	137.695	0.552455	119	45.7853	46.1893	0.404018	86.9565	87.8906	0.934103
120	48.3495	48.9185	0.569007	96.7742	96.6797	-0.094506	120	52.6886	52.0505	-0.638135	117.647	117.188	-0.459559	120	47.2237	45.8339	-1.38981	137.931	137.695	-0.235722	120	46.9916	46.6724	-0.319213	82.1918	82.0312	-0.160531
121	49.0643	50.6649	1.60055	96	93.75	-2.25	121	55.1889	53.6701	-1.51878	123.077	123.047	-0.0300481	121	45.0821	43.5163	-1.56575	136.364	137.695	1.33168	121	47.0118	47.0897	0.0778446	82.1918	82.0312	-0.160531
122	46.0224	47.8061	1.78364	95.2381	93.75	-1.4881	122	47.1229	46.0055	-1.11747	125	125.977	0.976562	122	45.8442	45.9158	0.0716177	134.078	131.836	-2.24227	122	47.2581	47.7786	0.520539	80	79.1016	-0.898438
123	46.0392	46.746	0.706761	93.75	93.75	7.81597e-13	123	45.4436	45.3592	-0.0844082	127.66	125.977	-1.68301	123	40.7504	38.7231	-2.02738	139.535	140.625	1.09012	123	49.6938	51.194	1.50022	80	79.1016	-0.898438
124	48.58	47.7721	-0.807987	95.2381	93.75	-1.4881	124	41.6848	40.7736	-0.91119	122.449	123.047	0.597895	124	42.3444	41.3463	-0.998135	135.593	134.766	-0.827595	124	50.1183	53.0122	2.89392	82.1918	79.1016	-3.09022
125	51.5596	50.4912	-1.06842	92.7835	93.75	0.966495	125	44.2434	45.1678	0.924415	120	120.117	0.117188	125	38.7465	40.5566	1.81018	130.435	131.836	1.40115	125	50.1294	51.7006	1.57122	83.3333	82.0312	-1.30208
126	50.07	49.8899	-0.180096	96	96.6797	0.679688	126	45.9458	47.2311	1.28536	121.622	120.117	-1.50443	126	49.4304	49.4262	-0.00416073	136.364	137.695	1.33168	126	50.4677	50.1784	-0.289327	81.0811	84.9609	3.87986
127	46.4681	45.1642	-1.30398	93.0233	93.75	0.726744	127	48.899	48.5696	-0.329456	121.622	120.117	-1.50443	127	45.2555	45.654	0.398566	136.364	134.766	-1.59801	127	51.394	50.8334	-0.56061	85.1064	84.9609	-0.145445
128	46.2727	45.6454	-0.627304	93.75	93.75	-2.00373e-12	128	48.9513	50.3472	1.3959	112.5	117.188	4.6875	128	46.066	45.5568	-0.50918	137.931	134.766	-3.16541	128	48.8741	48.8759	0.00180765	88.8889	87.8906	-0.998264
129	45.6789	45.6092	-0.0697151	96.7742	96.6797	-0.094506	129	48.1138	47.5178	-0.595996	116.129	117.188	1.05847	129	47.9465	46.1023	-1.84425	138.462	137.695	-0.766226	129	50.4783	51.6469	1.16864	81.6327	82.0312	0.398597
130	47.2313	49.045	1.81372	94.4882	93.75	-0.738189	130	49.2708	49.0919	-0.178876	116.129	117.188	1.05847	130	44.8323	45.3665	0.5342	138.728	134.766	-3.9627	130	48.1495	47.2447	-0.904868	81.6327	82.0312	0.398597
131	51.2681	49.7979	-1.47024	95.2381	102.539	7.30097	131	50.1694	50.2874	0.118022	117.647	117.188	-0.459559	131	50.9353	51.165	0.229717	134.831	137.695	2.86385	131	46.1885	44.8457	-1.3428	81.6327	82.0312	0.398597
132	46.8505	46.7158	-0.134658	94.4882	96.6797	2.1915	132	48.5225	48.1115	-0.411028	117.647	120.117	2.47013	132	49.7535	48.3966	-1.35693	138.728	137.695	-1.03301	132	43.606	44.1291	0.523102	80.5369	82.0312	1.49434
133	46.5192	48.0581	1.53897	93.0233	90.8203	-2.20294	133	49.3235	48.6655	-0.658003	124.138	125.977	1.83863	133	46.764	45.0978	-1.66625	136.364	137.695	1.33168	133	44.9941	43.6655	-1.32864	80.5369	82.0312	1.49434
134	49.7514	48.3571	-1.39433	93.0233	102.539	9.51581	134	49.8426	49.0522	-0.790486	119.205	120.117	0.911889	134	44.591	43.4581	-1.13295	142.857	143.555	0.697545	134	44.9982	45.9695	0.971222	81.0811	82.0312	0.950169
135	49.8873	53.6375	3.75025	93.75	90.8203	-2.92969	135	47.1918	47.3455	0.153709	118.421	120.117	1.69613	135	44.6833	42.6571	-2.0262	137.931	137.695	-0.235722	135	46.25	45.8537	-0.396365	81.0811	82.0312	0.950169
136	50.439	51.7542	1.31525	96.2567	93.75	-2.50668	136	50.727	49.7243	-1.00271	116.129	117.188	1.05847	136	45.6074	44.7367	-0.870636	135.338	134.766	-0.572721	136	49.2218	50.4286	1.20682	82.7586	84.9609	2.20232
137	47.2516	45.9133	-1.33828	100	99.6094	-0.390625	137	48.4217	47.405	-1.0167	117.647	117.188	-0.459559	137	43.3156	43.1671	-0.148526	131.148	134.766	3.61808	137	50.3913	50.3671	-0.0241855	85.1064	84.9609	-0.145445
138	44.9176	44.7403	-0.177328	98.3607	99.6094	1.24872	138	48.2106	47.1222	-1.08841	114.65	114.258	-0.391869	138	47.8646	47.0641	-0.800474	137.405	137.695	0.290732	138	50.0549	51.5976	1.54274	82.7586	82.0312	-0.727371
139	44.1622	44.454	0.291853	99.1736	99.6094	0.435821	139	45.1134	44.6496	-0.463832	107.143	108.398	1.25558	139	46.2643	45.507	-0.757293	137.931	137.695	-0.235722	139	51.1044	51.3115	0.207118	85.7143	84.9609	-0.753348
140	43.3885	43.2263	-0.162248	91.3706	90.8203	-0.550246	140	43.9615	43.5797	-0.381755	115.385	117.188	1.80288	140	44.3059	43.3009	-1.00499	135.338	134.766	-0.572721	140	52.359	53.5773	1.21831	82.1918	82.0312	-0.160531
141	41.1932	41.8183	0.625138	93.75	93.75	-2.00373e-12	141	44.2434	42.7343	-1.50915	120.603	120.117	-0.485828	141	43.4711	43.2838	-0.187295	135.593	134.766	-0.827595	141	50.3124	49.9442	-0.368209	82.1918	82.0312	-0.160531
142	43.7313	45.6545	1.92317	92.7835	93.75	0.966495	142	48.0662	50.3536	2.28741	121.827	120.117	-1.71022	142	45.5533	45.5554	0.00206717	134.328	131.836	-2.49242	142	49.7195	48.9848	-0.734684	78.9474	79.1016	0.154194
143	47.1296	47.2528	0.12318	99.4475	102.539	3.09155	143	48.671	47.9288	-0.742186	120.805	120.117	-0.688182	143	42.9414	41.6585	-1.28295	130.435	131.836	1.40115	143	47.2547	47.1973	-0.0574029	78.9474	79.1016	0.154194
144	41.0989	41.3364	0.237492	101.695	102.539	0.844147	144	43.7982	42.8594	-0.93878	125	125.977	0.976562	144	47.4234	47.4056	-0.0177894	134.831	134.766	-0.0658357	144	48.998	48.6215	-0.376477	82.1918	82.0312	-0.160531
145	42.2337	43.7449	1.51128	95.2381	96.6797	1.44159	145	42.08	41.6286	-0.451434	120	120.117	0.117188	145	44.465	44.8257	0.360643	137.931	137.695	-0.235722	145	45.6443	44.9564	-0.687916	78.9474	79.1016	0.154194
146	43.5231	46.1716	2.64846	97.2973	93.75	-3.5473	146	42.32	41.4699	-0.850037	122.449	123.047	0.597895	146	46.2133	44.6537	-1.55961	137.405	137.695	0.290732	146	42.7634	46.8518	4.08836	83.9161	84.9609	1.04485
147	43.2008	44.0749	0.874155	101.695	99.6094	-2.08554	147	41.0505	42.248	1.19752	116.883	117.188	0.304383	147	42.2648	42.1816	-0.0831423	134.078	134.766	0.687413	147	44.3314	45.3868	1.0554	78.4314	79.1016	0.67019
148	41.3673	42.3391	0.971786	100	99.6094	-0.390625	148	44.2532	45.2967	1.04352	120	117.188	-2.8125	148	41.2313	41.0546	-0.176697	141.732	140.625	-1.10728	148	45.964	45.7673	-0.196711	79.4702	82.0312	2.56105
149	44.9732	44.3851	-0.588044	100	99.6094	-0.390625	149	50.8947	53.7251	2.83033	112.5	111.328	-1.17188	149	39.8897	39.843	-0.0467398	138.728	137.695	-1.03301	149	45.6679	49.1884	3.52049	80	76.1719	-3.82812
150	43.6122	43.7903	0.178138	98.3607	99.6094	1.24872	150	48.5816	47.7695	-0.812002	115.385	117.188	1.80288	150	40.4649	40.479	0.0140506	138.728	137.695	-1.03301	150	43.6277	47.6629	4.03528	77.4194	76.1719	-1.24748
151	42.6131	43.1809	0.567818	93.75	93.75	2.16005e-12	151	47.772	49.0616	1.28958	108.434	108.398	-0.0352974	151	43.0597	44.1496	1.08986	135.593	140.625	5.03178	151	40.5222	42.7142	2.19195	82.1918	82.0312	-0.160531
152	49.4058	50.8222	1.41638	96.7742	96.6797	-0.094506	152	49.1025	50.1381	1.0356	116.129	114.258	-1.87122	152	41.8928	42.5293	0.636462	140.351	137.695	-2.65556	152	40.7674	43.0341	2.26669	80	79.1016	-0.898438
153	44.9003	44.996	0.0957845	96	96.6797	0.679688	153	44.5183	45.1098	0.591537	119.205	117.188	-2.0178	153	40.4669	40.769	0.302149	137.405	137.695	0.290732	153	43.4228	45.2238	1.80101	81.0811	82.0312	0.950169
154	41.7111	42.0471	0.33602	93.75	93.75	-2.00373e-12	154	43.5255	43.0608	-0.46474	120.805	120.117	-0.688182	154	41.3857	42.3868	1.00109	142.012	140.625	-1.38683	154	43.8776	44.8523	0.974661	81.0811	79.1016	-1.97952
155	41.489	42.353	0.863934	90.2256	90.8203	0.594749	155	46.5421	46.9074	0.365344	119.205	117.188	-2.0178	155	41.5202	42.1497	0.629499	137.931	140.625	2.69397	155	42.6477	43.767	1.11934	80	82.0312	2.03125
156	44.8245	46.1272	1.30274	88.8889	87.8906	-0.998264	156	50.641	50.279	-0.36206	120.603	120.117	-0.485828	156	44.5106	43.8021	-0.708556	144	143.555	-0.445312	156	41.7567	46.0716	4.31487	78.9474	82.0312	3.08388
157	44.1321	45.3797	1.24761	94.4882	93.75	-0.738189	157	48.2584	46.7176	-1.5409	124.138	123.047	-1.09106	157	42.5585	46.251	3.69249	147.239	149.414	2.1748	157	43.7004	46.2986	2.59827	84.507	84.9609	0.453895
158	42.4778	43.4956	1.0178	93.75	93.75	2.16005e-12	158	43.7412	43.211	-0.530202	123.288	123.047	-0.240796	158	50.6802	50.7952	0.115067	154.639	155.273	0.634262	158	44.5739	44.883	0.309047	81.6327	82.0312	0.398597
159	42.1766	43.3179	1.14127	86.3309	87.8906	1.55969	159	38.5073	39.265	0.757719	121.622	120.117	-1.50443	159	48.6158	49.7929	1.1771	150.943	149.414	-1.52933	159	43.6694	45.3684	1.69903	82.1918	79.1016	-3.09022
160	43.864	43.7842	-0.0798575	94.4882	96.6797	2.1915	160	31.708	31.5194	-0.188604	122.449	120.117	-2.33179	160	49.401	49.22	-0.181033	153.846	155.273	1.42728	160	42.103	45.993	3.89007	81.6327	79.1016	-2.53109
161	47.6905	49.5602	1.86968	97.8261	96.6797	-1.1464	161	45.2787	46.1416	0.862946	123.288	123.047	-0.240796	161	49.8419	50.0564	0.214463	163.265	161.133	-2.13249	161	43.0389	43.5626	0.523777	80.5369	82.0312	1.49434
162	46.9324	48.5917	1.65929	97.561	96.6797	-0.881288	162	34.7371	31.7955	-2.94166	125.654	134.766	9.11117	162	57.006	56.4661	-0.539927	145.455	146.484	1.02983	162	44.3304	45.1522	0.82178	81.0811	82.0312	0.950169
163	45.3478	46.2028	0.854958	93.75	93.75	-2.00373e-12	163	45.3214	46.3851	1.06372	125	123.047	-1.95313	163	51.3571	51.454	0.0968635	147.239	146.484	-0.754889	163	43.4638	45.5512	2.08737	77.4194	76.1719	-1.24748
164	45.3881	46.5552	1.16714	91.6031	90.8203	-0.782741	164	44.0796	42.7205	-1.35904	121.622	123.047	1.42525	164	53.8705	52.3841	-1.4864	146.341	146.484	0.142912	164	40.3368	40.5714	0.234565	81.6327	82.0312	0.398597
165	44.6761	44.9248	0.248618	95.2381	96.6797	1.44159	165	41.8439	39.4519	-2.39195	126.761	128.906	2.14569	165	54.7704	52.5255	-2.24493	150.943	152.344	1.40035	165	41.0554	42.0321	0.976746	77.9221	76.1719	-1.7502
166	46.3278	45.8475	-0.480311	96.7742	96.6797	-0.094506	166	41.4101	40.812	-0.598062	120.805	120.117	-0.688182	166	56.6358	52.9261	-3.70979	149.068	149.414	0.34574	166	40.5531	42.1354	1.58226	79.4702	79.1016	-0.368636
167	45.2496	47.0852	1.83559	94.4882	93.75	-0.738189	167	40.2155	39.6043	-0.611174	123.288	123.047	-0.240796	167	58.5429	57.374	-1.16889	148.148	149.414	1.26591	167	43.8044	48.3629	4.55849	83.3333	82.0312	-1.30208
168	48.3279	49.1933	0.865333	97.561	96.6797	-0.881288	168	42.4352	43.3876	0.952444	124.138	123.047	-1.09106	168	55.2769	53.9813	-1.29555	148.148	149.414	1.26591	168	45.7691	47.7944	2.02531	81.6327	82.0312	0.398597
169	47.7183	48.3453	0.626982	95.2381	96.6797	1.44159	169	37.0046	36.4605	-0.544114	125.654	125.977	0.322112	169	54.5907	52.6455	-1.94518	148.148	146.484	-1.66377	169	46.6488	48.666	2.0172	78.9474	79.1016	0.154194
170	48.2629	51.2317	2.96876	99.4475	102.539	3.09155	170	41.1477	33.4378	-7.70995	125	125.977	0.976562	170	52.6769	51.9213	-0.755567	148.148	146.484	-1.66377	170	43.6917	47.0889	3.39725	74.0741	73.2422	-0.831887
171	51.6547	50.9147	-0.740026	99.1736	99.6094	0.435821	171	46.1573	46.3285	0.171184	124.138	125.977	1.83863	171	47.9292	48.2703	0.341128	147.239	146.484	-0.754889	171	40.6047	41.4402	0.835456	75.9494	76.1719	0.222508
172	50.442	50.6933	0.251337	100.84	99.6094	-1.23096	172	42.8124	44.1669	1.35458	118.421	117.188	-1.23355	172	49.904	48.3256	-1.57831	144.578	146.484	1.90606	172	38.7756	40.722	1.94638	77.9221	79.1016	1.17948
173	47.9651	48.6148	0.649662	94.2408	93.75	-0.490838	173	42.0843	43.6724	1.58812	118.421	117.188	-1.23355	173	48.9935	47.4016	-1.59185	146.341	149.414	3.0726	173	37.6898	40.6193	2.92949	79.4702	79.1016	-0.368636
174	47.7245	48.5186	0.794134	92.3077	90.8203	-1.48738	174	38.9743	39.4808	0.506441	120	120.117	0.117188	174	43.6021	43.8916	0.289468	147.239	146.484	-0.754889	174	37.8799	38.581	0.701153	75.9494	79.1016	3.1522
175	44.8084	44.7415	-0.0668971	95.2381	96.6797	1.44159	175	40.4692	41.1339	0.664619	116.883	117.188	0.304383	175	43.0672	42.8954	-0.171853	143.713	143.555	-0.157887	175	38.6713	39.9873	1.31601	75.9494	76.1719	0.222508
176	47.2203	47.3417	0.121368	96.7742	96.6797	-0.094506	176	56.0985	56.0545	-0.0440305	125.654	125.977	0.322112	176	39.767	40.9208	1.15382	144.578	143.555	-1.02363	176	38.6824	40.1416	1.45913	75.9494	76.1719	0.222508
177	47.4615	47.1834	-0.278085	97.561	99.6094	2.0484	177	48.7658	49.0451	0.279327	120	117.188	-2.8125	177	36.2397	35.6932	-0.546553	142.857	143.555	0.697545	177	38.0677	40.109	2.04134	75.9494	76.1719	0.222508
178	46.3987	45.8643	-0.534425	96.2567	96.6797	0.423003	178	49.0154	49.0239	0.00850161	120	120.117	0.117188	178	46.5321	48.0009	1.46886	138.728	140.625	1.89668	178	41.7848	46.1107	4.3259	74.5342	73.2422	-1.29197
179	48.1505	50.4443	2.29377	96.7742	96.6797	-0.094506	179	42.1657	43.3469	1.18121	122.449	120.117	-2.33179	179	46.0692	45.1502	-0.91899	142.012	143.555	1.54285	179	45.773	46.9038	1.13075	82.1918	82.0312	-0.160531
180	44.6014	45.6393	1.03787	100.84	99.6094	-1.23096	180	44.2011	43.323	-0.878159	117.647	117.188	-0.459559	180	48.3028	46.5721	-1.73074	143.713	143.555	-0.157887	180	43.5074	44.2827	0.775293	77.9221	79.1016	1.17948
181	47.4191	47.8775	0.458345	97.561	96.6797	-0.881288	181	47.3576	48.3175	0.959976	118.421	117.188	-1.23355	181	47.2025	47.7583	0.555777	139.535	137.695	-1.83957	181	43.0308	43.3494	0.318612	75.9494	79.1016	3.1522
182	44.8219	44.2927	-0.529213	98.9011	99.6094	0.708276	182	47.5312	47.2593	-0.271887	121.622	123.047	1.42525	182	46.3662	46.4045	0.0382645	144.578	143.555	-1.02363	182	43.4392	44.8406	1.40136	81.6327	82.0312	0.398597
183	43.7059	42.5889	-1.11695	100	99.6094	-0.390625	183	51.9432	51.8677	-0.075485	120.603	123.047	2.44386	183	51.2326	50.5737	-0.658891	144.578	143.555	-1.02363	183	43.4581	45.4552	1.99706	73.1707	76.1719	3.00114
184	42.5725	43.4456	0.873104	96	96.6797	0.679688	184	53.3098	54.0641	0.754249	120.805	120.117	-0.688182	184	50.4589	49.6552	-0.803693	139.535	143.555	4.0198	184	40.5229	43.9914	3.46845	75.9494	76.1719	0.222508
185	43.6862	43.6204	-0.0658616	102.857	102.539	-0.31808	185	50.4446	48.9724	-1.47226	125.874	125.977	0.102437	185	46.3721	46.8766	0.504532	147.239	146.484	-0.754889	185	39.6258	40.9437	1.31791	82.1918	82.0312	-0.160531
186	42.8541	42.5943	-0.259824	100	99.6094	-0.390625	186	50.666	49.7084	-0.95763	120	120.117	0.117188	186	45.4799	45.8768	0.396908	147.239	146.484	-0.754889	186	42.4888	43.4601	0.971332	77.9221	79.1016	1.17948
187	52.7634	52.8423	0.0789083	95.7447	96.6797	0.935007	187	49.9555	48.911	-1.04452	122.449	123.047	0.597895	187	47.1842	46.5171	-0.667099	143.713	143.555	-0.157887	187	40.0878	41.9462	1.85834	77.9221	76.1719	-1.7502
188	45.6159	46.6283	1.01245	103.448	102.539	-0.909213	188	48.0331	47.92	-0.113087	120.805	120.117	-0.688182	188	45.7271	46.3413	0.614278	143.713	143.555	-0.157887	188	47.3558	51.0425	3.68669	83.9161	84.9609	1.04485
189	41.6692	41.6679	-0.00132387	99.4475	99.6094	0.161861	189	51.1007	50.0105	-1.09019	123.288	123.047	-0.240796	189	43.5526	45.7775	2.22493	142.857	140.625	-2.23214	189	49.5169	51.539	2.02206	86.3309	84.9609	-1.37
190	43.5045	43.4801	-0.0244429	100.84	99.6094	-1.23096	190	57.471	58.2367	0.765699	117.647	117.188	-0.459559	190	47.9984	47.9974	-0.00100518	142.012	146.484	4.47254	190	50.8528	49.945	-0.907823	82.1918	82.0312	-0.160531
191	50.8861	48.6736	-2.21259	108.108	108.398	0.290329	191	56.583	54.5317	-2.05132	120	120.117	0.117188	191	44.8998	44.309	-0.59075	150.943	152.344	1.40035	191	48.124	48.672	0.54792	83.9161	84.9609	1.04485
192	51.0114	52.8093	1.79787	102.857	99.6094	-3.24777	192	55.0798	54.3705	-0.709291	120.805	120.117	-0.688182	192	45.7895	45.7311	-0.0583875	148.148	149.414	1.26591	192	47.9565	46.5944	-1.36203	83.3333	84.9609	1.6276
193	50.0888	50.3029	0.214061	97.561	96.6797	-0.881288	193	55.9769	56.3171	0.340155	110.429	108.398	-2.03101	193	44.878	43.6465	-1.23154	148.148	149.414	1.26591	193	49.6268	49.5026	-0.124242	75.9494	76.1719	0.222508
194	45.5243	45.8807	0.356398	100	99.6094	-0.390625	194	54.1856	54.4053	0.219658	115.385	114.258	-1.1268	194	43.1627	43.7412	0.578544	145.455	146.484	1.02983	194	48.7078	50.0974	1.38962	74.0741	73.2422	-0.831887
195	55.0475	55.003	-0.0445129	103.448	102.539	-0.909213	195	53.8917	53.9786	0.0869949	111.801	111.328	-0.473117	195	51.39	52.3582	0.968115	143.713	146.484	2.7718	195	46.7638	45.9642	-0.799544	78.9474	79.1016	0.154194
196	52.3759	51.9535	-0.42244	103.448	102.539	-0.909213	196	51.7065	53.1393	1.43279	112.15	111.328	-0.821408	196	51.7847	50.0662	-1.71854	142.857	143.555	0.697545	196	49.8753	52.5556	2.68026	77.4194	76.1719	-1.24748
197	49.9808	51.1881	1.20735	100.559	99.6094	-0.949284	197	53.0145	48.9709	-4.04366	111.111	114.258	3.1467	197	52.1631	50.2632	-1.89991	145.455	146.484	1.02983	197	49.0296	48.3113	-0.718342	77.9221	79.1016	1.17948
198	47.6073	46.5504	-1.05689	99.1736	99.6094	0.435821	198	53.9537	55.4304	1.47671	117.647	117.188	-0.459559	198	54.7515	53.6449	-1.10663	148.148	146.484	-1.66377	198	52.9455	55.3768	2.4313	85.7143	84.9609	-0.753348
199	47.7845	46.8481	-0.936369	98.3607	99.6094	1.24872	199	56.6952	54.539	-2.15615	122.449	123.047	0.597895	199	52.6656	49.5199	-3.14571	148.148	149.414	1.26591	199	55.4466	59.1264	3.67981	86.3309	84.9609	-1.37
200	50.3789	49.6141	-0.764854	98.3607	99.6094	1.24872	200	56.7601	55.2833	-1.47679	116.883	117.188	0.304383	200	55.0005	54.1958	-0.804723	132.597	134.766	2.16894	200	54.4268	53.8506	-0.576229	86.9565	87.8906	0.934103
201	46.4427	45.3219	-1.12077	106.195	105.469	-0.72594	201	54.7474	53.2354	-1.51199	122.449	123.047	0.597895	201	57.1942	53.8882	-3.30603	151.899	152.344	0.445016	201	53.2533	53.9858	0.732517	75.4717	73.2422	-2.22951
202	47.5899	48.0817	0.491814	100	99.6094	-0.390625	202	51.0995	52.5019	1.40243	115.385	114.258	-1.1268	202	56.1374	55.1141	-1.02337	144.578	143.555	-1.02363	202	52.9723	52.6808	-0.291513	75.9494	76.1719	0.222508
203	52.8065	50.7885	-2.01794	100	102.539	2.53906	203	48.8935	49.3369	0.443393	117.647	120.117	2.47013	203	51.6897	50.712	-0.977694	142.857	140.625	-2.23214	203	52.1273	54.544	2.41671	75	73.2422	-1.75781
204	49.1298	48.1932	-0.936583	100	99.6094	-0.390625	204	56.6506	55.2514	-1.39913	115.385	117.188	1.80288	204	54.0165	52.7413	-1.27516	141.732	140.625	-1.10728	204	52.131	51.3631	-0.767823	80	79.1016	-0.898438
205	48.5047	48.5274	0.0227116	100	102.539	2.53906	205	55.1188	52.6529	-2.46588	118.421	120.117	1.69613								205	51.6869	50.9215	-0.765356	77.4194	79.1016	1.68221
206	46.0522	44.6736	-1.37863	98.3607	99.6094	1.24872	206	52.7622	51.842	-0.920121	120	120.117	0.117188								206	50.3489	48.9409	-1.40798	82.7586	82.0312	-0.727371
207	48.6661	49.5491	0.883046	100	99.6094	-0.390625	207	52.7705	52.1296	-0.640922	124.138	123.047	-1.09106								207	49.5289	49.0292	-0.499608	81.6327	82.0312	0.398597
208	47.3148	46.8951	-0.41978	100	102.539	2.53906	208	48.7334	48.9682	0.234843	122.449	120.117	-2.33179								208	50.4945	51.3923	0.89779	78.4314	79.1016	0.67019
209	49.5893	48.4262	-1.16308	99.4475	99.6094	0.161861	209	45.729	45.862	0.133027	115.385	117.188	1.80288								209	48.0451	47.1578	-0.887368	78.4314	79.1016	0.67019
210	50.3267	49.6561	-0.670517	100	99.6094	-0.390625	210	44.4298	46.089	1.65921	119.205	117.188	-2.0178								210	45.8578	46.0094	0.151657	75	76.1719	1.17187
211	57.9213	57.6595	-0.261803	97.2973	96.6797	-0.61761	211	53.0358	52.2967	-0.739169	114.65	117.188	2.53782								211	49.4006	48.9539	-0.446678	78.9474	79.1016	0.154194
212	53.5931	52.8814	-0.711707	96	96.6797	0.679688	212	50.9198	51.935	1.01523	119.205	117.188	-2.0178								212	51.3792	51.3412	-0.0380531	77.4194	76.1719	-1.24748
213	48.0938	48.8394	0.745573	96	96.6797	0.679688	213	52.5771	51.6067	-0.970425	116.883	117.188	0.304383								213	49.9991	49.3617	-0.637365	78.4314	79.1016	0.67019
214	46.4802	46.0814	-0.398795	94.4882	93.75	-0.738189	214	51.5246	48.8985	-2.62608	116.883	117.188	0.304383								214	48.919	48.2989	-0.620094	75.9494	76.1719	0.222508
215	46.3702	46.5588	0.188631	96.7742	96.6797	-0.094506	215	50.8952	50.4032	-0.491951	116.129	117.188	1.05847								215	47.7836	51.5008	3.71725	77.9221	76.1719	-1.7502
216	47.5802	46.4906	-1.08962	100	99.6094	-0.390625	216	51.9026	52.7371	0.8345	113.208	111.328	-1.87942								216	46.994	49.4557	2.46168	81.0811	79.1016	-1.97952
217	49.0821	49.029	-0.053123	103.448	102.539	-0.909213	217	51.0028	51.15	0.147194	116.129	114.258	-1.87122								217	48.1169	49.2536	1.13676	77.9221	79.1016	1.17948
218	49.2444	50.8276	1.58313	98.3607	96.6797	-1.68097	218	53.3561	51.3575	-1.9986	116.129	120.117	3.98816								218	48.351	48.5612	0.21019	80	79.1016	-0.898438
219	56.7711	55.1564	-1.61468	98.3607	102.539	4.17841	219	55.4482	52.7554	-2.69283	119.205	120.117	0.911889								219	46.1369	44.8765	-1.26044	76.9231	82.0312	5.10817
220	55.5928	55.2274	-0.365355	100	99.6094	-0.390625	220	51.2247	49.4799	-1.74479	120	120.117	0.117188								220	47.4889	48.2227	0.733833	86.3309	84.9609	-1.37
221	50.9368	52.4064	1.46962	100	99.6094	-0.390625	221	52.039	51.0926	-0.946359	120	120.117	0.117188								221	51.7221	51.6573	-0.0647453	86.9565	87.8906	0.934103
222	51.3357	51.4226	0.0869253	97.2973	96.6797	-0.61761	222	50.743	51.1438	0.40079	122.449	120.117	-2.33179								222	53.4059	52.6145	-0.791437	80	82.0312	2.03125
223	51.5813	51.0608	-0.520497	100	99.6094	-0.390625															223	53.6696	54.7753	1.10577	70.5882	70.3125	-0.275735
224	48.5458	48.5639	0.018072	100	99.6094	-0.390625															224	51.5443	50.1689	-1.37541	78.9474	79.1016	0.154194
225	47.837	52.1241	4.28707	100	96.6797	-3.32031															225	51.0401	49.3736	-1.66641	75	76.1719	1.17187
226	49.1654	50.1946	1.02924	103.448	102.539	-0.909213															226	48.5832	48.3155	-0.267682	78.4314	76.1719	-2.2595
																					227	48.4803	47.9753	-0.505033	77.9221	79.1016	1.17948
																					228	48.6069	48.4384	-0.168537	78.9474	79.1016	0.154194
																					229	51.8041	53.1577	1.3536	77.9221	79.1016	1.17948
																					230	49.836	51.1852	1.34916	81.0811	82.0312	0.950169
																					231	49.2224	48.4755	-0.746884	80	82.0312	2.03125
																					232	50.0111	50.7107	0.699556	77.9221	79.1016	1.17948
																					233	52.9397	52.9933	0.0535952	78.4314	79.1016	0.67019
																					234	51.9726	50.357	-1.61566	80	82.0312	2.03125
																					235	50.847	51.3634	0.516474	76.4331	76.1719	-0.261246
																					236	48.3275	49.2073	0.879841	75	76.1719	1.17187
																					237	45.3558	45.4866	0.130816	80.5369	82.0312	1.49434
																					238	44.4926	45.2763	0.783752	79.4702	79.1016	-0.368636
																					239	45.445	47.4587	2.01371	80	79.1016	-0.898438

## Sheet: Couple 7
Interval Number	Depth GS	Depth Est	Depth error	Rate GS	Rate Est	Rate error	Interval Number	Depth GS	Depth Est	Depth error	Rate GS	Rate Est	Rate error	Interval Number	Depth GS	Depth Est	Depth error	Rate GS	Rate Est	Rate error	Interval Number	Depth GS	Depth Est	Depth error	Rate GS	Rate Est	Rate error
1	53.176	54.938	1.76194	105.882	105.469	-0.413603	1	49.4231	49.7264	0.303296	121.212	123.047	1.83475	1	59.8773	58.0477	-1.82966	143.713	143.555	-0.157887	1	59.4916	60.8902	1.39868	91.3706	90.8203	-0.550246
2	54.936	52.8341	-2.10194	103.448	102.539	-0.909213	2	57.6213	56.3578	-1.26349	120	120.117	0.117188	2	60.7705	60.0205	-0.75	142.857	143.555	0.697545	2	59.9956	61.9507	1.95504	76.9231	79.1016	2.17849
3	55.6457	57.0872	1.44155	104.651	105.469	0.817587	3	57.1959	56.7415	-0.454343	120	120.117	0.117188	3	60.2203	60.794	0.573711	138.728	137.695	-1.03301	3	60.756	68.8938	8.13789	78.4314	76.1719	-2.2595
4	55.3028	53.6914	-1.61134	102.564	102.539	-0.0250401	4	57.6597	58.8236	1.16382	123.077	123.047	-0.0300481	4	60.0946	60.0038	-0.0908142	140.625	140.625	-5.68434e-14	4	60.5288	62.0041	1.47533	78.9474	79.1016	0.154194
5	55.6546	58.9786	3.32402	101.695	99.6094	-2.08554	5	57.3784	58.5406	1.16224	125.874	123.047	-2.82725	5	60.0561	58.2044	-1.85177	141.176	140.625	-0.551471	5	60.8736	63.3373	2.46373	78.9474	79.1016	0.154194
6	55.6696	57.3303	1.66061	100	99.6094	-0.390625	6	58.5549	57.7665	-0.788412	124.138	123.047	-1.09106	6	60.2082	60.3517	0.143487	138.728	137.695	-1.03301	6	60.9034	62.6377	1.73424	81.6327	82.0312	0.398597
7	56.1506	55.6991	-0.451465	99.1736	99.6094	0.435821	7	56.1186	57.6281	1.50951	129.73	125.977	-3.75317	7	59.4339	57.4793	-1.95463	150	149.414	-0.585937	7	60.8805	62.5731	1.69263	80	79.1016	-0.898438
8	57.5764	57.4788	-0.0976364	98.9011	99.6094	0.708276	8	58.7056	58.4435	-0.26218	124.138	123.047	-1.09106	8	59.6124	59.9634	0.351057	144.578	143.555	-1.02363	8	60.7909	62.7555	1.96457	80	82.0312	2.03125
9	58.1633	58.0782	-0.0851026	104.046	105.469	1.42251	9	58.3726	56.663	-1.70958	121.622	123.047	1.42525	9	59.3721	57.3541	-2.01798	145.455	146.484	1.02983	9	61.0227	62.2956	1.27296	79.4702	79.1016	-0.368636
10	57.9158	57.2716	-0.64423	102.564	102.539	-0.0250401	10	58.0948	58.6517	0.556935	120	120.117	0.117188	10	59.0406	58.6975	-0.343173	143.713	143.555	-0.157887	10	60.4979	60.1423	-0.355591	78.9474	79.1016	0.154194
11	58.4728	58.5723	0.0994883	101.124	102.539	1.41547	11	58.8959	58.9569	0.0609895	119.205	117.188	-2.0178	11	59.5866	59.6652	0.0786703	141.176	140.625	-0.551471	11	60.5446	62.4744	1.92974	86.9565	87.8906	0.934103
12	58.8266	58.4214	-0.40515	100.84	102.539	1.69873	12	56.6228	55.4355	-1.18731	124.138	123.047	-1.09106	12	59.7757	57.4618	-2.31392	142.857	143.555	0.697545	12	59.8342	63.6685	3.83429	83.3333	82.0312	-1.30208
13	57.6802	59.189	1.50881	101.124	99.6094	-1.51422	13	58.5299	56.2538	-2.27606	125	125.977	0.976562	13	59.8271	58.8203	-1.00688	147.239	146.484	-0.754889	13	60.095	60.9597	0.864679	83.9161	84.9609	1.04485
14	57.1138	57.2142	0.100423	100	99.6094	-0.390625	14	58.0412	57.96	-0.0812138	126.984	125.977	-1.00756	14	59.7028	60.6564	0.953576	140.351	137.695	-2.65556	14	60.2096	60.8598	0.65022	83.3333	84.9609	1.6276
15	56.7588	55.4165	-1.3423	100	99.6094	-0.390625	15	57.9829	57.1278	-0.855048	122.449	123.047	0.597895	15	59.0455	58.445	-0.600515	142.012	140.625	-1.38683	15	60.0055	61.4726	1.46707	80	79.1016	-0.898438
16	56.4984	57.6914	1.19291	100.559	99.6094	-0.949284	16	58.554	58.8161	0.262057	120.805	120.117	-0.688182	16	58.6352	56.1093	-2.52587	142.012	143.555	1.54285	16	60.1854	61.697	1.51162	81.0811	82.0312	0.950169
17	58.5177	56.4235	-2.0942	100	102.539	2.53906	17	58.4662	58.3312	-0.135038	120.805	120.117	-0.688182	17	59.11	59.7253	0.61532	139.535	137.695	-1.83957	17	60.3329	63.1778	2.84494	81.0811	79.1016	-1.97952
18	56.3633	54.8607	-1.50262	101.695	102.539	0.844147	18	58.7884	58.9394	0.150938	120.805	120.117	-0.688182	18	58.7164	58.2341	-0.48236	138.728	137.695	-1.03301	18	59.539	59.5333	-0.00573482	81.6327	82.0312	0.398597
19	58.5873	57.0995	-1.48775	101.124	102.539	1.41547	19	58.168	58.3576	0.189577	120.805	120.117	-0.688182	19	60.2767	57.6264	-2.65023	145.455	146.484	1.02983	19	59.8624	60.4113	0.54888	81.0811	82.0312	0.950169
20	58.1951	57.0725	-1.12262	97.561	99.6094	2.0484	20	58.2769	57.1217	-1.15516	122.449	123.047	0.597895	20	59.1742	60.0463	0.872096	139.535	137.695	-1.83957	20	59.4329	58.5007	-0.932147	82.1918	82.0312	-0.160531
21	58.1416	56.3856	-1.75595	100.84	102.539	1.69873	21	58.2063	58.2644	0.058106	123.077	123.047	-0.0300481	21	57.554	57.9592	0.405144	142.012	140.625	-1.38683	21	59.8828	59.7165	-0.166391	90.9091	90.8203	-0.0887784
22	58.2759	57.4949	-0.780924	99.4475	99.6094	0.161861	22	58.3278	56.6735	-1.6543	122.449	123.047	0.597895	22	58.41	57.8371	-0.572859	138.462	137.695	-0.766226	22	59.5188	59.529	0.0102026	84.507	84.9609	0.453895
23	58.2758	56.2249	-2.05083	104.348	105.469	1.12092	23	58.4499	57.3748	-1.0751	120.805	120.117	-0.688182	23	57.9054	59.0357	1.13034	139.535	137.695	-1.83957	23	59.2491	61.1808	1.93168	83.3333	82.0312	-1.30208
24	58.3235	57.9339	-0.389571	100	99.6094	-0.390625	24	57.9924	58.1868	0.194376	121.622	120.117	-1.50443	24	58.1348	55.9871	-2.14764	139.535	140.625	1.09012	24	59.4671	62.0756	2.60844	80.5369	79.1016	-1.43535
25	57.8679	58.3599	0.492047	103.448	105.469	2.02047	25	58.1697	56.9289	-1.24076	120	120.117	0.117188	25	57.7524	54.627	-3.12532	144.578	146.484	1.90606	25	59.7274	62.3354	2.608	81.0811	79.1016	-1.97952
26	58.1859	58.9901	0.804254	103.448	102.539	-0.909213	26	58.3452	58.6562	0.310999	120.805	120.117	-0.688182	26	59.0193	58.4277	-0.591665	143.713	143.555	-0.157887	26	58.7752	58.6549	-0.120279	79.4702	79.1016	-0.368636
27	58.0841	56.155	-1.92902	100.559	102.539	1.9804	27	57.9157	57.9162	0.000435958	120	120.117	0.117188	27	58.4367	57.0206	-1.41603	141.176	140.625	-0.551471	27	57.7723	59.3348	1.56251	77.4194	76.1719	-1.24748
28	57.6822	60.0873	2.40514	105.263	102.539	-2.7241	28	57.8196	58.2739	0.454271	124.352	123.047	-1.30546	28	58.6926	57.137	-1.55554	141.176	140.625	-0.551471	28	59.1496	57.6756	-1.47407	81.0811	82.0312	0.950169
29	57.3497	59.0448	1.69509	100.559	99.6094	-0.949284	29	57.216	56.4325	-0.783499	123.288	123.047	-0.240796	29	58.3843	58.4707	0.0863654	138.462	137.695	-0.766226	29	59.2236	60.9052	1.68155	80	79.1016	-0.898438
30	58.0326	55.6414	-2.3912	100.84	102.539	1.69873	30	58.6638	59.6221	0.958279	120.805	120.117	-0.688182	30	58.5125	58.4213	-0.0911167	137.143	137.695	0.552455	30	59.3808	60.3297	0.94891	76.9231	76.1719	-0.751202
31	57.9509	57.2471	-0.703814	102.564	102.539	-0.0250401	31	57.5728	57.843	0.270142	120	120.117	0.117188	31	57.1352	56.1541	-0.981136	146.341	146.484	0.142912	31	59.1949	58.1739	-1.02098	91.3706	93.75	2.37944
32	58.5139	58.473	-0.0409427	99.4475	99.6094	0.161861	32	57.7907	59.4732	1.68253	119.205	117.188	-2.0178	32	54.7296	51.9436	-2.78597	150	152.344	2.34375	32	58.1276	56.7357	-1.39192	89.5522	90.8203	1.26807
33	58.4947	58.4177	-0.0769866	99.4475	102.539	3.09155	33	57.7474	59.1145	1.36714	119.205	117.188	-2.0178	33	55.8017	56.487	0.685319	150.943	149.414	-1.52933	33	58.9298	57.1655	-1.76426	86.9565	87.8906	0.934103
34	59.1967	59.9319	0.73511	102.564	102.539	-0.0250401	34	57.7698	57.501	-0.268774	120.805	120.117	-0.688182	34	55.6263	54.2577	-1.36862	148.148	146.484	-1.66377	34	58.6644	59.3352	0.670744	76.9231	76.1719	-0.751202
35	58.5852	60.8734	2.28821	101.695	99.6094	-2.08554	35	57.035	56.1595	-0.875571	123.711	123.047	-0.664465	35	55.7918	54.5045	-1.28731	143.713	143.555	-0.157887	35	59.1105	59.0022	-0.108276	82.1918	82.0312	-0.160531
36	57.9444	57.2026	-0.74184	102.564	102.539	-0.0250401	36	57.0838	55.4396	-1.64419	120	120.117	0.117188	36	54.0971	52.2927	-1.80441	145.455	146.484	1.02983	36	58.9399	61.2992	2.35926	80	79.1016	-0.898438
37	57.9498	56.1276	-1.82218	103.448	105.469	2.02047	37	57.316	56.5683	-0.747712	120	120.117	0.117188	37	57.3352	56.5765	-0.758736	142.012	143.555	1.54285	37	59.7211	59.8765	0.155335	78.4314	79.1016	0.67019
38	57.8781	57.5581	-0.319918	103.448	102.539	-0.909213	38	57.8717	58.0873	0.215654	119.205	117.188	-2.0178	38	56.2873	56.1275	-0.159784	142.012	140.625	-1.38683	38	58.82	57.9167	-0.903249	77.9221	79.1016	1.17948
39	57.9206	56.2646	-1.656	102.564	102.539	-0.0250401	39	57.7402	57.1619	-0.578304	118.421	117.188	-1.23355	39	56.9869	53.9079	-3.07899	137.931	140.625	2.69397	39	59.1241	58.5617	-0.562431	78.9474	79.1016	0.154194
40	58.1091	59.1624	1.05334	101.695	99.6094	-2.08554	40	56.907	56.2941	-0.61283	120.603	120.117	-0.485828	40	56.1144	53.1743	-2.94012	136.364	137.695	1.33168	40	58.6716	60.0819	1.41027	78.4314	76.1719	-2.2595
41	59.3891	58.373	-1.01614	106.509	108.398	1.88956	41	57.1525	55.1603	-1.99218	117.647	120.117	2.47013	41	56.8253	54.4863	-2.339	134.078	134.766	0.687413	41	53.4019	55.3504	1.94852	87.5912	90.8203	3.22907
42	58.0457	57.9578	-0.0879736	107.784	108.398	0.614006	42	57.702	57.0471	-0.654834	131.148	131.836	0.688397	42	57.1303	54.8828	-2.24747	136.364	137.695	1.33168	42	52.1112	51.5127	-0.59854	83.9161	84.9609	1.04485
43	57.856	60.2776	2.4215	104.348	102.539	-1.80876	43	59.5045	61.358	1.85346	121.622	120.117	-1.50443	43	55.8525	55.308	-0.544489	142.012	140.625	-1.38683	43	54.4394	58.1207	3.68128	77.9221	76.1719	-1.7502
44	58.1985	57.3941	-0.804386	109.756	111.328	1.57203	44	58.6803	56.3227	-2.35759	121.622	123.047	1.42525	44	56.6831	55.5449	-1.13812	137.143	134.766	-2.37723	44	55.0697	56.6897	1.61993	81.0811	82.0312	0.950169
45	58.3889	56.6096	-1.7793	109.756	111.328	1.57203	45	58.3649	57.0976	-1.2673	121.622	123.047	1.42525	45	56.3434	53.7652	-2.5782	141.176	143.555	2.37822	45	53.1054	53.9145	0.809058	80	79.1016	-0.898438
46	59.045	58.6343	-0.410734	101.695	102.539	0.844147	46	58.0328	57.1102	-0.92254	121.622	123.047	1.42525	46	55.4505	52.8855	-2.56503	140.625	140.625	1.13687e-13	46	47.3865	48.0496	0.663021	74.5342	73.2422	-1.29197
47	58.2403	57.3961	-0.844297	104.651	105.469	0.817587	47	58.9808	58.918	-0.062855	120.805	120.117	-0.688182	47	56.52	54.5989	-1.92108	142.012	140.625	-1.38683	47	55.1384	55.5813	0.442926	80	79.1016	-0.898438
48	57.2107	57.1227	-0.0880212	109.091	108.398	-0.692472	48	58.4363	56.5696	-1.86667	121.622	123.047	1.42525	48	56.2103	54.2746	-1.93565	142.012	140.625	-1.38683	48	56.7163	55.885	-0.831331	80.5369	82.0312	1.49434
49	58.4815	57.8962	-0.585285	110.429	111.328	0.898677	49	58.9977	59.8002	0.802471	129.032	125.977	-3.0557	49	55.9712	55.4162	-0.554967	137.931	137.695	-0.235722	49	57.4932	56.0909	-1.40229	81.0811	82.0312	0.950169
50	57.6971	56.8016	-0.89551	111.801	111.328	-0.473117	50	58.9823	57.2272	-1.7551	126.761	125.977	-0.784001	50	57.1015	55.3147	-1.78687	140.625	140.625	1.13687e-13	50	56.662	55.5602	-1.10183	77.9221	79.1016	1.17948
51	56.8497	54.4637	-2.38599	110.429	111.328	0.898677	51	59.0878	57.3431	-1.74475	124.138	125.977	1.83863	51	56.0454	53.8208	-2.2246	141.176	140.625	-0.551471	51	54.3066	53.4656	-0.840952	83.3333	84.9609	1.6276
52	57.6838	57.4805	-0.203313	109.091	108.398	-0.692472	52	59.0152	58.7341	-0.281101	120.805	120.117	-0.688182	52	56.5852	54.2609	-2.32429	140.351	140.625	0.274123	52	54.4437	55.1614	0.717763	80.5369	82.0312	1.49434
53	57.762	56.8602	-0.901777	108.434	108.398	-0.0352974	53	59.4086	57.9725	-1.43608	122.449	123.047	0.597895	53	56.1344	53.582	-2.55239	141.732	140.625	-1.10728	53	54.7493	55.9208	1.17145	80	79.1016	-0.898438
54	57.9659	56.7359	-1.23001	112.15	111.328	-0.821408	54	59.1061	57.1379	-1.96823	120	120.117	0.117188	54	55.0242	52.512	-2.51223	140.351	140.625	0.274123	54	56.9998	56.4984	-0.50141	81.0811	82.0312	0.950169
55	56.9827	55.2151	-1.76762	108.434	108.398	-0.0352974	55	59.3233	60.4051	1.08175	121.622	120.117	-1.50443	55	55.6992	54.0607	-1.63858	137.143	137.695	0.552455	55	56.9412	58.4125	1.47127	76.9231	76.1719	-0.751202
56	57.3249	57.9694	0.644544	107.784	105.469	-2.31568	56	59.0596	60.7197	1.66001	128.342	125.977	-2.36568	56	54.9135	50.9221	-3.99148	139.535	140.625	1.09012	56	57.1312	55.8235	-1.30773	81.0811	82.0312	0.950169
57	56.88	54.3796	-2.50045	106.509	108.398	1.88956	57	59.4632	59.061	-0.402149	123.288	123.047	-0.240796	57	55.8117	53.7741	-2.03768	138.728	137.695	-1.03301	57	58.1828	56.9154	-1.26737	76.9231	79.1016	2.17849
58	55.2406	54.7001	-0.540455	111.111	108.398	-2.71267	58	59.4556	58.4485	-1.00714	121.622	123.047	1.42525	58	56.5365	54.1085	-2.42798	140.351	140.625	0.274123	58	57.4281	59.0009	1.57276	78.9474	79.1016	0.154194
59	55.8347	52.7852	-3.04949	109.091	111.328	2.23722	59	58.5469	58.15	-0.396857	121.622	120.117	-1.50443	59	56.0865	55.0084	-1.07808	139.535	137.695	-1.83957	59	57.6768	55.9922	-1.68466	79.4702	82.0312	2.56105
60	52.6112	50.7035	-1.90771	109.091	108.398	-0.692472	60	57.9968	56.6077	-1.38907	123.288	123.047	-0.240796	60	55.0936	54.5392	-0.554406	142.857	140.625	-2.23214	60	55.8911	59.2065	3.31549	74.0741	76.1719	2.0978
61	52.557	51.3707	-1.18631	108.434	108.398	-0.0352974	61	59.5184	59.9341	0.41571	120	120.117	0.117188	61	54.9779	54.3945	-0.583432	138.728	137.695	-1.03301	61	58.0346	57.8174	-0.217128	82.1918	84.9609	2.76916
62	49.5944	47.6841	-1.91035	111.111	108.398	-2.71267	62	59.4997	58.9965	-0.503171	116.883	117.188	0.304383	62	54.2806	52.0142	-2.26638	139.535	140.625	1.09012	62	54.9627	57.3247	2.36193	84.507	84.9609	0.453895
63	52.1979	50.5539	-1.644	105.882	105.469	-0.413603	63	59.0898	57.7777	-1.31206	116.129	117.188	1.05847	63	54.5409	51.8008	-2.74011	139.535	140.625	1.09012	63	54.3166	62.5278	8.21123	76.9231	73.2422	-3.68089
64	52.652	52.01	-0.641995	103.448	102.539	-0.909213	64	58.9766	58.6274	-0.349196	126.984	125.977	-1.00756	64	56.1777	54.8672	-1.31041	138.728	137.695	-1.03301	64	54.5791	55.8527	1.27361	83.3333	84.9609	1.6276
65	57.3235	54.7226	-2.60086	110.429	111.328	0.898677	65	59.4829	58.426	-1.05684	123.288	123.047	-0.240796	65	55.9238	54.7075	-1.21632	138.462	137.695	-0.766226	65	56.2954	61.7758	5.48046	82.1918	79.1016	-3.09022
66	55.6444	54.3409	-1.30355	112.5	111.328	-1.17188	66	59.1778	58.4947	-0.683073	119.205	120.117	0.911889	66	55.0393	53.5633	-1.47604	144.578	143.555	-1.02363	66	56.1133	56.4864	0.373109	74.0741	76.1719	2.0978
67	56.1167	53.8603	-2.25632	110.429	111.328	0.898677	67	58.7702	57.846	-0.924221	120	120.117	0.117188	67	55.666	55.7552	0.0891433	141.176	140.625	-0.551471	67	57.7163	59.0623	1.34598	81.0811	82.0312	0.950169
68	55.3764	53.6837	-1.6927	109.091	108.398	-0.692472	68	58.6955	59.3669	0.671391	121.622	120.117	-1.50443	68	55.0069	52.4178	-2.58914	139.535	140.625	1.09012	68	56.2247	61.5022	5.27751	81.0811	79.1016	-1.97952
69	54.3822	51.0937	-3.2885	110.429	111.328	0.898677	69	58.3364	55.4193	-2.91709	121.622	123.047	1.42525	69	55.9191	54.3308	-1.58828	139.535	137.695	-1.83957	69	56.9636	57.637	0.673308	80	79.1016	-0.898438
70	53.8062	50.9777	-2.82852	105.263	105.469	0.205592	70	58.9508	59.3175	0.3667	120.805	120.117	-0.688182	70	55.6056	53.2867	-2.31894	141.176	140.625	-0.551471	70	55.0154	65.218	10.2025	75.9494	73.2422	-2.70718
71	53.4408	50.4274	-3.01346	107.784	108.398	0.614006	71	58.8997	57.0081	-1.89164	127.66	128.906	1.24668	71	55.7143	52.5159	-3.19841	138.728	140.625	1.89668	71	57.5428	57.2368	-0.30607	77.9221	79.1016	1.17948
72	52.0444	48.2686	-3.77579	107.143	108.398	1.25558	72	59.3782	57.7758	-1.6024	127.66	128.906	1.24668	72	55.9935	56.3962	0.402702	137.143	134.766	-2.37723	72	56.3317	59.1128	2.78104	85.7143	84.9609	-0.753348
73	56.4186	53.9639	-2.45475	109.756	111.328	1.57203	73	59.1867	57.6409	-1.5458	121.622	123.047	1.42525	73	56.7473	54.2804	-2.4669	135.593	137.695	2.10209	73	57.1521	58.7765	1.62443	80.5369	79.1016	-1.43535
74	53.0575	49.1621	-3.89533	113.924	114.258	0.333762	74	58.6656	58.3213	-0.344271	116.883	117.188	0.304383	74	56.5282	54.0541	-2.47408	137.405	137.695	0.290732	74	56.0934	56.6523	0.558847	83.3333	82.0312	-1.30208
75	50.7869	47.4368	-3.35013	113.924	114.258	0.333762	75	58.5127	56.3782	-2.13456	120.805	123.047	2.24151	75	55.6779	54.5974	-1.08053	138.728	137.695	-1.03301	75	56.6839	57.3508	0.666851	79.4702	79.1016	-0.368636
76	52.5791	50.4761	-2.10305	109.091	108.398	-0.692472	76	58.1772	59.0549	0.877739	119.205	117.188	-2.0178	76	56.1697	55.2505	-0.919284	138.462	137.695	-0.766226	76	56.4925	58.4782	1.98571	80.5369	82.0312	1.49434
77	53.6923	49.8459	-3.84646	106.509	108.398	1.88956	77	58.2556	57.4192	-0.836386	120	120.117	0.117188	77	55.8634	54.1051	-1.75836	140.351	140.625	0.274123	77	57.2318	60.3145	3.08266	82.1918	79.1016	-3.09022
78	55.2658	51.5178	-3.74793	107.143	108.398	1.25558	78	59.1796	58.5516	-0.62798	126.316	125.977	-0.339227	78	57.5564	55.1914	-2.365	145.455	149.414	3.95952	78	56.9529	58.15	1.19709	82.1918	82.0312	-0.160531
79	53.2145	49.5683	-3.64621	109.756	111.328	1.57203	79	59.2698	59.7886	0.51887	124.138	123.047	-1.09106	79	57.4871	57.3876	-0.0994487	146.341	146.484	0.142912	79	56.6308	56.637	0.00621429	82.1918	82.0312	-0.160531
80	52.4267	51.4324	-0.994273	106.509	105.469	-1.04013	80	58.5889	58.0677	-0.521215	124.138	123.047	-1.09106	80	53.7168	52.9476	-0.769219	144.578	143.555	-1.02363	80	57.7031	57.7586	0.0554645	80.5369	82.0312	1.49434
81	55.656	55.3905	-0.265483	110.429	111.328	0.898677	81	58.5781	57.1005	-1.47768	122.449	123.047	0.597895	81	55.8793	57.023	1.14372	146.341	143.555	-2.78678	81	56.6908	57.3302	0.639452	83.3333	84.9609	1.6276
82	55.8517	55.7542	-0.0975144	107.784	108.398	0.614006	82	58.0756	55.6328	-2.44276	121.622	123.047	1.42525	82	55.2603	54.5121	-0.748126	144.578	143.555	-1.02363	82	54.4231	58.7117	4.28859	80.5369	79.1016	-1.43535
83	56.8852	57.6575	0.77232	110.092	108.398	-1.69331	83	58.6515	57.8132	-0.838256	116.883	117.188	0.304383	83	58.4185	57.5124	-0.906091	147.239	146.484	-0.754889	83	54.348	57.4185	3.07046	78.9474	79.1016	0.154194
84	55.9437	56.4783	0.534576	106.509	105.469	-1.04013	84	57.9841	57.3179	-0.666203	120.805	120.117	-0.688182	84	54.6926	54.4016	-0.290974	144.578	143.555	-1.02363	84	57.5474	63.2122	5.66484	73.1707	73.2422	0.0714558
85	54.6176	53.933	-0.684621	108.434	108.398	-0.0352974	85	51.5194	50.665	-0.854396	129.73	128.906	-0.82348	85	56.4361	54.9788	-1.45724	137.143	137.695	0.552455	85	56.1165	57.781	1.66449	82.7586	82.0312	-0.727371
86	53.64	53.0469	-0.593024	105.263	105.469	0.205592	86	54.5476	55.2814	0.733849	121.622	120.117	-1.50443	86	56.5597	54.2399	-2.31975	137.405	137.695	0.290732	86	56.6875	61.7891	5.10164	80.5369	79.1016	-1.43535
87	54.6444	53.6596	-0.984714	105.882	105.469	-0.413603	87	55.6445	53.5337	-2.11083	125	125.977	0.976562	87	56.8985	55.8647	-1.03381	137.143	137.695	0.552455	87	56.9731	55.6083	-1.36471	85.7143	82.0312	-3.68304
88	55.6087	56.36	0.751269	107.143	105.469	-1.67411	88	56.4588	55.7614	-0.697408	123.288	123.047	-0.240796	88	56.0549	54.8359	-1.21903	139.535	137.695	-1.83957	88	56.1234	58.6826	2.55913	83.3333	82.0312	-1.30208
89	53.7833	53.1208	-0.662428	109.091	111.328	2.23722	89	57.4215	56.3487	-1.07278	122.449	123.047	0.597895	89	58.1986	57.6261	-0.57247	147.239	146.484	-0.754889	89	56.3831	61.277	4.89388	82.1918	82.0312	-0.160531
90	55.3788	53.9514	-1.4274	107.784	108.398	0.614006	90	57.8773	56.1549	-1.72243	116.129	117.188	1.05847	90	56.4942	56.7383	0.244055	142.857	140.625	-2.23214	90	55.3875	56.5946	1.20706	82.7586	82.0312	-0.727371
91	55.0779	53.8345	-1.24345	105.263	105.469	0.205592	91	58.3917	58.6652	0.273553	116.883	117.188	0.304383	91	56.8431	54.9643	-1.87883	141.176	140.625	-0.551471	91	57.3472	56.3929	-0.954346	81.0811	79.1016	-1.97952
92	55.0848	54.5519	-0.5329	102.857	102.539	-0.31808	92	57.1266	56.3905	-0.736089	125	125.977	0.976563	92	57.7811	56.926	-0.85519	138.462	137.695	-0.766226	92	59.6263	59.0839	-0.542453	90.2256	90.8203	0.594749
93	54.2163	52.4454	-1.77089	105.263	105.469	0.205592	93	57.7087	58.0917	0.383017	120.805	120.117	-0.688182	93	55.8264	55.419	-0.407325	137.931	137.695	-0.235722	93	57.4637	55.8933	-1.57039	85.7143	84.9609	-0.753348
94	54.8167	53.3349	-1.48181	102.273	102.539	0.266335	94	57.2589	54.8092	-2.4497	123.288	123.047	-0.240796	94	57.5583	55.8385	-1.71979	138.728	137.695	-1.03301	94	58.5276	58.7205	0.192846	85.1064	84.9609	-0.145445
95	56.6724	55.5243	-1.14808	106.195	105.469	-0.72594	95	57.2879	57.2558	-0.0321553	120.805	120.117	-0.688182	95	57.0825	56.1819	-0.900572	143.713	143.555	-0.157887	95	57.6747	59.9203	2.24558	81.0811	79.1016	-1.97952
96	56.9856	55.8464	-1.1392	102.564	102.539	-0.0250401	96	57.6308	59.3978	1.76697	119.205	117.188	-2.0178	96	54.8922	54.9222	0.0299128	137.931	137.695	-0.235722	96	58.3995	59.6156	1.21608	81.6327	82.0312	0.398597
97	54.8732	53.6701	-1.20313	106.509	108.398	1.88956	97	57.7679	55.8746	-1.89329	118.421	120.117	1.69613	97	55.3809	54.3303	-1.0506	136.364	134.766	-1.59801	97	58.13	55.0207	-3.1093	86.9565	87.8906	0.934103
98	54.2684	52.0897	-2.17868	106.509	108.398	1.88956	98	57.5169	57.8573	0.340445	120.805	120.117	-0.688182	98	54.2029	52.6156	-1.58735	137.931	137.695	-0.235722	98	58.236	60.4606	2.22461	77.4194	76.1719	-1.24748
99	57.0847	55.6229	-1.46175	102.564	102.539	-0.0250401	99	56.7268	57.2909	0.564171	123.711	123.047	-0.664465	99	56.616	55.3792	-1.23686	137.143	137.695	0.552455	99	58.4067	56.1995	-2.20721	77.4194	79.1016	1.68221
100	58.1014	59.362	1.26057	98.3607	96.6797	-1.68097	100	57.194	56.4207	-0.773276	123.288	123.047	-0.240796	100	55.8014	53.2423	-2.55907	139.535	140.625	1.09012	100	58.563	58.5855	0.0224735	76.9231	79.1016	2.17849
101	57.9924	57.3327	-0.65965	102.857	102.539	-0.31808	101	56.8755	58.4689	1.59339	118.421	117.188	-1.23355	101	57.7583	56.0232	-1.73516	142.857	143.555	0.697545	101	58.1586	60.3827	2.22411	77.9221	76.1719	-1.7502
102	57.9401	57.3339	-0.606181	100	99.6094	-0.390625	102	57.0659	55.6169	-1.44901	119.205	120.117	0.911889	102	54.7401	55.1906	0.450484	138.728	137.695	-1.03301	102	58.6647	57.1063	-1.55843	90.9091	90.8203	-0.0887784
103	57.7227	58.5024	0.779721	98.3607	96.6797	-1.68097	103	56.6854	57.0913	0.405938	120.805	120.117	-0.688182	103	59.207	59.6649	0.457864	134.328	131.836	-2.49242	103	58.0428	58.3616	0.318819	85.1064	84.9609	-0.145445
104	56.0242	56.3788	0.354564	101.695	99.6094	-2.08554	104	57.5696	56.1105	-1.45908	118.421	120.117	1.69613	104	60.424	58.7097	-1.71426	134.078	134.766	0.687413	104	57.3687	56.6559	-0.712786	82.7586	82.0312	-0.727371
105	54.2747	54.2469	-0.0277993	103.448	102.539	-0.909213	105	57.125	55.8335	-1.29154	119.205	120.117	0.911889	105	60.7774	60.2354	-0.541996	132.353	131.836	-0.517004	105	57.8012	55.935	-1.86622	80	79.1016	-0.898438
106	55.7161	53.3351	-2.38103	104.348	105.469	1.12092	106	57.0963	55.8686	-1.2277	123.711	123.047	-0.664465	106	59.7134	59.5611	-0.152319	133.333	131.836	-1.4974	106	56.8958	54.8235	-2.07225	76.9231	79.1016	2.17849
107	55.4635	54.3401	-1.12337	100	99.6094	-0.390625	107	57.5156	58.3003	0.784638	120.805	120.117	-0.688182	107	60.038	57.9863	-2.05167	143.713	146.484	2.7718	107	56.1461	54.2909	-1.85525	82.1918	82.0312	-0.160531
108	56.9513	55.2758	-1.67553	99.1736	99.6094	0.435821	108	57.9844	57.0886	-0.895755	119.205	120.117	0.911889	108	59.0899	58.0751	-1.01474	140.351	140.625	0.274123	108	56.1988	53.4651	-2.73361	81.6327	82.0312	0.398597
109	55.8468	53.6795	-2.16728	101.695	102.539	0.844147	109	57.5262	55.7146	-1.81161	120	120.117	0.117188	109	60.0957	56.405	-3.69074	139.535	143.555	4.0198	109	57.1135	56.0851	-1.02834	80	79.1016	-0.898438
110	56.4653	57.3028	0.837408	100.559	99.6094	-0.949284	110	57.4888	58.7101	1.22133	117.647	117.188	-0.459559	110	60.1343	57.2238	-2.91056	137.405	137.695	0.290732	110	58.087	57.194	-0.893032	77.9221	79.1016	1.17948
111	56.0856	54.7794	-1.3062	102.564	102.539	-0.0250401	111	56.961	55.9108	-1.05022	120.805	120.117	-0.688182	111	60.6978	60.4262	-0.271601	137.931	137.695	-0.235722	111	57.5998	57.4283	-0.171491	79.4702	79.1016	-0.368636
112	55.5759	54.34	-1.23597	98.9011	99.6094	0.708276	112	57.7434	55.7922	-1.9512	119.205	120.117	0.911889	112	60.4562	58.8776	-1.57859	135.338	134.766	-0.572721	112	57.5017	55.6553	-1.84638	78.9474	79.1016	0.154194
113	56.0432	56.2849	0.241629	104.046	105.469	1.42251	113	56.1032	57.2142	1.11104	124.352	123.047	-1.30546	113	51.5247	51.3594	-0.165331	142.012	143.555	1.54285	113	56.4373	57.5571	1.11981	82.7586	82.0312	-0.727371
114	55.6518	55.9655	0.313649	103.448	102.539	-0.909213	114	57.5237	57.4675	-0.0561777	120	120.117	0.117188	114	54.8592	54.3306	-0.52861	142.857	140.625	-2.23214	114	55.4642	54.6791	-0.785094	85.7143	84.9609	-0.753348
115	55.9041	56.1199	0.215835	104.046	102.539	-1.50718	115	56.9783	58.3259	1.34755	118.421	117.188	-1.23355	115	54.3253	52.0609	-2.26432	140.351	140.625	0.274123	115	57.4732	55.7876	-1.68559	81.6327	82.0312	0.398597
116	56.2382	55.5822	-0.655989	103.448	102.539	-0.909213	116	57.2454	55.5381	-1.70722	119.205	120.117	0.911889	116	53.1702	51.6762	-1.49394	141.732	140.625	-1.10728	116	55.0558	53.6888	-1.36702	81.6327	82.0312	0.398597
117	51.2164	49.8409	-1.37557	101.695	102.539	0.844147	117	57.7235	55.5695	-2.15397	118.421	120.117	1.69613	117	54.5162	54.337	-0.179184	139.535	137.695	-1.83957	117	56.5183	53.9852	-2.53313	80	82.0312	2.03125
118	53.9869	52.8187	-1.16825	100	99.6094	-0.390625	118	57.4078	55.5151	-1.89264	122.449	123.047	0.597895	118	55.4904	55.2729	-0.217527	138.728	137.695	-1.03301	118	55.9748	54.6684	-1.30638	82.1918	82.0312	-0.160531
119	55.7074	54.0473	-1.66016	101.695	102.539	0.844147	119	57.6945	55.5204	-2.17403	120.805	123.047	2.24151	119	52.7599	51.9147	-0.845216	143.713	143.555	-0.157887	119	55.1111	52.9661	-2.145	78.9474	79.1016	0.154194
120	56.0777	56.411	0.333346	100.559	99.6094	-0.949284	120	55.6277	56.2417	0.613983	123.077	123.047	-0.0300481	120	56.4161	53.8815	-2.53467	142.012	143.555	1.54285	120	54.3264	51.9903	-2.33616	77.9221	79.1016	1.17948
[truncated: 108 more rows]

## Sheet: Couple 8
Interval Number	Depth GS	Depth Est	Depth error	Rate GS	Rate Est	Rate error	Interval Number	Depth GS	Depth Est	Depth error	Rate GS	Rate Est	Rate error	Interval Number	Depth GS	Depth Est	Depth error	Rate GS	Rate Est	Rate error	Interval Number	Depth GS	Depth Est	Depth error	Rate GS	Rate Est	Rate error
[truncated: 236 more rows]

[truncated: 7 more sheets: Couple 9, Couple 10, Couple 11, Couple 12, Couple 13, Couple 14, Legends]
